# Supplementary material for: Identification and Characterization of miRNAs in Self-Rooted and Grafted Malus Reveals Critical Networks Associated with Flowering
Source: Int J Mol Sci. 2018 Aug 13;19(8):2384. doi: 10.3390/ijms19082384 (PMC6121270; doi:10.3390/ijms19082384)
Supplement: Supplementary file 1 [file ijms-19-02384-s001.zip]

Archive with 7 entries (7 files):
- Supplementary Table S1. QRT-PCR primers list.xlsx
- Supplementary Table S2. Known miRNAs identified by Solexa sequencing in different apple combinations.xlsx
- Supplementary Table S3. Expression of novel miRNAs in different apple combinations.xlsx
- Supplementary Table S4. Stem-loop hairpin structures for novel miRNAs precursors.xlsx
- Supplementary Table S5. Predicted targets for novel miRNAs in different apple combinations.xlsx
- Supplementary Table S6. Predicted targets for novel miRNAs in different apple combinations.xlsx
- Supplementary Table S7. Differential expressed miRNAs in different apple combinations.xlsx
