# Supplementary material for: Identification and Characterization of miRNAs in Self-Rooted and Grafted Malus Reveals Critical Networks Associated with Flowering
Source: Int J Mol Sci. 2018 Aug 13;19(8):2384. doi: 10.3390/ijms19082384 (PMC6121270; doi:10.3390/ijms19082384)
Supplement: Supplementary file 1 [file ijms-19-02384-s001.zip › Supplementary Table S1. QRT-PCR primers list.xlsx]

## Sheet: Sheet1
Supplementary Table S1. QRT-PCR primers list
Genes	Forward primer (5’ to 3’)	Reverse primer (5’ to 3’)
MdAGL24	TCCGTTCTCTGCGATGCCGATA	TGCTCAACCTGGTGTAGTTGCT
MdFT1	GCCAGCGAGGTTTCAACTTCTT	TGCCGCAGTAGTTGCTGGAATA
MdSOC1a	AACGGTTCATGGCCTTGTCTGA	ACGCTCTTCTCCAACTGGTCTT
MdAP1	AAAGGAGAAGGAGAAGGCTGCA	TGTGGAAGCAGGTCAAGGTCAT
MdSPL9	GGAAGGCAAACATGGAAAGAGAAAT	GCTTGACAAGATGGCTGTGAAAC
MdTPS1	GCTCGGTATCTACTTCAGTCCTCG	ATCTCTGAACCGGAAGATGAAACGC
MdTPS2	CGGACCACATCCCACCAAATCG	CTTCTCTTAACTGCAACTCAGGCTCA
MdSUSY1	CTCAAGCGTGTTAAGCAACAG	CTGAATGGAACACGAAGAATATC
MdActin	TGACCGAATGAGCAAGGAAATTACT	TACTCAGCTTTGGCAATCCACATC
miRNA156	TGACAGAAGAGAGTGAGCAC
miRNA159	CTTGGATTGAAGGGAGCTCC
miRNA171	TTGAGCCGCGTCAATATCTCC
miRNA172	AGAATCTTGATGATGCTGCA
MD06G1138800	CAGATCCCGGAGTTCATAACC	TGCTTTCCTCCCTTGTAACC	miR156 target
MD01G1178100	ATGATCCCGTCTTCTGATTTCC	CGATAGGGTCCTGGTCAATTTC	miR159 target
MD00G1043300	GTTAATGGTGCCGAAACAGAAG	GAGCTGGTCGAGCAAAGTAT	miR171 target
MD01G1113400	TCGCCGAGATACACAAACTG	GGTGTAGTAGCTGTGGAAGATG	miR172 target
