# Supplementary material for: Identification and Characterization of miRNAs in Self-Rooted and Grafted Malus Reveals Critical Networks Associated with Flowering
Source: Int J Mol Sci. 2018 Aug 13;19(8):2384. doi: 10.3390/ijms19082384 (PMC6121270; doi:10.3390/ijms19082384)
Supplement: Supplementary file 1 [file ijms-19-02384-s001.zip › Supplementary Table S2. Known miRNAs identified by Solexa sequencing in different apple combinations.xlsx]

## Sheet: all_miRNA_exp
Supplementary Table S2. Known miRNAs identified by Solexa sequencing in Malus × domestica Borkh Nagafu NO.2 and M.9
miR_name	Expression
	SBT	SRT	GBT	GPU	GPD	GRT
mdm-miR482a-5p	176538	125962	44551.3	177157	139574	229682
mdm-miR408c	155706	58651	7376	861.667	292.667	15824.7
mdm-miR408b	152819	57260	7210.67	817.667	272	15593.3
mdm-miR408d	152819	57260	7210.67	817.667	272	15593.3
mdm-miR166e	79854	80361	109631	154272	61599	88597.3
mdm-miR166i	79854	80361	109631	154272	61599	88597.3
mdm-miR166f	79814	80288	109581	154197	61564	88546.7
mdm-miR166c	79659	80252	109549	154053	61516.7	88470.7
mdm-miR166b	79621	80185	109500	153982	61482.3	88420.7
mdm-miR166d	79614	80178	109495	153974	61479	88416
mdm-miR166a	79605	80167	109492	153972	61474.3	88414
mdm-miR166g	79605	80167	109492	153972	61474.3	88414
mdm-miR166h	79604	80165	109493	153965	61473.7	88409
mdm-miR535d	54310	39586	29107	27555.3	33689	34940.7
mdm-miR156f	26874	18083	11128.3	2381	1577	5582.33
mdm-miR156n	26874	18083	11128.3	2381	1577	5582.33
mdm-miR156k	26871	18083	11128.3	2380.67	1577	5582.33
mdm-miR156a	26865	18073	11128.3	2381.67	1576	5582.33
mdm-miR156c	26865	18073	11128.3	2381.67	1576	5582.33
mdm-miR156e	26865	18073	11128.3	2381.67	1576	5582.33
mdm-miR156h	26865	18073	11128.3	2381.67	1576	5582.33
mdm-miR156j	26865	18073	11128.3	2381.67	1575.67	5582.33
mdm-miR156ac	26477	28489	4002.33	1805.67	1219.67	18620.3
mdm-miR156ab	26477	28489	4002	1805.67	1219.67	18620.3
mdm-miR156d	21412	16653	741.333	803	893	50825
mdm-miR156l	21412	16653	741.333	803	893	50825
mdm-miR156m	21410	16656	742.333	803	894.333	50826
mdm-miR156o	21410	16654	741.333	803	893.333	50826
mdm-miR156g	21410	16654	741.333	803	893.333	50826
mdm-miR156i	21410	16654	741.333	803	893	50825.7
mdm-miR156b	21408	16652	741.333	803	893	50822.7
mdm-miR167g	20735	29562	48799.7	739.667	1122.33	4921.33
mdm-miR167c	20721	29545	48801.7	739.333	1123	4920.67
mdm-miR167d	20721	29545	48801.7	739.333	1123	4920.67
mdm-miR167f	20720	29540	48776	739.667	1122.33	4919.67
mdm-miR167b	16764	23588	38498.7	643.333	1078.67	4317.67
mdm-miR167e	16764	23588	38498.7	643.333	1078.67	4317.67
mdm-miR172g	10979	8352	16598.7	8578.67	6356	1841.67
mdm-miR172h	10979	8352	16598.7	8578.67	6356	1841.67
mdm-miR172d	10972	8351	16592.7	8577	6350.67	1840.33
mdm-miR172f	10972	8351	16592.7	8577	6350.67	1840.33
mdm-miR172e	10971	8351	16592.7	8577	6350.67	1840.33
mdm-miR164b	6872	5122	2677.33	6549	2343.33	5500
mdm-miR164d	6867	5114	2676	6544.67	2337	5494.33
mdm-miR164c	6866	5113	2675.33	6543.33	2335.33	5495
mdm-miR164e	6866	5113	2667.33	6554	2319	5504.67
mdm-miR164f	6866	5113	2667.33	6554	2319	5504.67
mdm-miR168b	6730	7681	15179.3	6540.67	2766.33	11959.7
mdm-miR168a	6730	7681	15179	6540.33	2766.33	11959.3
mdm-miR482d	5020	4579	4990	4593.33	4497.67	8278
mdm-miR397b	4806	638	473.333	12.3333	2	913.667
mdm-miR397a	4805	638	472.667	12	2	913.667
mdm-miR1511	4225	1410	3198	1685.33	380.667	1987.67
mdm-miR7122a	3941	3951	6317.33	1108.67	691.667	2882.67
mdm-miR7122b	3941	3951	6317.33	1108.67	691.667	2882.67
mdm-miR167h	3874	7837	16953	139.333	98	1435.67
mdm-miR167i	3874	7837	16953	139.333	98	1435.67
mdm-miR167j	3874	7837	16953	139.333	98	1435.67
mdm-miR535a	3755	2313	4619.33	547.333	356.333	3876.33
mdm-miR408a	3311	1454	57.6667	47.3333	24.3333	233
mdm-miR482a-3p	2626	2255	1068	4042.33	4916	6843
mdm-miR7120a	2515	2318	917.333	1584.67	1055.33	2785.33
mdm-miR7120b	2515	2318	917.333	1584.67	1055.33	2785.33
mdm-miR156t	2287	3969	1000.67	694.667	1032	13540.3
mdm-miR156u	2287	3969	1000.67	694.667	1032	13540.3
mdm-miR156v	2287	3969	1000.67	694.667	1032	13540.3
mdm-miR156w	2286	3969	1000.67	694.667	1032	13540
mdm-miR396a	1747	1150	70.6667	1943.67	1702.67	377
mdm-miR2118a	1673	1185	1776.33	700.333	486.333	1702.67
mdm-miR2118b	1673	1185	1776.33	700.333	486.333	1702.67
mdm-miR2118c	1673	1185	1776.33	700.333	486.333	1702.67
mdm-miR535b	1510	322	2433	90	143.667	134
mdm-miR535c	1509	322	2431.67	90	143.333	133.333
mdm-miR390b	1251	607	4795	613	380.667	990
mdm-miR390e	1251	607	4795	613	380.667	990
mdm-miR390f	1251	607	4795	613	380.667	990
mdm-miR390a	1249	612	4804.67	610	383.333	994.333
mdm-miR390c	1248	615	4831.33	609.667	383.667	996.333
mdm-miR390d	1248	615	4831.33	609.667	383.667	996.333
mdm-miR399e	1114	344	69.3333	12.3333	12	42.6667
mdm-miR399f	1114	344	69.3333	12.3333	12	42.6667
mdm-miR399g	1114	344	69.3333	12.3333	12	42.6667
mdm-miR399h	1114	344	69.3333	12.3333	12	42.6667
mdm-miR7121a	1109	1013	1192.67	908.667	633.667	1120.67
mdm-miR7121b	1109	1013	1192.67	908.333	633.667	1120.67
mdm-miR7121c	1103	1011	1187.33	905.667	630	1116.33
mdm-miR7121g	1099	3	1348.67	872	32	98.3333
mdm-miR7121d	1095	2	1343.33	869.667	28.6667	94.3333
mdm-miR7121e	1095	2	1343.33	869.667	28.6667	94.3333
mdm-miR7121h	1095	2	1343.33	869.667	28.6667	94.3333
mdm-miR7121f	1093	2	1343.33	869.333	28.6667	94.3333
mdm-miR5225c	1049	591	2574.33	416.667	29.3333	1590.67
mdm-miR391	847	1339	2045.33	93	38.6667	110
mdm-miR396b	693	356	49	536.333	322.667	373
mdm-miR398b	639	217	29.3333	10.6667	4.66667	60.3333
mdm-miR398c	639	217	29.3333	10.6667	4.66667	60.3333
mdm-miR156p	609	481	45.6667	39.3333	27.6667	523
mdm-miR156r	609	481	45.6667	39.3333	27.6667	523
mdm-miR156x	609	481	45.6667	39.3333	27.6667	523
mdm-miR156z	609	481	45.6667	39.3333	27.6667	523
mdm-miR156aa	607	481	45.3333	38.6667	27.3333	522.333
mdm-miR156q	607	481	45.3333	38.6667	27.3333	522.333
mdm-miR156s	607	481	45.3333	38.6667	27.3333	522.333
mdm-miR156y	607	481	45.3333	38.6667	27.3333	522.333
mdm-miR827	451	140	154.667	86.6667	32	143.333
mdm-miR319a	378	198	25.3333	336	109	6.33333
mdm-miR319b	378	198	25.3333	336	109	6.33333
mdm-miR171b	260	177	238	307.333	80.6667	369.667
mdm-miR171a	259	176	234.667	304	79.6667	366
mdm-miR162a	251	146	177.667	114.333	54.6667	213.667
mdm-miR162b	251	146	177.667	114.333	54.6667	213.667
mdm-miR3627c	245	209	111	42.3333	23.6667	224.667
mdm-miR3627a	243	208	103	37	17	221
mdm-miR3627b	243	208	103	37	16.6667	221
mdm-miR159a	235	225	327.667	71.3333	17	237.667
mdm-miR159b	235	225	327.667	71.3333	17	237.667
mdm-miR5225a	226	208	15.6667	81.3333	42	1101
mdm-miR5225b	226	208	15.6667	81.3333	42	1101
mdm-miR160a	209	123	94.6667	48.3333	28.6667	197
mdm-miR160b	209	123	94.6667	48.3333	28.6667	197
mdm-miR160d	209	123	94.6667	48.3333	28.6667	197
mdm-miR858	208	164	28.6667	74	89	175.667
mdm-miR482c	199	66	55	60.3333	79	47.3333
mdm-miR172a	194	114	55	157	87.3333	98.6667
mdm-miR172b	194	114	55	157	87.3333	98.6667
mdm-miR172c	194	114	55	157	87.3333	98.6667
mdm-miR172m	194	114	55	157	87.3333	98.6667
mdm-miR172n	194	114	55	157	87.3333	98.6667
mdm-miR172o	194	114	55	157	87.3333	98.6667
mdm-miR160c	186	122	94.6667	41.3333	24	188
mdm-miR160e	186	122	94.6667	41.3333	24	188
mdm-miR7124a	155	36	36	72.6667	17.6667	57.3333
mdm-miR7124b	155	36	36	72.6667	17.6667	57.3333
mdm-miR7126	154	59	191.333	29.3333	19.3333	148.333
mdm-miR395c	136	14	144.667	14.6667	3.66667	20
mdm-miR395e	136	14	144.667	14.6667	3.66667	20
mdm-miR395f	136	14	144.667	14.6667	3.66667	20
mdm-miR395a	136	14	144.667	14.6667	3.66667	19.6667
mdm-miR395d	136	14	144.667	14.6667	3.66667	19.6667
mdm-miR395g	136	14	144.667	14.6667	3.66667	19.6667
mdm-miR395h	136	14	144.667	14.6667	3.66667	19.6667
mdm-miR395i	136	14	144.667	14.6667	3.66667	19.6667
mdm-miR396f	135	206	3.66667	222.333	508.333	1.33333
mdm-miR396g	135	206	3.66667	222.333	506.667	1.33333
mdm-miR395b	132	14	138	14.6667	3.66667	19.6667
mdm-miR399a	130	38	32.6667	3.66667	1	5
mdm-miR399b	130	38	32.6667	3.66667	1	5
mdm-miR399c	130	38	32.6667	3.66667	1	5
mdm-miR169a	125	97	61.6667	78.6667	86.3333	50.3333
mdm-miR172i	110	110	39.6667	123.333	158	30
mdm-miR172j	110	110	39.6667	123.333	158	30
mdm-miR172k	110	110	39.6667	123.333	158	30
mdm-miR164a	106	39	3	57.3333	8	94.3333
mdm-miR396c	82	85	60	34.6667	18.6667	23.3333
mdm-miR396d	82	85	60	34.6667	18.6667	23.3333
mdm-miR396e	82	85	60	34.6667	18.6667	23.3333
mdm-miR171i	80	47	32.6667	31.6667	14.6667	87
mdm-miR482b	70	43	22	33	70	48
mdm-miR393d	62	37	11.6667	89	30.6667	15.6667
mdm-miR393e	62	37	11.6667	89	30.6667	15.6667
mdm-miR393f	62	36	11.6667	88.6667	30.3333	15.6667
mdm-miR403a	52	51	42.6667	17.3333	9.66667	70.3333
mdm-miR403b	52	51	42.6667	17.3333	9.66667	70.3333
mdm-miR7125	44	128	43.6667	12.3333	5	13
mdm-miR393a	31	22	6	38.6667	11.3333	11.3333
mdm-miR393b	31	22	6	38.6667	11.3333	11.3333
mdm-miR393c	31	22	6	38.6667	11.3333	11.3333
mdm-miR394a	28	24	25.6667	12	6	28
mdm-miR394b	28	24	25.6667	12	6	28
mdm-miR171k	26	30	9.33333	4.66667	2	69
mdm-miR171l	26	30	9.33333	4.66667	2	69
mdm-miR399i	24	23	18.3333	4.33333	0.666667	11.6667
mdm-miR399j	24	23	18.3333	4.33333	0.666667	11
mdm-miR319c	24	16	149.333	0	0	11.3333
mdm-miR171c	24	19	84.6667	0	0	0.333333
mdm-miR171d	24	19	84.6667	0	0	0.333333
mdm-miR171e	24	19	84.6667	0	0	0.333333
mdm-miR171j	23	28	9	4.33333	2	65.3333
mdm-miR172l	14	23	2	23	30.3333	2.33333
mdm-miR398a	13	16	4.33333	2.33333	1.66667	4.66667
mdm-miR477b	12	4	6	7.66667	6.33333	16.6667
mdm-miR7127a	10	6	10	2.66667	1.66667	6
mdm-miR7127b	10	6	10	2.66667	1.66667	6
mdm-miR156ad	9	8	0	0	0	14.3333
mdm-miR156ae	9	8	0	0	0	14.3333
mdm-miR159c	7	3	3	0.333333	0.333333	1.33333
mdm-miR2111a	7	8	5	0.333333	0.333333	46.6667
mdm-miR2111b	7	8	5	0.333333	0.333333	46.6667
mdm-miR828a	6	2	1.33333	1.33333	0	3.33333
mdm-miR828b	6	2	1.33333	1.33333	0	3.33333
mdm-miR169e	5	4	6.33333	0.666667	1	7.33333
mdm-miR169f	5	4	6.33333	0.666667	1	7.33333
mdm-miR171m	5	4	2	0.333333	0	6
mdm-miR171n	5	4	2	0.333333	0	6
mdm-miR171f	5	10	17.3333	0	0	5.66667
mdm-miR171o	4	3	0.666667	0.333333	0	2.66667
mdm-miR169c	2	3	1	1.66667	0.666667	3.66667
mdm-miR169d	2	3	1	1.66667	0.666667	3.66667
mdm-miR167a	2	5	26.3333	1	0.333333	1
mdm-miR399d	2	2	0.333333	0	0	0.333333
mdm-miR477a	1	1	0.333333	1	1.33333	1.66667
mdm-miR171g	1	2	0.333333	0	0	5.33333
mdm-miR171h	1	2	0.333333	0	0	5.33333
mdm-miR169b	0	0	0	0	0	0.333333
mdm-miR7123a	0	20	0	0	0	0
mdm-miR7123b	0	20	0	0	0	0
