# Supplementary material for: Identification and Characterization of miRNAs in Self-Rooted and Grafted Malus Reveals Critical Networks Associated with Flowering
Source: Int J Mol Sci. 2018 Aug 13;19(8):2384. doi: 10.3390/ijms19082384 (PMC6121270; doi:10.3390/ijms19082384)
Supplement: Supplementary file 1 [file ijms-19-02384-s001.zip › Supplementary Table S3. Expression of novel miRNAs in different apple combinations.xlsx]

## Sheet: novel
Supplementary Table S3. Summaries of novel miRNAs in Malus × domestica Borkh Nagafu NO.2 and M.9
miR_name	Expression
	SBT	SRT	GBT	GPU	GPD	GRT
novel_mir_282	437	400	344.667	288.333	238	287
novel_mir_602	407	345	261.333	204.333	183.333	99.6667
novel_mir_252	377	327	1476.33	158.667	179.667	289
novel_mir_140	413	326	310	402.667	350	290
novel_mir_460	417	260	745.667	199.333	34	134.333
novel_mir_387	407	245	636.667	199.333	98	183.667
novel_mir_110	231	185	95.6667	232.667	200.667	225
novel_mir_421	73	121	37.3333	58	80.3333	44.3333
novel_mir_555	118	106	49	100	111.333	21.6667
novel_mir_95	111	98	92.6667	21	45.6667	80.6667
novel_mir_486	45	81	57.3333	54.6667	75.3333	41
novel_mir_297	57	78	15.6667	45.3333	45.3333	43
novel_mir_143	50	61	43.6667	49.6667	65.3333	40
novel_mir_631	39	59	16.6667	43.6667	54.6667	10
novel_mir_79	23	55	53.6667	21	39.6667	102.667
novel_mir_23	56	46	11.6667	40.6667	49.3333	18.3333
novel_mir_326	47	44	18	26	39	23.6667
novel_mir_294	780	43	444.333	328.667	19	75
novel_mir_398	32	42	12	17.3333	12.3333	19.3333
novel_mir_546	55	37	29.6667	61.3333	50	29.3333
novel_mir_151	24	36	29.6667	32.3333	19	66.3333
novel_mir_665	64	32	31.6667	180.667	63	260.333
novel_mir_246	32	32	11.6667	23.6667	44.3333	16.3333
novel_mir_290	28	30	74.3333	34	31.6667	43.6667
novel_mir_670	43	27	25.3333	42.3333	34.6667	44.3333
novel_mir_4	22	26	18.6667	34	28.3333	17.3333
novel_mir_661	20	22	19.6667	10	18.6667	20.6667
novel_mir_321	39	22	17	29	15.3333	24.3333
novel_mir_438	20	22	13.6667	15	21	11.3333
novel_mir_314	24	20	51	58.6667	31	88.6667
novel_mir_634	24	20	51	58.6667	31	88.6667
novel_mir_38	10	18	11	20	32.3333	14
novel_mir_611	22	14	10.6667	18.6667	12.3333	15
novel_mir_277	91	45	10.3333	116.333	27	5.66667
novel_mir_47	28	37	14	21	15.6667	0
novel_mir_365	40	31	17.6667	25	39.6667	7.33333
novel_mir_343	18	24	12	19.3333	17.6667	5
novel_mir_431	18	20	13.3333	10	24	3
novel_mir_33	26	17	13.3333	31.3333	25	7.33333
novel_mir_623	39	16	21.6667	10.3333	11	0
novel_mir_506	25	16	17.6667	25	22	9
novel_mir_50	14	11	11.3333	10.3333	13.3333	9
novel_mir_222	1614	1821	256.333	19.3333	0	2787
novel_mir_237	1151	769	103.667	152.333	0	695
novel_mir_163	227	249	410.667	93.6667	0	119
novel_mir_640	61	59	41.3333	10	8.66667	13.6667
novel_mir_348	67	43	114.667	11.6667	3	39.6667
novel_mir_571	37	23	40.6667	22.6667	9	17.6667
novel_mir_37	28	22	196.667	12.3333	8	21
novel_mir_519	14	12	13.6667	14.6667	6.66667	11.3333
novel_mir_97	14	10	16	19.6667	0	2.33333
novel_mir_84	66	80	98.6667	0	56.3333	21.6667
novel_mir_440	69	64	40	6.33333	24.3333	135.667
novel_mir_86	12	23	13	9.66667	20	16
novel_mir_63	24	15	11	8	13.3333	10.6667
novel_mir_464	33	12	19.3333	7.33333	13.6667	10
novel_mir_664	13	15	10.3333	4	12.6667	0
novel_mir_291	46	49	10	0	0	35
novel_mir_123	28	44	14.3333	0	3	52
novel_mir_619	10	20	15.6667	5.33333	3.33333	13
novel_mir_2	11	13	32.6667	0	0	6.33333
novel_mir_12	12	12	14.6667	0	0	0
novel_mir_184	12	11	13.6667	7.33333	1.66667	0
novel_mir_43	572	628	0	674	608.667	1216.67
novel_mir_453	158	275	0	86.6667	170	233.333
novel_mir_15	191	212	0	203.667	291	145.667
novel_mir_518	190	136	0	365.333	230.333	25
novel_mir_232	50	80	8.33333	14	110.333	25
novel_mir_136	56	46	0	40.6667	49.3333	18.3333
novel_mir_416	40	45	0	20.3333	69	11
novel_mir_245	37	42	9.33333	29.3333	58.3333	26.3333
novel_mir_148	47	41	0	47	55.6667	12.6667
novel_mir_470	41	40	3.33333	28.3333	27.6667	10.6667
novel_mir_540	15	37	0	42	10.6667	122.667
novel_mir_683	20	37	0	28.6667	49.6667	34.6667
novel_mir_119	25	35	5.66667	29.6667	63.6667	14.6667
novel_mir_189	25	34	8	16.3333	10.6667	13
novel_mir_258	25	34	8	16.3333	10.6667	13
novel_mir_178	25	34	0	19	22	13.6667
novel_mir_13	16	32	5.66667	22	40	15.3333
novel_mir_481	22	31	2	17.3333	29.3333	22.6667
novel_mir_127	37	26	9	39	25	43.6667
novel_mir_3	17	20	3.66667	21	26.3333	11.3333
novel_mir_26	11	17	8.33333	24	25.3333	15.3333
novel_mir_402	27	17	0	26.3333	40.3333	30.6667
novel_mir_511	41	16	6	25.3333	21	11.6667
novel_mir_197	25	13	3.66667	21	33	12.3333
novel_mir_589	16	39	0	25.3333	26.3333	0
novel_mir_94	39	27	0	26.3333	40	9.66667
novel_mir_673	26	25	2.66667	16.6667	34.3333	0
novel_mir_301	27	24	4.33333	11	24.3333	9
novel_mir_361	29	23	0	28.6667	33	0
novel_mir_653	17	22	7.66667	18.3333	25	3
novel_mir_475	12	22	4	13	22.3333	7.66667
novel_mir_1	15	22	2	18.6667	30.6667	7
novel_mir_370	34	22	0	52	58	9
novel_mir_66	33	21	9	24.3333	39.3333	7
novel_mir_507	15	21	5.33333	19.6667	24	9.66667
novel_mir_497	26	20	2	20.3333	30.6667	5
novel_mir_287	18	18	3.33333	12.6667	23.3333	3.66667
novel_mir_102	13	18	0	15.6667	10.6667	8
novel_mir_133	29	17	7.66667	11.3333	25.3333	3.33333
novel_mir_610	13	16	0	13.3333	17.6667	4.66667
novel_mir_560	17	15	0	20	24.6667	2.33333
novel_mir_7	15	14	4.33333	11.3333	27	5.66667
novel_mir_310	18	14	0	10.3333	28	4.66667
novel_mir_113	14	13	3.66667	15.6667	19.3333	8
novel_mir_409	12	13	0	12.3333	29	4.66667
novel_mir_329	12	11	6.66667	15	21.3333	0
novel_mir_128	22	11	2	21	35.3333	9.66667
novel_mir_549	14	10	6.33333	10.6667	19.3333	7.66667
novel_mir_25	14	10	3.66667	12.6667	12.6667	3
novel_mir_414	16	29	2.33333	21.6667	0	19.6667
novel_mir_317	12	25	4.33333	19.6667	4	0
novel_mir_350	12	15	4.66667	10	7.66667	0
novel_mir_27	17	11	0	12.3333	8	3.33333
novel_mir_397	10	10	0	10.6667	4.66667	0
novel_mir_578	81	200	3.66667	0	83.3333	43.6667
novel_mir_492	137	150	0	0	127.667	120.667
novel_mir_60	13	44	9.66667	7.33333	44	20
novel_mir_368	12	18	6.66667	5.66667	18.3333	17.6667
novel_mir_85	24	16	0	8.66667	15	18.6667
novel_mir_129	42	107	0	0	15.6667	0
novel_mir_243	14	23	9.66667	8.66667	15	8.66667
novel_mir_147	13	21	0	4.66667	13.3333	8.66667
novel_mir_207	15	19	0	0	12	0
novel_mir_652	11	16	5	5.33333	11.3333	7.33333
novel_mir_537	13	15	5.33333	4.66667	14	3
novel_mir_211	24	14	0	0	12.3333	5.66667
novel_mir_298	11	12	0	5	21	0
novel_mir_483	10	11	0	5.66667	14.3333	3
novel_mir_152	14	10	6.33333	8.33333	19.3333	7.66667
novel_mir_548	11	10	0	3	12.3333	0
novel_mir_266	10	10	0	2.33333	10.3333	0
novel_mir_81	16	19	0	0	0	12
novel_mir_114	10	18	0	0	0	11.6667
novel_mir_446	16	17	3.66667	3	3	13.6667
novel_mir_53	19	13	6.66667	0	0	10.6667
novel_mir_635	14	13	0	0	0	15
novel_mir_5	17	27	0	0	0	0
novel_mir_503	16	23	0	0	0	3
novel_mir_620	11	18	0	5.66667	4	3.66667
novel_mir_344	32	17	5.66667	9.66667	9.66667	0
novel_mir_568	19	17	0	0	5.33333	0
novel_mir_556	18	16	2	7.66667	0	4.66667
novel_mir_383	14	16	0	0	3.33333	0
novel_mir_214	27	14	0	0	0	0
novel_mir_539	19	13	0	0	0	9.33333
novel_mir_627	27	12	6.33333	0	3	8.66667
novel_mir_130	27	12	2	8.33333	0	5.66667
novel_mir_399	17	11	4	8.33333	0	3
novel_mir_418	24	11	0	9.33333	4.66667	0
novel_mir_247	14	11	0	9.33333	0	0
novel_mir_647	13	10	0	8.66667	5	3
novel_mir_57	10	10	0	0	3.33333	0
novel_mir_452	11	10	0	0	0	0
novel_mir_401	122	0	206	35	12	31
novel_mir_255	45	0	86.6667	47.6667	33.3333	35
novel_mir_30	69	0	50	51	40.3333	16.3333
novel_mir_435	47	0	26.3333	44	73.6667	10.6667
novel_mir_58	52	0	16.3333	43	16.6667	10.6667
novel_mir_419	33	0	15.6667	19.3333	24	19.3333
novel_mir_205	26	0	14.6667	30.3333	37.3333	11.3333
novel_mir_357	30	0	13	13.6667	26	26
novel_mir_432	23	0	10	15.3333	41.3333	15
novel_mir_550	122	0	132.333	85.6667	125.333	0
novel_mir_59	1138	0	718.667	295.667	0	769.333
novel_mir_183	131	0	89.3333	71	0	55.3333
novel_mir_164	21	0	21.6667	29	0	14.3333
novel_mir_448	26	0	16	29.6667	6.66667	11.3333
novel_mir_607	63	0	14.6667	32.6667	0	42.3333
novel_mir_558	293	0	477	54	0	0
novel_mir_405	80	0	47	81	0	0
novel_mir_573	29	0	38.3333	10.6667	2.66667	0
novel_mir_428	328	0	27.3333	212	0	0
novel_mir_498	19	0	27	12	0	7
novel_mir_169	24	0	12.6667	20.6667	0	2
novel_mir_69	54	0	19.6667	0	11.3333	11.6667
novel_mir_322	37	0	13.3333	6	15.3333	16
novel_mir_100	16	9	13	7.33333	0	32
novel_mir_339	18	8	16.6667	7.33333	8	15
novel_mir_505	15	0	41.6667	2	0	31.3333
novel_mir_366	20	0	17.3333	9.66667	0	12.3333
novel_mir_82	17	0	12.3333	8.33333	8.66667	13.3333
novel_mir_138	16	7	15.6667	3.66667	0	0
novel_mir_126	15	5	15.3333	0	0	5
novel_mir_296	107	0	293.333	0	8.66667	9.66667
novel_mir_51	18	0	55.3333	0	0	0
novel_mir_642	32	0	34	4	0	0
novel_mir_157	38	0	27.3333	0	8.66667	0
novel_mir_46	20	0	26.6667	4	0	8.33333
novel_mir_388	11	0	23.6667	0	0	0
novel_mir_473	11	0	16.6667	1.66667	0	0
novel_mir_187	28	0	14	5.33333	0	5.33333
novel_mir_285	12	0	14	3.66667	0	0
novel_mir_172	13	0	11.3333	4.66667	8.33333	1.66667
novel_mir_675	23	0	11	0	0	0
novel_mir_569	13	0	4	11.3333	14.3333	10
novel_mir_668	16	0	2.33333	14	24.3333	12.3333
novel_mir_42	1139	0	0	849.667	528.667	843.667
novel_mir_218	273	0	0	648.667	649	97.6667
novel_mir_206	128	0	0	80.3333	124	37.6667
novel_mir_54	45	0	0	23.6667	15.3333	20.6667
novel_mir_299	87	0	0	19.3333	18	16.6667
novel_mir_111	15	0	0	18.3333	22.3333	14
novel_mir_117	10	0	8.33333	16.6667	11	0
novel_mir_195	191	0	0	78	288	0
novel_mir_303	92	0	0	50.6667	28	0
novel_mir_437	37	0	0	22.6667	20.6667	0
novel_mir_224	12	0	0	11.6667	23	7.66667
novel_mir_430	42	0	0	10.6667	13.3333	0
novel_mir_236	30	9	9.33333	29	7	14.6667
novel_mir_62	57	0	9	13.6667	0	11.6667
novel_mir_638	17	0	0	18	0	14.3333
novel_mir_442	10	9	3.33333	16.6667	3	0
novel_mir_28	23	8	5.33333	25.6667	9	0
novel_mir_6	10	0	9.33333	10.3333	2.33333	0
novel_mir_319	16	0	9	14.6667	0	9.33333
novel_mir_616	14	0	8	24.3333	0	0
novel_mir_404	11	0	8	16.3333	7.66667	6
novel_mir_167	30	0	7.66667	22	6.33333	4.33333
novel_mir_346	15	0	5.33333	10	9	0
novel_mir_280	10	0	4	14.3333	5.33333	3.33333
novel_mir_41	18	0	4	12.6667	3.33333	2.33333
novel_mir_105	10	0	2	10.6667	0	0
novel_mir_567	24	0	0	16.3333	0	0
novel_mir_170	26	0	0	13.6667	3.66667	0
novel_mir_83	13	0	0	12.3333	0	0
novel_mir_597	12	0	0	11.6667	7.66667	0
novel_mir_87	12	0	0	11.6667	0	3
novel_mir_198	11	0	0	11.3333	0	0
novel_mir_377	23	0	0	10.6667	9.33333	3.66667
novel_mir_103	11	0	0	10	5.33333	0
novel_mir_122	11	9	7	3	14	19.3333
novel_mir_657	17	0	2	5.33333	16	14.3333
novel_mir_10	11	9	4	4.33333	13	4.66667
novel_mir_22	12	9	0	9	11.6667	0
novel_mir_516	18	9	0	7.33333	13.3333	0
novel_mir_356	11	8	4.33333	9	15.6667	3
novel_mir_40	13	0	4.33333	3.33333	12	0
novel_mir_269	14	0	3.33333	9.66667	11.3333	6
novel_mir_238	25	0	0	7.33333	11	0
novel_mir_407	10	0	0	6	16.3333	3
novel_mir_196	16	0	0	3.33333	11	3.33333
novel_mir_185	14	0	0	0	18.3333	0
novel_mir_490	30	0	0	0	10.3333	0
novel_mir_175	17	0	0	0	10	0
novel_mir_17	12	0	7.33333	8.66667	7.66667	14.3333
novel_mir_547	25	0	0	5.66667	2.66667	16
novel_mir_618	18	0	0	0	8.33333	13.6667
novel_mir_517	13	0	0	0	6.33333	37.6667
novel_mir_391	22	0	0	0	0	76
novel_mir_494	77	0	0	0	0	23.6667
novel_mir_658	14	0	0	0	0	14.3333
novel_mir_454	10	9	2	3	4.33333	2.66667
novel_mir_566	10	9	0	3.33333	3	0
novel_mir_467	12	9	0	3	0	0
novel_mir_667	10	8	0	3.33333	3	0
novel_mir_469	10	8	0	3	0	2.66667
novel_mir_283	16	8	0	0	0	0
novel_mir_316	14	7	8.66667	0	0	5
novel_mir_49	16	7	0	5	0	4
novel_mir_674	10	6	0	2.33333	0	0
novel_mir_513	14	5	0	0	0	0
novel_mir_660	20	0	9.66667	4	0	0
novel_mir_358	15	0	9.66667	3.66667	8.66667	0
novel_mir_612	11	0	9.66667	0	0	0
novel_mir_625	10	0	9.33333	0	0	0
novel_mir_274	15	0	9	7.66667	0	0
novel_mir_215	11	0	9	0	0	0
novel_mir_141	12	0	8.66667	8	0	0
novel_mir_160	16	0	8.33333	3.33333	3.66667	4.66667
novel_mir_614	27	0	8	0	0	0
novel_mir_526	10	0	7.66667	8	0	0
novel_mir_199	14	0	7.66667	2.66667	0	0
novel_mir_77	11	0	7.33333	6	0	3.33333
novel_mir_78	16	0	7.33333	5	3.66667	0
novel_mir_166	10	0	7.33333	3	0	0
novel_mir_561	33	0	7	0	4.33333	4.33333
novel_mir_521	43	0	6.66667	7	0	0
novel_mir_680	19	0	6.66667	0	0	0
novel_mir_678	16	0	6.66667	0	0	0
novel_mir_279	12	0	6.33333	0	0	0
novel_mir_463	12	0	5.66667	4.66667	0	0
novel_mir_609	17	0	5.66667	0	2.33333	0
novel_mir_144	10	0	5.66667	0	0	0
novel_mir_265	12	0	5.33333	9	9.33333	4.66667
novel_mir_318	11	0	4.66667	3.66667	0	7
novel_mir_363	11	0	4.66667	3.66667	0	3.66667
novel_mir_208	15	0	4.66667	0	0	0
novel_mir_249	11	0	4.33333	9.33333	5.33333	3.66667
novel_mir_302	17	0	4.33333	0	0	0
novel_mir_107	12	0	4	0	0	4
novel_mir_417	33	0	3.66667	7.66667	0	0
novel_mir_445	11	0	3.66667	0	0	0
novel_mir_373	16	0	3.33333	6	0	0
novel_mir_390	14	0	3.33333	3	0	0
novel_mir_594	16	0	3.33333	0	0	6.33333
novel_mir_106	10	0	3.33333	0	0	3.66667
novel_mir_613	16	0	2.66667	8.66667	0	0
novel_mir_278	13	0	2.33333	5	4.33333	6
novel_mir_394	11	0	2	9.66667	0	0
novel_mir_575	10	0	1.66667	2	0	3
novel_mir_443	12	0	0	9.33333	4.33333	2.33333
novel_mir_155	11	0	0	9.33333	0	0
novel_mir_510	16	0	0	9	0	0
novel_mir_622	12	0	0	8.66667	0	0
novel_mir_29	17	0	0	7.66667	9.33333	3.66667
novel_mir_530	21	0	0	7.33333	3	8.66667
novel_mir_626	14	0	0	7.33333	0	0
novel_mir_621	12	0	0	6	0	0
novel_mir_628	15	0	0	5.66667	2.33333	0
novel_mir_153	117	0	0	5.66667	0	0
novel_mir_162	26	0	0	5.66667	0	0
novel_mir_96	21	0	0	5.66667	0	0
novel_mir_264	12	0	0	5.66667	0	0
novel_mir_559	12	0	0	5.66667	0	0
novel_mir_604	14	0	0	5	0	0
novel_mir_330	12	0	0	4.66667	0	3
novel_mir_90	14	0	0	4.66667	0	0
novel_mir_400	18	0	0	4.33333	2.66667	3.33333
novel_mir_36	13	0	0	4	3.66667	0
novel_mir_651	12	0	0	4	3	8.66667
novel_mir_68	11	0	0	4	0	2
novel_mir_495	12	0	0	3.33333	5	0
novel_mir_474	12	0	0	3.33333	4.33333	0
novel_mir_263	10	0	0	3.33333	4	0
novel_mir_89	13	0	0	3.33333	0	0
novel_mir_91	10	0	0	3.33333	0	0
novel_mir_8	11	0	0	3	3.33333	0
novel_mir_333	11	0	0	3	0	0
novel_mir_576	11	0	0	3	0	0
novel_mir_544	11	0	0	2.66667	0	0
novel_mir_295	10	0	0	2.66667	0	0
novel_mir_67	14	0	0	2.33333	0	0
novel_mir_137	10	0	0	2	4.66667	2.33333
novel_mir_145	59	0	0	0	8.66667	0
novel_mir_639	121	0	0	0	8.33333	0
novel_mir_636	12	0	0	0	7	0
novel_mir_644	11	0	0	0	6.33333	4.33333
novel_mir_191	10	0	0	0	5.66667	0
novel_mir_55	16	0	0	0	5	0
novel_mir_34	10	0	0	0	4.66667	0
novel_mir_455	12	0	0	0	4.33333	0
novel_mir_124	20	0	0	0	4	0
novel_mir_367	14	0	0	0	4	0
novel_mir_382	12	0	0	0	3	1.66667
novel_mir_533	11	0	0	0	3	0
novel_mir_451	11	0	0	0	2.66667	0
novel_mir_480	10	0	0	0	2.66667	0
novel_mir_581	11	0	0	0	1.66667	0
novel_mir_543	63	0	0	0	0	9.33333
novel_mir_304	14	0	0	0	0	8.66667
novel_mir_605	11	0	0	0	0	7.66667
novel_mir_231	15	0	0	0	0	3.33333
novel_mir_159	12	0	0	0	0	2.66667
novel_mir_336	14	0	0	0	0	2.33333
novel_mir_427	12	0	0	0	0	2.33333
novel_mir_271	11	0	0	0	0	2
novel_mir_554	330	0	0	0	0	0
novel_mir_289	45	0	0	0	0	0
novel_mir_371	41	0	0	0	0	0
novel_mir_541	33	0	0	0	0	0
novel_mir_584	33	0	0	0	0	0
novel_mir_230	31	0	0	0	0	0
novel_mir_239	31	0	0	0	0	0
novel_mir_374	26	0	0	0	0	0
novel_mir_11	23	0	0	0	0	0
novel_mir_109	22	0	0	0	0	0
novel_mir_193	20	0	0	0	0	0
novel_mir_257	19	0	0	0	0	0
novel_mir_44	19	0	0	0	0	0
novel_mir_201	18	0	0	0	0	0
novel_mir_267	18	0	0	0	0	0
novel_mir_347	18	0	0	0	0	0
novel_mir_586	18	0	0	0	0	0
novel_mir_101	17	0	0	0	0	0
novel_mir_439	17	0	0	0	0	0
novel_mir_410	16	0	0	0	0	0
novel_mir_422	16	0	0	0	0	0
novel_mir_425	16	0	0	0	0	0
novel_mir_502	16	0	0	0	0	0
novel_mir_682	16	0	0	0	0	0
novel_mir_331	15	0	0	0	0	0
novel_mir_39	15	0	0	0	0	0
novel_mir_64	15	0	0	0	0	0
novel_mir_524	14	0	0	0	0	0
novel_mir_150	13	0	0	0	0	0
novel_mir_165	13	0	0	0	0	0
novel_mir_509	13	0	0	0	0	0
novel_mir_669	13	0	0	0	0	0
novel_mir_220	12	0	0	0	0	0
novel_mir_288	12	0	0	0	0	0
novel_mir_354	12	0	0	0	0	0
novel_mir_362	12	0	0	0	0	0
novel_mir_379	12	0	0	0	0	0
novel_mir_553	12	0	0	0	0	0
novel_mir_562	12	0	0	0	0	0
novel_mir_570	12	0	0	0	0	0
novel_mir_654	12	0	0	0	0	0
novel_mir_656	12	0	0	0	0	0
novel_mir_76	12	0	0	0	0	0
novel_mir_104	11	0	0	0	0	0
novel_mir_120	11	0	0	0	0	0
novel_mir_228	11	0	0	0	0	0
novel_mir_248	11	0	0	0	0	0
novel_mir_286	11	0	0	0	0	0
novel_mir_323	11	0	0	0	0	0
novel_mir_349	11	0	0	0	0	0
novel_mir_376	11	0	0	0	0	0
novel_mir_406	11	0	0	0	0	0
novel_mir_632	11	0	0	0	0	0
novel_mir_250	10	0	0	0	0	0
novel_mir_261	10	0	0	0	0	0
novel_mir_411	10	0	0	0	0	0
novel_mir_45	10	0	0	0	0	0
novel_mir_493	10	0	0	0	0	0
novel_mir_629	10	0	0	0	0	0
novel_mir_649	10	0	0	0	0	0
novel_mir_681	10	0	0	0	0	0
novel_mir_686	10	0	0	0	0	0
novel_mir_74	10	0	0	0	0	0
novel_mir_1112	0	83	37.6667	15.6667	72	35.6667
novel_mir_1599	0	55	11	14	17	33.6667
novel_mir_934	0	54	138.333	68.3333	15	119.333
novel_mir_226	8	12	18	11.3333	13.6667	12.6667
novel_mir_858	0	27	10	10.3333	11.3333	7.33333
novel_mir_1282	0	31	16.6667	23	8	30.6667
novel_mir_1933	0	25	11	18	9	5.33333
novel_mir_2304	0	19	13.6667	12	0	8.33333
novel_mir_2238	0	11	18	72.6667	0	0
novel_mir_731	0	137	214.333	0	13	59
novel_mir_1176	0	93	30	0	65	0
novel_mir_1038	0	26	12.6667	6	28.3333	0
novel_mir_3055	0	186	59	0	0	75.6667
novel_mir_1208	0	19	16	0	7	29
novel_mir_3119	0	14	12	0	0	12
novel_mir_3209	0	341	169	0	0	7
novel_mir_3598	0	332	169	0	0	0
novel_mir_917	0	14	16.6667	3	4.66667	6.66667
novel_mir_1645	0	11	17	0	9.66667	7.66667
novel_mir_1963	0	51	0	11.3333	26	15
novel_mir_1313	0	47	0	74.3333	44.6667	42.3333
novel_mir_1675	0	36	8	30.6667	13	26
novel_mir_972	0	35	7	30.3333	40.6667	19
novel_mir_783	0	28	0	31.3333	20.3333	10.3333
novel_mir_253	7	24	2	12.6667	14.3333	23.3333
novel_mir_1051	0	16	0	10.6667	18	18.3333
novel_mir_869	0	81	0	16.3333	63.3333	0
novel_mir_876	0	21	5	26.6667	30	8.66667
novel_mir_1257	0	18	0	20.6667	11	0
novel_mir_360	9	16	0	12.3333	18.3333	5
novel_mir_1323	0	13	5.66667	13.6667	13	0
novel_mir_441	6	12	8	14.3333	18.6667	8.66667
novel_mir_241	9	11	0	12.6667	14.6667	6
novel_mir_798	0	10	0	14	17.3333	1.66667
novel_mir_284	8	10	0	11	13.3333	1.66667
novel_mir_2455	0	37	0	12	0	10.3333
novel_mir_1337	0	16	4.33333	16.3333	5	15.3333
novel_mir_1865	0	13	6	30	6.33333	19.6667
novel_mir_1493	0	12	0	12.3333	3	14.6667
novel_mir_2427	0	65	0	60.6667	0	0
novel_mir_882	0	27	8.66667	13	7.66667	4
novel_mir_177	9	19	5.33333	15.3333	0	4
novel_mir_508	7	14	2.33333	10.3333	8.33333	2
novel_mir_1794	0	13	0	12	7.33333	9
novel_mir_2485	0	12	0	11	0	2
novel_mir_1153	0	11	0	10	7	2.66667
novel_mir_477	9	10	0	15.3333	5.66667	5.66667
novel_mir_1174	0	4406	0	0	1862.67	4995
novel_mir_784	0	113	0	0	174	37.3333
novel_mir_2139	0	79	0	0	30.6667	18.6667
novel_mir_1025	0	43	0	0	70	44.6667
novel_mir_1652	0	40	0	4.33333	22	10.3333
novel_mir_1080	0	38	0	0	18.3333	40.6667
novel_mir_1175	0	28	0	0	39.3333	19
novel_mir_1057	0	26	0	0	27.3333	12.6667
novel_mir_766	0	26	0	0	22	34.6667
novel_mir_789	0	25	0	5.66667	10.6667	11
novel_mir_1273	0	23	0	0	22.6667	10
novel_mir_1412	0	21	0	0	15.3333	18.6667
novel_mir_1010	0	21	0	0	11	36.6667
novel_mir_854	0	19	0	0	16.6667	91.6667
novel_mir_1061	0	19	0	0	15.6667	90.6667
novel_mir_777	0	14	0	0	14.3333	14.6667
novel_mir_1030	0	13	5.66667	6.33333	11.6667	10.6667
novel_mir_512	9	13	0	9	10	13.3333
novel_mir_1166	0	13	0	0	14	11
novel_mir_1231	0	151	0	0	121	0
novel_mir_1297	0	125	0	0	40.6667	0
novel_mir_2036	0	114	0	0	23.6667	0
novel_mir_1349	0	48	0	0	72	0
novel_mir_1824	0	39	0	0	11.6667	0
novel_mir_1042	0	35	0	0	29.6667	6.33333
novel_mir_1575	0	28	0	4.66667	12.6667	6.33333
novel_mir_822	0	24	0	0	19.6667	4.33333
novel_mir_1270	0	22	3.33333	7.66667	25	0
novel_mir_767	0	18	0	0	22.3333	0
novel_mir_705	0	18	0	0	14.6667	4.66667
novel_mir_1627	0	17	0	0	12	0
novel_mir_1139	0	17	0	0	10.6667	4.33333
novel_mir_1115	0	16	0	5.33333	11.6667	0
novel_mir_1232	0	16	0	0	14.3333	6.66667
novel_mir_813	0	15	2.66667	6.33333	28	2
novel_mir_1278	0	15	0	2.66667	16.6667	0
novel_mir_755	0	15	0	0	19.3333	0
novel_mir_61	9	14	6.66667	9	10.3333	2.66667
novel_mir_1095	0	14	0	0	24	2.66667
novel_mir_1191	0	13	0	5	16	0
novel_mir_1803	0	12	0	0	11	0
novel_mir_1571	0	12	0	0	10.3333	8
novel_mir_728	0	11	0	2.33333	31	0
novel_mir_1136	0	10	5.66667	8.66667	13.3333	5.33333
novel_mir_942	0	10	3.33333	4.33333	11	0
novel_mir_3083	0	39	0	0	0	40.6667
novel_mir_1639	0	33	0	0	8.33333	10.3333
novel_mir_3025	0	26	0	0	0	18.3333
novel_mir_3139	0	26	0	0	0	14.3333
novel_mir_1854	0	25	0	0	9	20.3333
novel_mir_937	0	16	0	0	9.66667	11
novel_mir_912	0	16	0	0	4.33333	17.6667
novel_mir_3032	0	16	0	0	0	12.6667
novel_mir_3132	0	16	0	0	0	12.6667
novel_mir_2102	0	15	0	0	3	10.3333
novel_mir_2386	0	13	5.66667	6.33333	0	10.6667
novel_mir_3112	0	13	0	0	0	32.6667
novel_mir_3070	0	13	0	0	0	24.6667
novel_mir_1254	0	12	7	5.66667	9.33333	12
novel_mir_2760	0	12	0	6.66667	0	11
novel_mir_3127	0	12	0	0	0	43.3333
novel_mir_3313	0	12	0	0	0	13
novel_mir_3096	0	11	0	0	0	24
novel_mir_3021	0	11	0	0	0	10.6667
novel_mir_1200	0	10	0	0	2	11.6667
novel_mir_3982	0	357	0	0	0	0
novel_mir_4000	0	180	0	0	0	0
novel_mir_4083	0	140	0	0	0	0
novel_mir_4074	0	122	0	0	0	0
novel_mir_4089	0	122	0	0	0	0
novel_mir_3968	0	60	0	0	0	0
novel_mir_4050	0	51	0	0	0	0
novel_mir_3978	0	45	0	0	0	0
novel_mir_2699	0	43	0	6	0	0
novel_mir_1629	0	43	0	0	8.66667	0
novel_mir_3995	0	38	0	0	0	0
novel_mir_565	9	33	0	0	0	0
novel_mir_2118	0	32	0	4	5.33333	0
novel_mir_2181	0	32	0	3.66667	0	7.33333
novel_mir_3113	0	25	0	0	0	8.33333
novel_mir_4058	0	25	0	0	0	0
novel_mir_4085	0	24	0	0	0	0
novel_mir_1942	0	22	0	0	5.66667	0
novel_mir_1739	0	21	0	4.33333	4.66667	0
novel_mir_1015	0	21	0	0	6.33333	0
novel_mir_4020	0	21	0	0	0	0
novel_mir_4066	0	20	0	0	0	0
novel_mir_877	0	19	8.66667	5	9	4.66667
novel_mir_1787	0	19	0	0	7	7.33333
novel_mir_3118	0	19	0	0	0	6
novel_mir_2952	0	18	0	3	0	0
novel_mir_2002	0	18	0	0	6	0
novel_mir_3363	0	18	0	0	0	8
novel_mir_3975	0	18	0	0	0	0
novel_mir_1108	0	17	7.66667	2.33333	6	4.33333
novel_mir_1036	0	17	0	0	3.33333	0
novel_mir_1218	0	17	0	0	3.33333	0
novel_mir_3385	0	17	0	0	0	7.33333
novel_mir_3355	0	17	0	0	0	5
novel_mir_4068	0	17	0	0	0	0
novel_mir_4101	0	17	0	0	0	0
novel_mir_2169	0	16	5.33333	6.66667	0	9.33333
novel_mir_795	0	16	3.33333	3.33333	5	5.33333
novel_mir_2013	0	16	0	4	6	0
novel_mir_1076	0	16	0	0	6.33333	0
novel_mir_3039	0	16	0	0	0	4.66667
novel_mir_3997	0	16	0	0	0	0
novel_mir_4006	0	16	0	0	0	0
novel_mir_4040	0	16	0	0	0	0
novel_mir_3019	0	15	2.33333	0	0	3.33333
novel_mir_2483	0	15	0	6	0	0
novel_mir_983	0	15	0	5.66667	4.66667	4.66667
novel_mir_2144	0	15	0	0	6.66667	0
novel_mir_2053	0	15	0	0	5	0
novel_mir_3251	0	15	0	0	0	5.33333
novel_mir_3289	0	15	0	0	0	2.33333
novel_mir_3972	0	15	0	0	0	0
novel_mir_4052	0	15	0	0	0	0
novel_mir_4067	0	15	0	0	0	0
novel_mir_4113	0	15	0	0	0	0
novel_mir_2974	0	14	7.66667	5	0	6
novel_mir_781	0	14	6	2	7.33333	5
novel_mir_93	9	14	2.66667	4	7.33333	4.66667
novel_mir_1194	0	14	2.33333	8.66667	7.66667	2
novel_mir_1253	0	14	1.66667	2	7.33333	2.33333
novel_mir_2361	0	14	0	9	0	6.66667
novel_mir_2120	0	14	0	7.66667	3.33333	0
novel_mir_1746	0	14	0	0	9	2
novel_mir_1781	0	14	0	0	5	7
novel_mir_3390	0	14	0	0	0	3.33333
novel_mir_4064	0	14	0	0	0	0
novel_mir_4100	0	14	0	0	0	0
novel_mir_4112	0	14	0	0	0	0
novel_mir_4128	0	14	0	0	0	0
novel_mir_3197	0	13	5.66667	0	0	4.33333
novel_mir_171	7	13	0	8	7.33333	1.66667
novel_mir_161	6	13	0	4	3.66667	0
novel_mir_1333	0	13	0	0	9.66667	4.33333
novel_mir_2150	0	13	0	0	7.66667	0
novel_mir_2000	0	13	0	0	7	0
novel_mir_1833	0	13	0	0	5.33333	4.66667
novel_mir_1677	0	13	0	0	4	0
novel_mir_1220	0	13	0	0	3.33333	0
novel_mir_1708	0	13	0	0	2	0
novel_mir_3154	0	13	0	0	0	3.33333
novel_mir_375	6	13	0	0	0	0
novel_mir_3986	0	13	0	0	0	0
novel_mir_3990	0	13	0	0	0	0
novel_mir_1785	0	12	3.66667	0	2	0
novel_mir_3472	0	12	2.33333	0	0	3
novel_mir_3953	0	12	1.66667	0	0	0
novel_mir_2220	0	12	0	6.66667	0	0
novel_mir_1330	0	12	0	0	9.33333	0
novel_mir_1092	0	12	0	0	7	0
novel_mir_2142	0	12	0	0	4.66667	0
novel_mir_2094	0	12	0	0	3	1.66667
novel_mir_3306	0	12	0	0	0	4.66667
novel_mir_3350	0	12	0	0	0	3
novel_mir_3398	0	12	0	0	0	3
novel_mir_4004	0	12	0	0	0	0
novel_mir_4012	0	12	0	0	0	0
novel_mir_4076	0	12	0	0	0	0
novel_mir_4091	0	12	0	0	0	0
novel_mir_4120	0	12	0	0	0	0
novel_mir_816	0	11	3	8	6.33333	1.66667
novel_mir_1205	0	11	2.33333	3	5	0
novel_mir_666	9	11	0	8	0	0
novel_mir_1692	0	11	0	5	9.66667	0
novel_mir_885	0	11	0	4.33333	4.33333	7
novel_mir_2391	0	11	0	3	0	0
novel_mir_1308	0	11	0	2	3.33333	0
novel_mir_701	0	11	0	0	7	0
novel_mir_792	0	11	0	0	6.66667	0
novel_mir_1973	0	11	0	0	4.33333	0
novel_mir_1048	0	11	0	0	2.66667	0
novel_mir_3992	0	11	0	0	0	0
novel_mir_4002	0	11	0	0	0	0
novel_mir_4010	0	11	0	0	0	0
novel_mir_4051	0	11	0	0	0	0
novel_mir_4079	0	11	0	0	0	0
novel_mir_403	8	10	9.33333	2.33333	2.33333	0
novel_mir_3474	0	10	8	0	0	2
novel_mir_1986	0	10	5.66667	0	2.66667	0
novel_mir_2074	0	10	5.33333	1.66667	2.66667	0
novel_mir_1869	0	10	5.33333	0	4.33333	4
novel_mir_2552	0	10	2.66667	4.33333	0	0
novel_mir_1346	0	10	0	9	7.33333	2.66667
novel_mir_940	0	10	0	8.66667	2.66667	5.33333
novel_mir_2580	0	10	0	4	0	0
novel_mir_2377	0	10	0	2.66667	0	0
novel_mir_1644	0	10	0	2	4.33333	0
novel_mir_920	0	10	0	0	6	0
novel_mir_1017	0	10	0	0	4.33333	2
novel_mir_739	0	10	0	0	3.66667	0
novel_mir_1267	0	10	0	0	2.66667	3.33333
novel_mir_1530	0	10	0	0	2.33333	0
novel_mir_1309	0	10	0	0	1.66667	1.66667
novel_mir_3331	0	10	0	0	0	5.33333
novel_mir_3086	0	10	0	0	0	5
novel_mir_3435	0	10	0	0	0	4.66667
novel_mir_3509	0	10	0	0	0	2.66667
novel_mir_3572	0	10	0	0	0	1.66667
novel_mir_3998	0	10	0	0	0	0
novel_mir_4018	0	10	0	0	0	0
novel_mir_4021	0	10	0	0	0	0
novel_mir_4030	0	10	0	0	0	0
novel_mir_4036	0	10	0	0	0	0
novel_mir_4039	0	10	0	0	0	0
novel_mir_4049	0	10	0	0	0	0
novel_mir_4053	0	10	0	0	0	0
novel_mir_4057	0	10	0	0	0	0
novel_mir_4069	0	10	0	0	0	0
novel_mir_4070	0	10	0	0	0	0
novel_mir_4075	0	10	0	0	0	0
novel_mir_4109	0	10	0	0	0	0
novel_mir_4117	0	10	0	0	0	0
novel_mir_926	0	0	57.6667	129.333	164	121.667
novel_mir_925	0	0	13	58.6667	63	46
novel_mir_1597	0	0	11	21.3333	10.3333	13
novel_mir_1520	0	0	76	36	10.6667	0
novel_mir_901	0	0	13.3333	47.3333	10	6.33333
novel_mir_921	0	0	10.3333	10	11	3.33333
novel_mir_146	6	0	34.6667	15.3333	7	15.6667
novel_mir_2625	0	0	32.3333	17.3333	0	10
novel_mir_1031	0	0	20.3333	11.3333	6.66667	16.6667
novel_mir_2171	0	0	16.6667	10.3333	0	11
novel_mir_2297	0	0	15	140.667	0	32.6667
novel_mir_2452	0	0	52.3333	68	0	0
novel_mir_1391	0	0	35.6667	10	5.33333	5
novel_mir_2474	0	0	28	55.6667	0	0
novel_mir_2809	0	0	27	28.3333	0	0
novel_mir_2174	0	0	22.6667	124	0	0
novel_mir_2406	0	0	12.6667	23.3333	0	0
novel_mir_2482	0	0	12.6667	16	0	2.66667
novel_mir_852	0	0	11.3333	10.6667	6.66667	5.33333
novel_mir_1622	0	0	41.3333	0	69.6667	33
novel_mir_723	0	0	12.3333	0	37.6667	14
novel_mir_1256	0	0	15	4.33333	10	5.33333
novel_mir_3041	0	0	57.3333	0	0	69.6667
novel_mir_3310	0	0	57.3333	0	0	48.3333
novel_mir_3495	0	0	46.6667	0	0	15
novel_mir_1742	0	0	39.6667	5.66667	4	16.3333
novel_mir_3401	0	0	27.3333	0	0	12.6667
novel_mir_1402	0	0	20	0	8.33333	19
novel_mir_3550	0	0	19.3333	0	0	22.3333
novel_mir_3017	0	0	17	0	0	24.6667
novel_mir_3366	0	0	13.6667	0	0	13
novel_mir_3494	0	0	10.6667	0	0	12.3333
novel_mir_1321	0	9	12.3333	7	7	6.33333
novel_mir_1717	0	8	14.3333	6	5.33333	0
novel_mir_1771	0	8	12	0	4.33333	0
novel_mir_501	8	7	11	2	0	2.66667
novel_mir_3697	0	0	161.667	0	0	0
novel_mir_3690	0	0	142	0	0	0
novel_mir_3812	0	0	82.3333	0	0	0
novel_mir_3669	0	0	68.3333	0	0	0
novel_mir_3698	0	0	40.6667	0	0	0
novel_mir_3788	0	0	40.3333	0	0	0
novel_mir_3622	0	0	37.3333	0	0	0
novel_mir_3599	0	0	29	0	0	0
novel_mir_3651	0	0	29	0	0	0
novel_mir_3704	0	0	26	0	0	0
novel_mir_3762	0	0	21	0	0	0
novel_mir_3724	0	0	21	0	0	0
novel_mir_1505	0	0	20.6667	8.66667	8.66667	5.33333
novel_mir_3616	0	0	20.6667	0	0	0
novel_mir_615	6	0	20.3333	0	0	2
novel_mir_3387	0	0	19	0	0	3
novel_mir_1245	0	0	17.3333	3.66667	3.33333	4.33333
novel_mir_3584	0	0	17.3333	0	0	0
novel_mir_3633	0	0	16	0	0	0
novel_mir_3627	0	0	15.6667	0	0	0
novel_mir_3630	0	0	14	0	0	0
novel_mir_3642	0	0	14	0	0	0
novel_mir_2278	0	0	13.6667	4.33333	0	6.66667
novel_mir_3672	0	0	13.6667	0	0	0
novel_mir_2571	0	0	12.3333	5.33333	0	0
novel_mir_2038	0	0	12	6.66667	2.33333	4.66667
novel_mir_1237	0	0	11.6667	6	7	7
novel_mir_3800	0	0	11.6667	0	0	0
novel_mir_3810	0	0	11.6667	0	0	0
novel_mir_1553	0	0	11.3333	0	6.33333	0
novel_mir_3621	0	0	11.3333	0	0	0
novel_mir_3770	0	0	11.3333	0	0	0
novel_mir_3284	0	0	11	0	0	7.33333
novel_mir_3060	0	0	11	0	0	5.66667
novel_mir_1845	0	0	10.6667	0	4.33333	9.33333
novel_mir_532	5	0	10.3333	0	0	2.33333
novel_mir_3644	0	0	10.3333	0	0	0
novel_mir_2544	0	0	10	2	0	0
novel_mir_3929	0	0	10	0	0	0
novel_mir_794	0	0	6.66667	29.6667	75.3333	13
novel_mir_1872	0	0	4	22.6667	13.3333	10.6667
novel_mir_724	0	0	0	20	16.3333	15.3333
novel_mir_960	0	0	0	16.3333	23.6667	20.6667
novel_mir_821	0	9	3	12.6667	25.6667	3
novel_mir_1224	0	0	8.66667	12.3333	17.6667	3.33333
novel_mir_1251	0	0	3.33333	12.3333	11.3333	0
novel_mir_1395	0	0	0	567	538.667	0
novel_mir_1797	0	0	0	565	427	0
novel_mir_1077	0	0	0	180	334	0
novel_mir_1780	0	0	0	58	23.6667	0
novel_mir_981	0	0	0	36.3333	40.6667	3.66667
novel_mir_889	0	0	0	36.3333	13.6667	0
novel_mir_949	0	0	0	20.6667	29.6667	0
novel_mir_973	0	0	0	18.3333	15.6667	0
novel_mir_1928	0	0	0	16	16	3.33333
novel_mir_1172	0	0	0	14.6667	76.6667	0
novel_mir_721	0	0	0	11	11	2.66667
novel_mir_1852	0	0	0	10	12.6667	0
novel_mir_1116	0	0	2	11.3333	5.33333	10
novel_mir_2621	0	0	0	113.333	0	42.3333
novel_mir_535	8	0	0	16	4	12
novel_mir_2532	0	0	0	10	0	12.3333
novel_mir_1730	0	8	0	14	7.66667	0
novel_mir_378	7	8	0	10	0	0
novel_mir_1589	0	5	5	10.3333	6.33333	2
novel_mir_2444	0	0	8	10.6667	0	0
novel_mir_2351	0	0	7.33333	52	0	0
novel_mir_2063	0	0	6.66667	10.3333	2.33333	2
novel_mir_1743	0	0	5.33333	10	5.33333	4.66667
novel_mir_2842	0	0	4	13.3333	0	0
novel_mir_2702	0	0	4	11.6667	0	0
novel_mir_149	8	0	3.33333	15	0	0
novel_mir_2191	0	0	3.33333	11.6667	0	0
novel_mir_1945	0	0	3	14.3333	3.66667	0
novel_mir_710	0	0	2.33333	10.6667	9.33333	3
novel_mir_2373	0	0	0	176	0	0
novel_mir_2981	0	0	0	61	0	0
novel_mir_2661	0	0	0	48.6667	0	0
novel_mir_2954	0	0	0	21	0	0
novel_mir_2984	0	0	0	19.6667	0	0
novel_mir_2555	0	0	0	18.3333	0	0
novel_mir_2798	0	0	0	17.3333	0	0
novel_mir_2885	0	0	0	14.6667	0	0
novel_mir_1182	0	0	0	14.3333	2.33333	3.66667
novel_mir_2290	0	0	0	14.3333	0	0
novel_mir_2366	0	0	0	13.6667	0	0
novel_mir_1296	0	0	0	13	9.33333	0
novel_mir_2229	0	0	0	13	0	1.66667
novel_mir_2785	0	0	0	13	0	0
novel_mir_262	8	0	0	12.3333	8	0
novel_mir_729	0	0	0	12	5.66667	0
novel_mir_2409	0	0	0	12	0	7.66667
novel_mir_2433	0	0	0	12	0	0
novel_mir_2010	0	0	0	11.6667	6.33333	3.33333
novel_mir_2330	0	0	0	11.6667	0	0
novel_mir_2546	0	0	0	11.6667	0	0
novel_mir_2487	0	0	0	11.3333	0	1.66667
novel_mir_1053	0	0	0	11	6.66667	4.33333
novel_mir_1094	0	0	0	11	6.33333	0
novel_mir_2162	0	0	0	11	2	0
novel_mir_2379	0	0	0	11	0	0
novel_mir_2188	0	0	0	11	0	0
novel_mir_866	0	0	0	10.6667	3.33333	0
novel_mir_2718	0	0	0	10.6667	0	0
novel_mir_1786	0	0	0	10.3333	6.66667	0
novel_mir_2023	0	0	0	10	7.66667	0
novel_mir_2246	0	0	0	10	0	3
novel_mir_2305	0	0	0	10	0	0
novel_mir_2186	0	0	0	10	0	0
novel_mir_2676	0	0	0	10	0	0
novel_mir_825	0	7	4.33333	9	26.6667	16
novel_mir_217	5	0	3.66667	5.66667	17.3333	13.6667
novel_mir_1789	0	0	0	9.66667	12.6667	12.3333
novel_mir_650	7	0	0	4.66667	20.3333	16
novel_mir_1659	0	0	0	4.66667	11.3333	11.3333
novel_mir_2070	0	0	0	0	91	89
novel_mir_916	0	0	0	0	25.3333	32.6667
novel_mir_2125	0	0	0	0	23.3333	249
novel_mir_1305	0	0	0	0	19.6667	14
novel_mir_1555	0	0	0	0	12	12.3333
novel_mir_765	0	0	0	0	11	10.6667
novel_mir_834	0	8	4.66667	2.66667	10.6667	7.33333
novel_mir_471	5	8	0	3	12.3333	2.33333
novel_mir_1086	0	8	0	0	10	0
novel_mir_216	9	7	0	8	12.3333	0
novel_mir_780	0	7	0	4	11	0
novel_mir_1201	0	7	0	0	20	0
novel_mir_1145	0	6	0	6.66667	13	4.33333
novel_mir_702	0	5	4	7.33333	15	2
novel_mir_364	6	5	0	5.33333	11.3333	3
novel_mir_935	0	0	8	8.66667	20	0
novel_mir_1595	0	0	8	3.33333	24	0
novel_mir_800	0	0	5	0	15.6667	8.33333
novel_mir_1226	0	0	3.66667	7.33333	12.3333	0
novel_mir_833	0	0	3.33333	0	18	8
novel_mir_1274	0	0	2.33333	3.33333	15.6667	6
novel_mir_1069	0	0	2.33333	3.33333	15.6667	0
novel_mir_1674	0	0	0	9.66667	10	8.33333
novel_mir_1940	0	0	0	9.33333	10.3333	0
novel_mir_1169	0	0	0	9	15.6667	4.33333
novel_mir_711	0	0	0	8.66667	11.3333	2
novel_mir_1266	0	0	0	8.33333	17.3333	0
novel_mir_954	0	0	0	8.33333	16.3333	0
novel_mir_1264	0	0	0	8.33333	10.6667	3.66667
novel_mir_861	0	0	0	8	13.6667	3.33333
novel_mir_1513	0	0	0	6	10.6667	0
novel_mir_1726	0	0	0	5.66667	10	2.33333
novel_mir_963	0	0	0	5.33333	11.6667	3.33333
novel_mir_952	0	0	0	5.33333	10	0
novel_mir_1272	0	0	0	4.66667	18.3333	0
novel_mir_1288	0	0	0	4	12	0
novel_mir_734	0	0	0	4	10.6667	0
novel_mir_1702	0	0	0	3.33333	15.3333	4.66667
novel_mir_630	9	0	0	3.33333	10.6667	0
novel_mir_751	0	0	0	2.66667	16.6667	0
novel_mir_959	0	0	0	2.66667	10.6667	3.33333
novel_mir_741	0	0	0	0	251.333	0
novel_mir_2015	0	0	0	0	158.333	0
novel_mir_2129	0	0	0	0	94.3333	0
novel_mir_837	0	0	0	0	46.3333	0
novel_mir_964	0	0	0	0	40.6667	0
novel_mir_1311	0	0	0	0	36.6667	0
novel_mir_1083	0	0	0	0	35.3333	0
novel_mir_1802	0	0	0	0	32.3333	0
novel_mir_987	0	0	0	0	28.6667	0
novel_mir_2011	0	0	0	0	28.3333	0
novel_mir_1649	0	0	0	0	27	0
novel_mir_2079	0	0	0	0	25	0
novel_mir_909	0	0	0	0	22.3333	0
novel_mir_1344	0	0	0	0	21.3333	0
novel_mir_691	0	0	0	0	21	0
novel_mir_927	0	0	0	0	20	0
novel_mir_1184	0	0	0	0	19.3333	3.66667
novel_mir_1109	0	0	0	0	19.3333	0
novel_mir_306	5	0	0	0	18	0
novel_mir_1168	0	0	0	0	17.3333	0
novel_mir_1012	0	0	0	0	16.6667	0
novel_mir_1165	0	0	0	0	16.6667	0
novel_mir_1401	0	0	0	0	15.3333	0
novel_mir_1612	0	0	0	0	15	0
novel_mir_1164	0	0	0	0	14.3333	4
novel_mir_1041	0	0	0	0	14.3333	0
novel_mir_733	0	0	0	0	13.6667	8.33333
novel_mir_1152	0	0	0	0	13.6667	0
novel_mir_1326	0	0	0	0	13.6667	0
novel_mir_2148	0	0	0	0	13.6667	0
novel_mir_698	0	0	0	0	13.3333	0
novel_mir_808	0	0	0	0	13	6.33333
novel_mir_977	0	0	0	0	12.3333	4
novel_mir_1240	0	0	0	0	12.3333	0
novel_mir_1298	0	0	0	0	12.3333	0
novel_mir_1704	0	0	0	0	12.3333	0
novel_mir_971	0	0	0	0	12	0
novel_mir_1514	0	0	0	0	12	0
novel_mir_1022	0	0	0	0	11.6667	0
novel_mir_1773	0	0	0	0	11.3333	0
novel_mir_1071	0	0	0	0	11	9.33333
novel_mir_1500	0	0	0	0	11	0
novel_mir_585	7	0	0	0	10.6667	0
novel_mir_1219	0	0	0	0	10.6667	0
novel_mir_1317	0	0	0	0	10.6667	0
novel_mir_793	0	0	0	0	10.3333	0
novel_mir_746	0	0	0	0	10	4.33333
novel_mir_911	0	0	0	0	10	0
novel_mir_1159	0	0	0	0	10	0
novel_mir_906	0	0	0	0	10	0
novel_mir_1101	0	9	0	0	7.66667	11.6667
novel_mir_528	7	7	3.33333	0	5.66667	14.3333
novel_mir_1735	0	7	0	8.33333	5.33333	15
novel_mir_3135	0	7	0	0	0	11.3333
novel_mir_292	7	6	0	5.33333	4	11.6667
novel_mir_938	0	5	0	0	6.66667	10.6667
novel_mir_1410	0	5	0	0	1.66667	12.3333
novel_mir_3179	0	0	9	0	0	14
novel_mir_3267	0	0	9	0	0	10.6667
novel_mir_2354	0	0	6	4.66667	0	12.3333
novel_mir_744	0	0	3.33333	9	8.66667	16.6667
novel_mir_2320	0	0	0	9.33333	0	11.6667
novel_mir_1752	0	0	0	9	4	11.6667
novel_mir_2778	0	0	0	7.33333	0	13.6667
novel_mir_689	0	0	0	5.66667	3.33333	10.3333
novel_mir_2732	0	0	0	2.66667	0	21
novel_mir_1680	0	0	0	0	7.33333	14.3333
novel_mir_1586	0	0	0	0	4.66667	10.3333
novel_mir_1498	0	0	0	0	4	10
novel_mir_1876	0	0	0	0	3.66667	14
novel_mir_1167	0	0	0	0	3.33333	14.6667
novel_mir_3029	0	0	0	0	0	176
novel_mir_3499	0	0	0	0	0	60.3333
novel_mir_3383	0	0	0	0	0	33.3333
novel_mir_3129	0	0	0	0	0	30.6667
novel_mir_3245	0	0	0	0	0	30.3333
novel_mir_3164	0	0	0	0	0	30
novel_mir_3347	0	0	0	0	0	25
novel_mir_3269	0	0	0	0	0	21.6667
novel_mir_3290	0	0	0	0	0	20
novel_mir_3068	0	0	0	0	0	18.6667
novel_mir_3020	0	0	0	0	0	18.3333
novel_mir_3358	0	0	0	0	0	16.6667
novel_mir_3061	0	0	0	0	0	15.6667
novel_mir_3091	0	0	0	0	0	15.3333
novel_mir_3151	0	0	0	0	0	13.6667
novel_mir_3184	0	0	0	0	0	13
novel_mir_3120	0	0	0	0	0	12.6667
novel_mir_3507	0	0	0	0	0	12.6667
novel_mir_3006	0	0	0	0	0	12
novel_mir_3063	0	0	0	0	0	11.3333
novel_mir_3036	0	0	0	0	0	11.3333
novel_mir_3259	0	0	0	0	0	11.3333
novel_mir_3003	0	0	0	0	0	11
novel_mir_3224	0	0	0	0	0	11
novel_mir_3221	0	0	0	0	0	10.6667
novel_mir_3040	0	0	0	0	0	10.3333
novel_mir_3311	0	0	0	0	0	10.3333
novel_mir_3075	0	0	0	0	0	10
