# Supplementary material for: Identification and Characterization of miRNAs in Self-Rooted and Grafted Malus Reveals Critical Networks Associated with Flowering
Source: Int J Mol Sci. 2018 Aug 13;19(8):2384. doi: 10.3390/ijms19082384 (PMC6121270; doi:10.3390/ijms19082384)
Supplement: Supplementary file 1 [file ijms-19-02384-s001.zip › Supplementary Table S4. Stem-loop hairpin structures for novel miRNAs precursors.xlsx]

## Sheet: Sheet1
Supplementary Table S4. Stem-loop hairpin structures for novel miRNAs precursors.
Id	location	mfe	Id(5p)	Id(3p)	count	count(5p)	count(3p)	seq	struct	seq(5p)	seq(3p)
m0001	MDC000002.328:4095:4182:+	-37.5	-	m0001-3p	15	-	15	TTCGGAGAGCGATGTCTCTTCGATTTTTGAGAAAGTAATCCTGTTGGGAGTCTGGCTCTCGAGATTCGGAGGACGGTACCTCTTCGAT	.((((((((...((((.((((((.((((((((.((...(((.....)))..))...)))))))).))))))))))....)))))))).	-	CTCTCGAGATTCGGAGGACGGTA
m0002	MDC000005.386:2111:2270:-	-31.12	-	m0002-3p	11	-	11	CTTGTGTTATAGGAAATACTCGCTTTGAATCTGCCATGTTAGATCTAGGTGCATCAATAAATGTCATGCCTTATTCAATATTTTCATCTATGAACTTGGGAGAATTAAAAAATGATAGAGTGATCATTTAATTGGCCGATAGATCTAATGTGTATACAAA	.((((((.....((.....)).............(((((((((((((...((..(((((((((((((..((...(((.....(((..(((......)))..)))........))).)).)))).))))).))))))...))))))))))))).)))))).	-	TAATTGGCCGATAGATCTAATG
m0003	MDC000008.419:1327:1477:-	-20.79	-	m0003-3p	17	-	17	TTTGTTTCTTAGGTTATATGTATTTTGTAACGCATATCCCTAATGATCCTAGTTATCTGTTTGTTTTTATTTCGATGCATGTACTCAACCATATTAAACCATCTATTTTCTTACATATCCGGGGTAAAGTAGGAGTAGCCAAAATRYAAGG	...(..(((((((..(((((..((....))..))))).))))).))..)..((((.((.((...((((((..((....(((((............................)))))...))..)))))).)).))))))............	-	CCGGGGTAAAGTAGGAGTAGCCA
m0004	MDC000027.429:131:313:-	-73.88	m0004-5p	-	22	22	-	CTCAAACCTGAGGGGCTACTATGTAATTTACCATTTTTTAATTGCTTATTTATTAATTGGGTTTCTTTTTTTCTTTTTTAGCCCCTCACGTACTCCCGGGCTCCCACTCCCACAATTGCTTATTTATTAATTGGGTTTTTTTTTTTTTTTGGTAAATTACATAGTAGCCCCTCAGGTTTGAGG	(((((((((((((((((((((((((((((((((........................((((..................(((((.............)))))))))...((.((((((.........))))))))..............))))))))))))))))))))))))))))))))).	AGGGGCTACTATGTAATTTACCA	-
m0005	MDC000031.296:211:507:+	-92.6	m0005-5p	-	18	17	-	TCCTTTGCATGGGCAAGATGTAGAAGATGGCTAGAGGAGGAGGAATAAATATCCTCTAAGCTTTCTCTCGCTTGTAGGGTGAAATAAGTTTCTCTCAAAAAATTGATTTAATAATCCACTTAAGGTGGACTTACATAAACTTTGAGAGGGATTTATTTTCTTTTCCTAGAAGGATCTAATTTCCCATTAAAAGAGAGAATCATCACAAAAAAAGGGAAACAATTCAAAGTTTCCTAAGGCAAGAAAATCTCTACACCTGTTACCCTTTTCTGCAAGCAGCCCAACAGGTGTGGGGGC	.((((..(((((((....(((((((((.((..(.(((.((((((.......))))))..((((((((((.(((.(((((.(((((((((..((((((((......((.(((...(((((.....))))).))).))....))))))))..)))))))))....))))).)))....((((.....))))...)))))))..............(((((((........)))))))..)))...............))).)..)).)))))))))....))))).....))..)))).	GGGCAAGATGTAGAAGATGGCTA	-
m0006	MDC000052.115:25606:25855:+	-68.4	m0006-5p	-	11	10	-	GGTTTCAAAAAAGCACTTGAAGTACTTTCTGCAAAAAAATATCAATTATGTGCTTCTTCCAGGAATTACTTTAAGTGTTTTTTTTCAAGATTTACTTGCACTTTTACTAAGGATTGACTTTTAAAATGACTGAAAATGTTTTTAGAGAAACAAATTTTGKGTTTCAAAAAAGCACTTAAAGTGCTTTCTGCAAGAACCATCAGTTATGTGCTTCTTCTAGAAAGTACTTTTAAGTGTTTTTTCAAGATTT	(((((..((((((((((((((((((((((((.((.((.((((.((((..(((.(((((.((((((.(((((((((((((((((..((((.....))))........((((((((....(((((.......)))))..)))))))).(((((.........))))).))))))))))))))))).)))))).))))).))).))))))))..)).)).)))))))))).))))))))))))))..))))).	AAGCACTTGAAGTACTTTCTGCA	-
m0007	MDC000066.289:618:898:-	-54.02	m0007-5p	-	16	15	-	TTCTCGCATCTAAGTAGTAGCATTCCATTCATAAGATCATATATATACATGAATTAATAATTCCAGAAATTGCTTCTTTGTTGAAAAACATATGTGAGTACTAGTTTTCATGTTTACATCAATCTTCTCACATATACCTAGTATAGAGAGTGTAGTGATGTGTAAAATAAGTTAACACACAAAATTAAACCCTCTTTTTGACAATTGTAGTATAGATGTAAGTAGGGTATCGTTCTAGGCCGGGGATTAGGAGGGATTGCTAATCTATTCTAAATTAATTT	............((((((((((.(((.(((......((((........)))).....(((((((....(((((....((((..(((...(((((((((....((..((.(((....))).)).)).))))))))).........((((.((.((((..(((((.............)))))..)))).)).)))))))..))))..)))))..............(((..........))).))))))).)))))).)))))..)))))............	TAAGTAGTAGCATTCCATTCATA	-
m0008	MDC000083.430:4673:4800:-	-52.2	m0008-5p	-	12	11	-	CCTATTTTGTACGGTCACGATTAAGCCACGTCAATATTTTATATTTTTATTATTTTTTGTCTTATTATCTTATTAAAAAATTAATATAAAATATTYACGTGGCTTAACCGTGARCGCACAAAATAGGA	((((((((((.((.(((((.(((((((((((.(((((((((((((......((((((((...((......)).)))))))).))))))))))))).))))))))))).))))).)).)))))))))).	ACGGTCACGATTAAGCCACGTCA	-
m0009	MDC000159.352:2621:2937:-	-93.61	m0009-5p	-	5	5	-	GAAGCACATTAGCAGTTGAAGATGAGTACTCAAGAGCGATGCTAAGTAAGCAATCAAGGAAAGGGTTCGAGGCAGTCAGTTCCTGACTGGAAGCTTGATTCCAAGTGCTCACTGATTGCTCTCCTTCTCATTGTCCTGCAGGTAAGAACAAAGATAAAGAAAAGGATAGAAAGAAAGCATGATATGATATATTTTTGCTTTTGAAGAAGCAAGGGTGACTTCACAGCGTTGCATGGCGAAGCTTTGCTCTTTGGCGACGATACCAGCGAAAGGTTGTTAAAGTTTCTCGAGCTCTTCAATTAGAGCTACAATGCTGG	(((((((...(((((((..((.((((((((.......((((((.....))).))).......((..(((((.(((((((...)))))))....)))))..)).)))))))))))))))))...(((((..(((((((.........................)))))))...(((((((.(((((...)))))..)))))))..))))).....))).)))).((((((((......(((((((((((((((.((..........)).)))))..).)))))))))...((((((......)))))).)))))))).	AGCAGTTGAAGATGAGTACTC	-
m0010	MDC000237.185:2949:3205:-	-64.1	m0010-5p	-	11	11	-	GTGGGCGATTGTTACTCTTAACGATCGATTGTAAATTGAAACAACATTTCAATTCTCCCTTTGTTGAAGATTAGTGTTTGCTAATCTTTAGGGCTTCCACAAACCATGAGTGACACCTAGCAGTATGTCATGGCTACCCAAGCTAAGTAGAAGTGGTTGGAGAACCTATCCAGTTACAATTACAATGCAATACGGTCCTTCTCTAATACAATACTCTTAATCACATTGTTTGAGTGATAGTTTGTTTCATGTCTACT	(((((((((((((((((..((((((.(((((..((((((((.....))))))))......(((((((((((((((....)))))))))))(((((........((((((...((........))...))))))........((...((((..((..(((((.......)))))..))..))))...)).....))))).........))))......)))))..)))))).)))))))))))........)))))).	GTTACTCTTAACGATCGATTGTA	-
m0011	MDC000270.326:764:866:-	-51.2	-	m0011-3p	24	-	23	TAGAAACATAATTGGGTGCAGCGTTGATGAAATGTTTCGATGTCCTAATGAAGATTCAGAAGCAATACGAACTTTCATCAACGCTGCACTCAATGATGTTTCT	.((((((((.((((((((((((((((((((((((((((...(((........)))...))))))........)))))))))))))))))))))).))))))))	-	TTTCATCAACGCTGCACTCAA
m0012	MDC000302.729:1123:1225:-	-19.7	-	m0012-3p	12	-	12	GTGATTCATTTGATGATTGTTTGGCCAATTTGACTTTAATCTTGAAAAGATGTATTGAAACTAACCTTGTGTTAAATTGGGAGAAATGTCATTTCATGGTTAA	.((((.(((..((((((..(((..((((((((((....((((.....))))........((.......))))))))))))..)))..))))))..))))))).	-	TTAAATTGGGAGAAATGTCATT
m0013	MDC000307.248:8043:8197:+	-53	m0013-5p	-	17	16	-	TTGGCATCAACAGCACTGCGGCGAGAACGGTTAATTACCTATCCAAGTCTCGGTCGAGAAGGGTTTCTGAACCCTTATTGGTCGAGGTCATCTCATCAGCCTTCTCGGCGAAGTGAGGTGTTACAGTTATTACATTCGGCACATTGAAAGCCGAA	.(((((((.....((((.((.((((((.((((......((.....)).((((..(((.(((((((....))))))).)))..))))...........)))))))))).)).)))).)))))))...........((((((.........))))))	CAGCACTGCGGCGAGAACGGTTA	-
m0014	MDC000329.197:1827:1903:+	-19	m0014-5p	-	8	8	-	AAAGTAAAGTATCCAGATGTAGATTGCCGGCCAGTGATCAAACYAGCCCAATCTGCATTTATATACCCTTCTACATT	........((((..((((((((((((..(((..((......))..)))))))))))))))..))))...........	ATCCAGATGTAGATTGCCGGCCA	-
m0015	MDC000329.345:7931:8163:+	-48.36	-	m0015-3p	196	-	191	GGAAGCCTATAAGCTTTGCTCCCTCTACTTAGACTTCTGTGTCACAAGGGACCCRTCTCTGCAATCGCATTCCAACATAATGGCCATCTCATGGCGAAATTTGGGAAAAATAGAAGAGAATTAAGCTTTGGGACTTGAGGAAACTTACGGGTGAACCRCTTCAATACGATTTACTGTCATTAATAATGGGTGCAMAGAGTAAGTTGAGTGTAGAAAGASGTTAGATGGATTCA	.(((.((..(((.((((.((.((((.((((((((......)))...(((((....)))))......((((.(((...(((((((..(((((.(((..(((((...............)))))..))).)))))..((((....))))((..((((....))))...)).......)))))))....)))))))......))))).))).).))))))...)))...)).))).	-	AAGTTGAGTGTAGAAAGASGTTA
m0016	MDC000337.410:16046:16158:+	-19.1	m0016-5p	-	6	5	-	CTTCATTGGTAACATTTAAAAATATCGTCCGTAAACTATTATTTTAATTATTGGAATGATATAAGGATTTAAAAAATTAAAATATGGAAATGTATATGAATGTACCTATAACG	.......((((.((((((...((((..((((((...((((((((((.....))))))))))......(((((....))))).))))))...)))).)))))))))).......	AACATTTAAAAATATCGTCCGTA	-
m0017	MDC000402.348:17393:17630:+	-48.9	m0017-5p	-	13	12	-	TTATTGCTCCAATTTGATTAAAGTTGAGGGACAATTTATACAATATACTCGATATAAAAACTACCACTACTTATAGGACTAGTTTAGTAATTATGTGTTTCAAAAAATTTGATTTTGTTGTGTTGTGAACATATGTGCTTTGTTTGTTTGTCTTATTTTTTTTTTTGGTAAAAGTGCTTTTAACAAAAAAAAAAAAGTGTAAGTGTTTGCTTAACTTATATATAAATTGTTGTAAATA	...((((..(((((((((..(((((((((((((.(((((((.........((((...((((((...(((....)))...)))))).(((..((((((((((((..(((........)))...))).))))))))))))..........))))...((((((((((((.(((((....))))).)))))))))))).)))))))))))).))))))))..)).)))))))..))))...	AATTTGATTAAAGTTGAGGGACA	-
m0018	MDC000409.344:764:851:+	-21.64	m0018-5p	-	6	6	-	TATAAAATATCGATGATATCGGAAATATCGGTTATCCAAAAACACAKAAATKTGGATGGAAATATCGRGATATTATCGATATCGATAA	(((...((((((((((((((....((((...(((((((..............)))))))..))))...))))))))))))))..))).	CGATGATATCGGAAATATCGGTT	-
m0019	MDC000454.400:1886:2076:-	-47.8	-	m0019-3p	5	-	5	TGAGTATTCAATGCTCGATTAGCAATTAAGGTCTTGGCAGCCATGGGTGTTTTGTCCACCAAAGCTCATCCCGCTGAGGCGTCTAACATTTGGCGTTCAATTGGTAGAAGCCCTTCGTAGAAATATTGAAGAAGAAGCTCCTCCTTCATCTGATGTTGTGGACATGAAGCAACAATGGTTTTAAAATGCTC	.(((((((...((((.....))))..............((((((...((((((((((((...((((((...((..(.(((.((((.((.(((.....))).)).)))).))))..)).........(((((.((......)).)))))..))).))))))))))..)))))...))))))....)))))))	-	TGGACATGAAGCAACAATGGTTT
m0020	MDC000490.862:61831:62053:+	-114.76	-	m0020-3p	5	-	5	TTGTAACTTTCCCATTCAACGTTGCCACGTTGAAGGCAATAACGACGAGAAATTTTTGAAGTCAAGCAAGAAATCAATGGCTTCTCCCGCATAAAAAGCATTTTTCTCACTCTCTTTTACAGTGGAAGAAGCTATTGATTTCTTTCTTGGCTTCGACAGTATCTTCAAAAAWTTCTCCGCCGTTGTTGCCTTCAACATGGGGACGTTGAATGGGAAAGTTCCA	.((.(((((((((((((((((((.(((.((((((((((((((((.((((((.((((((((((((((.((((((((((((((((((.((((...(((((...............)))))...)))).)))))))))))))))))).)))))))............))))))).)))).)).)))))))))))))))).))).))))))))))))))))))).))	-	CAACATGGGGACGTTGAATGG
m0021	MDC000578.240:4306:4436:-	-42.6	m0021-5p	-	6	6	-	TGAGGCGGTTGCTCAGTAGGCGGCGATGCTCTATAATGATGGTGAGGGAGTCACTTTTATAGAATAAGGGCTCGCTCCTCAATACATAAGTGATGGGTTAGAGTGATGCTCGCGACGAGACGGTTGCTCAG	((((.(((..((((.((..((((((.(((((((..........(((.(((((.(((.........)))))))).)))((((.(((....))).)))).))))))).))).))).))))).)..))))))).	GCTCAGTAGGCGGCGATGCTCTA	-
m0022	MDC000589.337:2249:2336:-	-33.4	-	m0022-3p	12	-	12	TTCGGAGAGCGGTGCCTCTTCGATTTTCGAACAAGCAATCATGTCGGGGATCTGGCTCTCGAGATTCGGAGAACGGTACCTCTTCAAT	...(((((..(((((((((((((.((((((...(((.(((........)))...))).)))))).)))))))..)))))))))))...	-	CTCTCGAGATTCGGAGAACGGTA
m0023	MDC000634.263:7875:7962:+	-39.9	-	m0023-3p	56	-	56	TTCGAAGAATGGTGCCTCTTCGATTTTTGAGAAAGTAATCCTGTTGGGAGTCTGGCTCTCGAGATTCGGAGGGCGGTACCTCTTCGAT	.(((((((..(((((((((((((.((((((((.((...(((.....)))..))...)))))))).)))))))..))))))))))))).	-	CTCTCGAGATTCGGAGGGCGGTA
m0024	MDC000665.362:2542:2629:-	-24.5	m0024-5p	-	9	9	-	GATCGTTAAATTTTTATCTAACGGCTACAAATATAAGATCTTTTAAAATTATAATAATTGTTACCGTTGAATAAAAATTCAACGGTCC	(((((((.(((((((((.((((((..((((.(((((............)))))....))))..)))))).))))))))).))))))).	TTTTTATCTAACGGCTACAAAT	-
m0025	MDC000665.376:1094:1182:-	-24.42	m0025-5p	-	9	9	-	GATCGTTAAATTTTTATCTAACGGCTACAAATATAAGATCTTTTAAAAATTATAATAATTGTTACCGTTGAATAAAAATTCAACGGTCC	(((((((.(((((((((.((((((..((((.(((((.............)))))....))))..)))))).))))))))).))))))).	TTTTTATCTAACGGCTACAAAT	-
m0026	MDC000739.244:30598:30676:-	-24.8	m0026-5p	m0026-3p	15	14	1	TAATGTCGYTTTGGACCGACAGTAAGTGTGATATTTTAATTGTTTATTTGTTACTTAATGTCGGTTTGGACCGRCATCA	..(((.((.((..((((((((.((((((.((((..(.....)..))))...)))))).))))))))..)).)).)))..	TTGGACCGACAGTAAGTGTGATA	TTTGTTACTTAATGTCGGTTTGGAC
m0027	MDC000742.261:4013:4384:-	-89.7	m0027-5p	-	12	11	-	TTGGACATTATGTGTTGTGAATTGTTTTGGCTATCTAAGAAGTGGAATGCCTTTGTAGCATGATGTGGATCAAAGACTGTAYGAATCCGTAGCAGTGCTTTTTTGTCCCAACTTCAATGTTGCTTCCAATTTGTGGGAAGGAAAAAGTATTCCCATTCTTTACCTTCTATACAAGGTAACATATCACTAAGTACCCAAACAAAACCCATTACCTTTATAATATATTATTATTATTGAGGGACCTTTGTAGGTTTCCTTTCTTTGTACATGGTTTTTTTATTTTGGAGGGAACCCAAGTTGACAATAAAGGTGACGAGACKTAAAGGTGAGGTGGTTAAGATAATCCCTAGGCCCATATCTCATTGTTCCAAG	(((((((.((((.(((..(.((((((((((((((((....(((((.........(((((((((.((((((.(((((((((...........))))).))))...))))..)).)).)))))))......((((((((..((((......))))......(((((((......)))))))..............)))..)))))..))))).((((.((((((......)))))).)))).((((((((..(((.(((((..((((.((.(((((((((......))))))))).....)))))).))))).)))...))..)))))).)))))))))))))))).)...))).))))......)).))))).	TGTGTTGTGAATTGTTTTGGCTA	-
m0028	MDC000742.358:1509:1668:+	-30.1	-	m0028-3p	12	-	11	GTATAATARTTAGCAAAAACATTCCASAACACAATTATCATCATATAATAGTTCCCAAAATGAGGTTGTACCACCTTTGCAACTCGACGTTAAAACCCTCAATTTCATGTCTCCACTTGGACATGTATGTGTTGTGAATTGTTTTGGCTATCTAAGAAGT	..........((((.((((((...((.((((((.........................((((.(((((((.......)))))))...))))..............(((((((......)))))))..)))))).))...)))))).))))..........	-	TGTGTTGTGAATTGTTTTGGCTA
m0029	MDC000742.358:6108:6203:+	-20.11	m0029-5p	-	17	17	-	GACAACGGTWATATCGGGCAGGTAACTGCGGTTATTTACTCAAAATCRTTTAAGCCCTTACCCTCATAACCGTTTACCTGTTGAATAATTGTATAM	....(((((..(((..(((((((((..((((((((..............................)))))))))))))))))..))))))))....	ATATCGGGCAGGTAACTGCGGTT	-
m0030	MDC000805.395:32062:32163:+	-38	-	m0030-3p	23	-	23	TAGAAACATAATTGGGTGCACAGCTGACGAAAGTTTCCGATGCCTAATGAAGATTCGWAAGGAATACGGACTTTCATCAACGCTGCACTCAATGATGTTTCT	.((((((((.((((((((((..(.(((.(((((..((((((.(((..(((....)))..))).)).))))))))).))).)..)))))))))).))))))))	-	TTTCATCAACGCTGCACTCAA
m0031	MDC000817.264:886:1176:+	-66.11	m0031-5p	-	24	23	-	CCCTCTGGCCAGCCCTCGGTTGGAGATGGTCTAATAGCAAATACACAAGGGTTTGGTAAACCTCCAATACGATACATTGCCCTCCAATATGAAACACTGTCTCACATTCTTATACACCTCACACGTGTGACGAATTTATTTTGAACATTGCCTCACATTATACTCACGTTTTTATATAATTAACACCGAACATCACGTGATGGTATGAATCGTATTTAGGTGAACGAGAAACGTGGCTAGGCTGCTCGTACAGGATTTTATCCAACGAAACAAGGCCTGGACTCTTGAGGT	.((((.((((((.(((.(((((((...(((((...((((..((..((.(..(((.((..((((..((((((((.(((.(((....(((.(((..((.(((.(((.((((((((((.........)))))).))))......)))))).))..))).)))....((((((.........................)))))).)))))).)))))))).))))..)).)))..).))..))...))))......)))))...))))))....).))).)))).))...)))).	AGCCCTCGGTTGGAGATGGTCTA	-
m0032	MDC000851.382:57015:57148:-	-34.44	m0032-5p	-	18	17	-	TGGTGGGGGCCCGGGCTGGGATGTGACAGGTTAAAAACGCATAGTATGAGATTTTCACACATCTCGTTTATCAACGAACATGAGTACTTCTGTCTAAAATGCCCGTTACACTTCCATCCCTATTTTCTTTATCT	.((((((((...(((.(((((((((((.(((.......(((.((((((((((........)))))((((......))))....)))))..))).......))).)))))).))))).))).....)))))))).	CCGGGCTGGGATGTGACAGGTTA	-
m0033	MDC000872.256:2610:2740:-	-32.8	-	m0033-3p	70	-	69	CCTTACATTCTATCCGTTTATCATATATTATGCCGTCATAAATTATTTTGATTTTTTATTTATAATTAAACATAAACAGTGTTTAACGAAAATTGTTCACACGATGTACAATGAACGGATAGYATGTGAAC	..((((((.((((((((((((..(((((..((..((((..........)))).............((((((((.....)))))))).............))..)))))..)))))))))))).))))))..	-	ACACGATGTACAATGAACGGATA
m0034	MDC000908.444:2584:2836:-	-80.96	-	m0034-3p	6	-	5	GAATTGGCTATTACCGATATATATACAGACTGTCTTCTTTTTACCTAATATGAATACATGCCTTATTCCTTGCTTGACCATTGATAAATTTAGTTGGACATATGTCTAAAGTATATCTTCAATCAGAGTACCTGCATTTATACTTATATATATGTCCAGCTTAAACCTCTCATTGGATAAACAACCAGTTAGCCATGTGTTTACAATAGGTCAAAAGAAGAAAGTGATTGTGTATAAATAGGTAGCACCAATT	.((((((...(((((.((.((((((((((((.(((((((((.(((((.(.((((((((((.((.(((..(((.(((.(((.(((.......((((((((((((((...(((((((.....((((((.....))).))))))))))..))))))))))))))........))).))).))).)))..))).)).)))))))))).).))))).))))))))).)))..))))))))).)).)))))..))))))	-	AAAGTGATTGTGTATAAATAGGT
m0035	MDC000908.449:4601:4851:-	-79.7	-	m0035-3p	5	-	5	GAATTGGCTATTACCGATATATATACAAACTGTCTTCTTTTTACCTAATCTGAATACATGTCTTATTCCTTGATTGACCATTGATAAGTTAAGTTGGACATATGTCTGAAGTATATCTTCAATCAGAGCACCTGCATTTATACTTATATATGTCCAACTTAAACCTCTCATTGGACAAACAACCGGTTAGCCATGTGTTTACAATAGATCAAAAGAAGAAAGTGATTGTGTATAAATAGGTAGCACCAATT	.((((((...(((((.((.((((((((((((.(((((((((...(((.(.((((((((((.((....(((((.(((.(((.(((....(((((((((((((((((...(((((((.....((((((.....))).))))))))))))))))))))))))))).....))).))).))).)))..))..)).)))))))))).).)))...))))))))).)))..))))))))).)).)))))..))))))	-	AAAGTGATTGTGTATAAATAGGT
m0036	MDC000910.318:26291:26440:+	-52.25	-	m0036-3p	6	-	5	TGGGATGTGTTATTCACACACCTTATTTTACTTTTCATACACCCTTTGATAATTTATGTTCGTTGATCTTATTCAATTCATCTAATTCGACGGTTAAACATTAAAAAAAAATATGAAAAGTAAAATAAGATGTGTAGATATCACATCCCT	.((((((((.(((..(((((.((((((((((((((((((.....((((((..((((...(((((((....................))))))).)))).))))))......)))))))))))))))))).)))))..))).)))))))).	-	AAGTAAAATAAGATGTGTAGATA
m0037	MDC000915.332:2134:2289:-	-38.45	m0037-5p	-	27	26	-	CTTTGTTTGAAGGATTTGGACGTCGGGATCACAAGGGTTAAGTTTGGCCGGTTTTGCTTGAATTTTTCCGGTGAGATTTAGTTGTTTTTGAAGCTTAAAAGTAGTGTATCGTGATTCTACATGTTTGGGGCTTCATTTTGGTATAAAATACGAAGA	((((((.(((((..((..(((((.((((((((.....((((((((.(((((................))))).))))))))...........(((.......))).....))))))))..)))))..)).)))))..............)))))).	AGGATTTGGACGTCGGGATCACA	-
m0038	MDC000916.157:4987:5079:-	-23.83	m0038-5p	-	11	10	-	AGCCATTCATACGCATCAAACAAATGAACGGTTCATCKTAAAGATGCTACTTGTTACCAAAACCGTTAATTGGTTTAACACGTATGGATGATT	...((((((((((....((((.(((.(((((((((((.....))))..............))))))).))).))))....))))))))))...	ACGCATCAAACAAATGAACGGTT	-
m0039	MDC000962.746:4099:4241:-	-44.31	-	m0039-3p	9	-	9	CTATTCTCTTTTATTTGTGCGATGACGGTTAAATTACGTCAATATTTTATATTAATTTTTTTATAAACATAATAAAACAAAAGGTAATAAAAATATAAAATATTAACGTAACTTAATCGTGACCGTACAAATAAAAGATGATG	.((((.(((((((((((((((.(.((((((((.((((((.(((((((((((((...(((.((((...................)))).)))))))))))))))).)))))).)))))))).).))))))))))))))).))))	-	ACTTAATCGTGACCGTACAAATA
m0040	MDC000962.746:6491:6846:-	-84.17	-	m0040-3p	14	-	13	CCGGAGCAATCTAGCGAAGGTCACAAACTTAATACTTTTTTTTGTTACCAAAGTCCTCACTAATTTTGTTGCATCAACAATCCTTAAGTCCTTACCTTTTTGTATTGGTAATTGATGAGTTAACAGGACATATTCAAGATGTTATTCCTTGGTGTATGCTTTTCGCAGACGATATAAGGTTAATAGATGAAACTCAGGAAGGGGTAAATGCGAAGCTTAACCTTTGGAGAGAAATGTTGGAATCTAAAGGTCTTCGCCTAAGCCGATCAAAGACAGAATATATGGAATACAAACGGGATGGATGAAGTGGAAGAGTGCATCCGGCGTGTTGTGTGACCGTCGTATATCACTGAAGC	..(((....))).((((.(((((((....((((((.....(((((..(((.(((....))).((((((((..........((((...(((((((((..........))))..............)))))...((((...(((((..(((((.(((.(((.....))).)))...))))).)))))..))))....))))...(((....((((((....(((((((((..............)))))))))))))))....))).......))))))))...)))...)))))..(((((.((...........)).)))))...))))))))))))).)))).............	-	GCGTGTTGTGTGACCGTCGTATA
m0041	MDC001000.111:4280:4470:-	-34.03	m0041-5p	-	28	28	-	GTTGGGTGAAATGAGTGGATGTAGTGGTAGGTYAATGTGTRGGGTGGTTGTAATGAGTGGATGTYRTWGGTGAAATGAGTGTATYTAGTGGTAGGTGAATGTGTTGGGTGAAATGAGTYTGCTAAAATGGTTATTTATAGGGAGWGGATGATGCACAAACTTCAAATTTCGTCCATTCCTTTTGCTCCAAG	.(((((..(((.(((((((((.(((...((((...(((((...((.(((....((.(((.((................)).))).))...((((((((.....((((..............)))).....))))))))........))).))))))).))))...))).))))))))).)))..).)))).	ATGAGTGGATGTAGTGGTAGGTY	-
m0042	MDC001021.119:11625:11850:-	-46.7	m0042-5p	-	11	10	-	GGCAATCTTATGATCAGGAACGTTTAGGATATATATACGAAAAGGAATGGTCTCATGAATCTAACTTCTTTAGATCGCATTCTCCCAATTACATATTCCTTGGACTTATTGTTTAAGCATACAACATTTATATGAGACAACTTTAAACAATAATCTTTGCCTTTTATATTAAACTAGATTAGTTTAACATGTGAAATGTCCGTAAAGTATCATCATATGATTGGCT	(.(((((.((((((..((.((.((((((((((...(((.((((((....((((((((.((((((.....)))))).......................(((((((.....))))))).............)))))))).........(((......)))))))))...((((((((...))))))))...)))..)))))).)))))).)))))))).))))).).	TGATCAGGAACGTTTAGGATATA	-
m0043	MDC001104.366:10071:10161:+	-30.22	m0043-5p	-	15	15	-	GCTATTGGATTTTGATCCAACGGTTACAAACAAGAGATCCCTTTAAAGATTATAATAATTGCAGCTGTTAGATCAAAATGATCCAATGGCC	(((((((((((((((((.(((((((.(((......((((........)))).......))).))))))).))))))...))))))))))).	TTTGATCCAACGGTTACAAACAA	-
m0044	MDC001116.198:6887:7229:-	-97.7	-	m0044-3p	14	-	13	GCTTCATACTAGGTCCAAGGGYGGTGTCATTCTGTGTGCTATGGRTTCTTTCGCTCCCCATGTCGGAGAGAGATGCTTGGCCAAAAGAYAGTGTACGAGCGGTGGAAACCAGCTTGACAAAGCTGAAGAGAGTGGGAAWAAGTGTCGTTTCCCACAGACGGCGCCAAATGTTGATGCACAAAATCAGCGAGGACTTTGGTACAACAAAAAGTGTCAGGTTTGTGACCTTCGCTTGGTTGCTTCGATCACTAGTGAAGATAAGTACGTAAATGAATAGGGACAGGGAAGCAAACACAAGATGTACGTGGTTCACCCAGATCGGCTACGTCCACAGAGTAGAGGA	.((((.((((..((....(((.(..(((..((((.((((((((...((((..(((.(((.(((((((((..(((((((..((.........(((.((((((((....))).))))))))..(((......))).))...))))))).)))))((((((((((((....(((((.(((.((((.((......)).))))))))))))....)))))..)))))))..(((((((((((((...))))))..))))))).....................))))))).)))......))))....)))))..))).))))..)))..).)))))..)))))))).	-	CACCCAGATCGGCTACGTCCACA
m0045	MDC001122.221:15591:15806:+	-54.12	m0045-5p	-	18	18	-	ATTTTGGATTTGAAGAGCAAGGACACTGGAAATCGCAAATCCATAATTTTTTAAAGGTATAAAACCTGAGTTTGATTTGTGTCTCTGGTTTTGAATACGTAATCTATAGAGCCCCAAAGACCCTAGTTGAATTCTTGAATAAATTGAATCTGTGAAGTTTGCATGTCATGTACCATATTAGTGTTTCCAAGTCCATTGTATATTCAAATCCAACAA	...(((((((((((..((((((((..((((((.(((.......(((....)))..((((((......(((((..(((.(.((((..(((((((.............)))))))....)))).).)))..)))))..........(((...((..(...)..))..)))))))))......))))))))).)))).))))...)))))))))))...	TGAAGAGCAAGGACACTGGAAAT	-
m0046	MDC001144.324:11566:11760:-	-61.9	m0046-5p	-	1172	1139	-	GAGAGCAGAATAGGCGTAGATAGACCGTGGGAATCTCAGAAAGAAGAAATAAAATCTCCAAAAAATAAGAAGAATAAAAAGGAAGAAAAGTTATGGTCTTTAATTAGGGTATCTTCTTGAAAGACCACCATTGTTCTTCAATCATTCATTCATTCTGCGTATCCGTACGGTCTATCCACTCCTCTCTTACTCTCT	(((((.(((..(((.((.((((((((((((((..(.(((((.((((((......(((.(.........).)))........((((((.(((..(((((((...((((((.....)))))))))))))..))).)))))).....))).))).))))).)..))).))))))))))).)).))).)))..))))).	TAGGCGTAGATAGACCGTGGG	-
m0047	MDC001211.117:1480:1709:-	-125.51	-	m0047-3p	582	-	572	TGATTTTCACACACCCGTAACTACTTTTCCCACACCCCTTCCTATTTTTTAGTACTTAATTGGTATCCTACTATTGAATCTTCCATATATACCCCTCCCTATTTAATCATTCATTAATTACCATCAAAAATTAGGAAGGATATATATGGAAGATTAAATAATAGGATACCAATTAACTATTAAAAAATAGGAAGGGGTGTGGGAAAAGTAGTTAAGGATGTGTAAAAATC	.((((((.(((((.((.(((((((((((((((((((((((((((((((((((((.(((((((((((((((.((((.(((((((((((((((..(((.((((..............................)))).))).))))))))))))))).)))).))))))))))))))).))))))))))))))))))))))))))))))))))))).)).))))).))))))	-	TGGGAAAAGTAGTTAAGGATG
m0048	MDC001273.345:3632:3951:+	-70.08	-	m0048-3p	20	-	19	AATGAAAACACTAGTGCACATCCAGACTTGGAAGAAATTGGTAAAAAAATTGCACGTAAGTGCAATGGTCTGCCTTTAGCTGCAAAAACACTTGGAGGTCTCTTAAGTTGCAACATGRACCACARGAAATGGAATCATATATTGAAWAGCAATCTTTGGGAGCTACCACAAGCAAATAGTATTCTTCCATCTCTAAGATTGAGTTTCCATTACCTCCCTCCTTATTTAAAACAATGTTTCGYTTATTGCTCAATTTTTCCAAAKGACTATGAATTTGAKAAGCATACTTTGGTTCGACTTTGGATGGCTGTGGGTTTAAT	..((((..(((....((.((((((((.(((((..(((..((((.(...(((((((....)))))))..).))))....(((.((((....((((..(((((((((((((((........(((.......)))..(((.....)))...)))))..)))))))..))).))))...(((((..............((((((((((...........................................))))))))))........)))))...))))...)))....)))..))))).)))))))))).)))..))))..	-	TGGTTCGACTTTGGATGGCTG
m0049	MDC001285.565:416:537:-	-22.1	-	m0049-3p	11	-	10	GATGTGGGGTTTTTTCTTAATTGGGTTTGAGCTTTTAATTTTCTCTTGATAGATTAATGCGTTTAATAATGTTAGATATGTTATATATACACAGGATGGAAGCTCGTGCTGGTAATGCATAT	.((((((((.....))))...(.(((.((((((((((....(((..(((((...((((..(((((((...)))))))..))))..))).))..))))))))))))).))).)....))))..	-	ACAGGATGGAAGCTCGTGCTGG
m0050	MDC001285.566:3072:3194:+	-29.8	m0050-5p	-	20	20	-	AAAGGAAGGTCATCATCTTGTGGATCGTAGGACGGCGGAGATATGGAATTTTAAAGAGCAACACATGTTTTGTTTTCCTTTAGCATCTCAAACTTATGATTATATATGTATTGACTTTCGATT	....((((((((.(((..((((.((((((((......(((((..((((......((((((.....))))))...))))......)))))...)))))))))))).)))...))))))))....	CATCATCTTGTGGATCGTAGGA	-
m0051	MDC001309.564:11279:11453:-	-58.8	m0051-5p	-	29	28	-	TCTAGTTTACTAGCGGCATCTAGTAGTGGCACACTCGCATCCACCAATTTTATGTTTGAATAAATTCCCGGCATGCCCGCAAGGCCCGTGGCAAATTTAAGGAGCGAACAGACTATGTGGATTTAGGTGGAGGTGAGGTGAGGCTTTTGCTGGATGTGTTGGGGAAGATTTGGGA	(((((((..((((((.((((((((((.(((.(((((((.((((((.......((((((..(((((((((((...((.(....)))))).))..)))))).....))))))..((....)).....)))))).)))).)))..))).))))))))))))))))..))...))))).	TAGCGGCATCTAGTAGTGGCACA	-
m0052	MDC001309.567:18013:18253:-	-65.3	-	m0052-3p	7	-	7	TGCCATTATTCAACTGAATTTCTTTACTCAGAAGAAGGCCATGCAATTCATCAATGGTAGTCGATCCGATGCAAAATTGAACAACATCAACAAAAGAATCATACTCCGATGGTAGTCCATGAAGTGTGATAGAAATGAGCTCGAAATCGGCCACCGGAGCTCCAGCACTCGCAAGAGCATCTGCGATTTCCTCAATTTGTTGGAGAAATTGAGCAGCAGTAGATTCACCTTTTATAATGGT	.((((((((.....(((((((((((.(((((..((..(((((...........)))))..))....((((.....)))).......((((((((...((((((((.(.((((....))))).)))))))).....((((...(((((((.....((((((((..((....))..)))).))))))))))))))).)))))))).....))))).)).)).)))))))......))))))))	-	TTGAGCAGCAGTAGATTCACCTT
m0053	MDC001317.785:6196:6280:+	-32.9	m0053-5p	-	9	9	-	TAGGTTCCAAAAGCACTTGAAGTACTTTCTGCAAGAAATACAAGTTATGTGCTTCTTCTAGAAAGCACTTTAAGTGTTTTTCCAA	..((....(((((((((((((((.(((((((.(((((.((((.....)))).))))).))))))).)))))))))))))))))..	AAGCACTTGAAGTACTTTCTGCA	-
m0054	MDC001345.212:2219:2371:-	-55.1	-	m0054-3p	29	-	28	TTCGGAGAGCGGTGCCTCTTTCGATTTTTGAGAAAGCAATCATGTTGGGAGTCTGACTCTTGAGATTCGAATAGCATCGTCTCTTCGATTTTTGAGAAAACAATCATTTTGGGAGTGTGACTCTCGAGATTCGGAGGGCGGTACCTCTTCGAT	.(((((((..((((((((((((((.((((((((..(((.(((...(((..((.....(((..(((.(((((.((......)).))))).)))..)))..))..)))...)))...)))...)))))))).)))))))).))))))))))))).	-	CTCTCGAGATTCGGAGGGCGGTA
m0055	MDC001359.238:879:1002:+	-45.04	-	m0055-3p	16	-	16	TTTTGTAATCGGAAGAAACTCGGTGCTAATAGTAAGAAAAACTTTTAGACTAATTTTCTAAAAGCTTGTTGCTTCCTCTAAATGTTTTTCAAACTATTAGCAGCAAGTTTCTTCYGATAACAAA	.(((((.(((.(((((((((.(.((((((((((..(((((((.((((((............((((.....))))..)))))).)))))))..)))))))))).).))))))))).))).)))))	-	CTATTAGCAGCAAGTTTCTTC
m0056	MDC001380.422:1412:1733:-	-78.9	m0056-5p	-	15	14	-	TTTATAGTATAGATGATGGATGACTTTATACTCTGAAGATGATTTTGAGATATATGTACCTATGTTTGGAAAGAGTATATTCACTGCTTTTGTGCATATCTAGTGGTCACTGTCCTGCCTACGGCCGATGATACTTATATTGACCTTCGGGTTGGGTGCTGTATGAGCCTACTGGTGATTGATACTTGTGAAGGAAGAGTTCTATATGCCTTCGGGCGATACTGATACCACTAGTTAGCATACCATATACGATATATGTTTTATGAAAGGTCTTATGGCAAGCTAGGGTTTTCGGCAAATCTATCACCTATTATGCTATTAG	...(((((((((.((((((((..((....((((((..........((((((((((((.(.((((..(((.(((((((.......)))))))((((.((.((((((((((.((((..((((..(((..(((..((((...(..(((....)))..)..((.((((.((((....)))...).))))..)).......))))..)))..)))...)))))))).)))..))))))).)))))).))))))).)))))))))))))......(((....)))....))))))....))...))))))))....)))))))))...	AGATGATGGATGACTTTATACTC	-
m0057	MDC001422.319:2797:2869:+	-19.6	m0057-5p	-	19	18	-	GGAGTTTGACTCTGATGAGGGCATGCAGAAATTATTTTTTGCTCGTTTTGAGTCGGAATAAGTCTTCGCTTTT	(((((..(((((((((.(((((..(((((((....)))))))..)))))..))))))....)))...))))).	TCTGATGAGGGCATGCAGAAA	-
m0058	MDC001577.2675:2023:2148:+	-36.2	-	m0058-3p	6	-	6	TGTTGTCCAAGTTGTGATCGACAACGGTTCTGCATTTGTCAAAGCTGGAAAAAAGTTAATGAAGCATCATAATGTGTTTTGGACATCATGTGCAGCACATTGTATTGATCTCATATTTGAGGCAAT	.(((((((((((((.((((.((((..((.((((((.((((..((((.......))))...(((((((......))))))).))))....)))))).)).))))...)))).)).))))).))))))	-	AGCACATTGTATTGATCTCATAT
m0059	MDC001595.218:2597:2684:-	-24.7	m0059-5p	-	6	6	-	TATAAAATATCGATGATATCGGAAATATCGGTTATCCAAAAACACAGAAATTTGGATGGAAATATCGAGATATTATCGATATCGATAA	(((...((((((((((((((....((((...(((((((((..........)))))))))..))))...))))))))))))))..))).	CGATGATATCGGAAATATCGGTT	-
m0060	MDC001613.504:17878:17981:-	-36.2	m0060-5p	-	18	17	-	AACGATGAGCACTTTCTTCAAGGGTCGTCGAGGCTTGATCTTGAATTGGTGGAAGTTCTTCAATGGCCTTTGTGGCTTGATCTTGAAGGAGGAAGTTCTTCAAG	...((.((((.((((((((((((((((..(((((((((....(((((......))))).)))..))))))..)))))....)))))))))))..)))).))...	ACTTTCTTCAAGGGTCGTCGA	-
m0061	MDC001625.232:4255:4350:-	-26.1	-	m0061-3p	45	-	45	ACGGTTAAGCTATGTTAACATTTTATATTGATTTTTTTATAAAAATAATAAAARAAATAGTAATAGGAATATAAAATGTTGACGTAYCTTAACTAT	..(((((((.(((((((((((((((((((.((((((((((.......)))))).)))).........))))))))))))))))))).)))))))..	-	TAGGAATATAAAATGTTGACGTA
m0062	MDC001634.449:3380:3545:+	-37.9	m0062-5p	-	16	16	-	TCAATCTGCGAGGAAACTGAGACATACACAGAACAATCAAATACATCAGTCACAGACATTTTCATTTTACTCTTGGTGATGAAGTTAGCAGAAATGGAGCTACATCTTTACATTCGAACGAACAAAATGAGAAATGGCATGGCTTAGTTTTTACCTGCAGAGGGAG	((..(((((.(((((((((((.(((.(.((..................(((...))).((((((((((..((((((((.(((((.((((.........))))...))))))).))))..))..)))))))))).))).))).))))))))...))))))))..)).	AGGAAACTGAGACATACACAGAA	-
m0063	MDC001636.141:4695:4781:-	-35.4	-	m0063-3p	28	-	28	TCAGAGAGCGGTGCCTCTTCGATTTTTGAGAAAGTAATCCTGTTGGGAGTCTGGCTCTCGAGATTCGGAGGGCGGTACCTTTTCGAT	...(((((.(((((((((((((.((((((((.((...(((.....)))..))...)))))))).)))))))..)))))))))))...	-	CTCTCGAGATTCGGAGGGCGGTA
m0064	MDC001646.89:10510:10713:+	-42.6	m0064-5p	-	10	9	-	TCACCCCTACACGAAGATGAGTGTAGATGGTTATTTTTTGCACTTTTTCTTGTCTATGTTTTCTCTTTGCTTTTGTAGTTTCTTCCATCGATTGAATATTTATGGAAGAATGAACTATCAATTCTTGCAACATTATTTATCTCAATTTTCCTTTGTATTATACGTGCTTCATTTAATTTTTCATCTTTGCATTATTAAGGGTGT	.(((((.((..((((((((((..(((((((.........((((.......................((((..((((((((((((((((.(((.....))).))))))))...))))).))).....))))............(((.......)))........)))).)))))))....))))))))))......)).))))).	ACGAAGATGAGTGTAGATGGTTA	-
m0065	MDC001715.361:44721:44846:-	-34	m0065-5p	-	10	10	-	ACCCGATAGCTTAACAGGTCGTGTCGTGTAATACCCGTTAAAGTAAACGGGTAATATGATCCAATCCGAAATTAACCCGTTAATATTATCGAGTAATATGACCCGACCCGTTACTCGTTAAGAAAA	......((((.((((.(((((.(((((((..(((.((.(((.((.(((((((...((..((......)).))..))))))).)).))).)).)))))))))).))))).))))...))))......	TTAACAGGTCGTGTCGTGTAATA	-
m0066	MDC001716.95:7414:7683:+	-150.2	m0066-5p	m0066-3p	58	6	52	TTTTTTCTTTCTCATATCTAATTATTACACACATAATTAAGCTAATAACATTATATAGGACACACCAATATCAACTTTATTTGTTCATTAATACTTATAAAGTCATTACACTAGAATTTTCTTTGAAAGAAAATTCTAGTGTATTGACTTTATAAGTATTAATGGCTTTGGTATTAATTAATGAACAAATAAAGTTGATATTGGTGTGTCGTCTATAATGTCATTAGCTTAATTATGTGTGTAATAATTAGATATAAGAAAAAAAAAAAA	((((((.(((((.(((((((((((((((((((((((((((((((((.((((((((.(.((((((((((((((((((((((((((((((((.((((((((((((((.((((((((((((((((.....)))))))))))))))).)))))))))))))).(((((.(...).)))))..)))))))))))))))))))))))))))))))).).)))))))).))))))))))))))))))))))))))))))))).))))).))))))..	ATTATTACACACATAATTAAG	TAATTATGTGTGTAATAATTA
m0067	MDC001716.95:7444:7650:-	-116.7	m0067-5p	m0067-3p	1148	1138	1	CATAATTAAGCTAATGACATTATAGACGACACACCAATATCAACTTTATTTGTTCATTAATTAATACCAAAGCCATTAATACTTATAAAGTCAATACACTAGAATTTTCTTTCAAAGAAAATTCTAGTGTAATGACTTTATAAGTATTAATGAACAAATAAAGTTGATATTGGTGTGTCCTATATAATGTTATTAGCTTAATTATGT	((((((((((((((((((((((((...((((((((((((((((((((((((((((((((...................(((((((((((((((.((((((((((((((((.....)))))))))))))))).)))))))))))))))))))))))))))))))))))))))))))))))...)))))))))))))))))))))))).	CTAATGACATTATAGACGACA	TCCTATATAATGTTATTAGCT
m0068	MDC001739.268:25257:25388:-	-24.2	m0068-5p	-	13	13	-	GAACACTACTAGACCGTAGTTTTAAGTGGCATAATAGYTTTGTAAATTGTAAGTTAGATTAGTAATTAGAATTGGGTTTGTTGGAATGAGGATAATGCRTGGGCTGCTGGTTGCTGTGATTTGGGCTTGCCC	.....(((.((((((.(((((((((...((.((((...((((.......))))....))))))..))))))))))))))).)))................((((.(((.(...........).)))..))))	AGACCGTAGTTTTAAGTGGCATA	-
m0069	MDC001769.314:8:99:-	-33	m0069-5p	-	9	9	-	ACATTGACACGTGTCGTGTTGTGATTGGCTTCAGATGTTGACACGTGTCATGCTATGATTGGCTTGTGATGTCGACACGTGTCGCTCTGTGA	.(((((((((((((((...(((.((.(((((((...((((((....)))).))..)))..)))).)).))).))))))))))))....))).	GTGTCGTGTTGTGATTGGCTTCA	-
m0070	MDC001802.407:916:991:+	-27.1	m0070-5p	m0070-3p	59	57	1	GGACTAGCTGCTGGGACTAAGCTGGACTGGCTTAAACTAAACTAAGCTGGACTAGTTTAATAAAGCGTTTGGTGCA	(.(((((.((((...(.((((((((.(..(((((........)))))..).)))))))).)..)))).))))).).	CTGGGACTAAGCTGGACTGGCTT	GCTGGACTAGTTTAATAAAGCG
m0071	MDC001803.476:11853:11979:+	-46.09	m0071-5p	-	11	10	-	GCTCAGTAGTTTCGGGATTGGTCAAGTATGGTGTAAACAGTGCTCCCCTAAGTTCCCGAGTGAGGGAAGCTCTTCGGTTGGGGACTTGCAAGATCCAAGCCATTGAGTAATCACGAAACTCCTAACT	....((.(((((((.(((((.(((...(((((........(((......((((((((((.((((((....)))))).)))))))))))))........)))))))).))))).))))))).))....	TTCGGGATTGGTCAAGTATGGTG	-
m0072	MDC001812.237:781:925:+	-33.7	m0072-5p	-	16	15	-	TTCCATCCCTTTTTATTTGTGCGGTCACGGTTAAGGCATTTCAATATTTTATATTCTTAATACCTTTTGTCTTATTATCTTTATAAAAAAATTAAATTTTAACGTGATTTAACAATGACCGTACAAGATAAAAGGAAATGAGAAA	((((((..(((((((((((((((((((..((((((.(((.......(((((((....(((((..........)))))....)))))))(((......)))...))).))))))..))))))))).))))))))))..))).))).	TTTTATTTGTGCGGTCACGGTTA	-
m0073	MDC001815.443:2621:2700:+	-28.2	m0073-5p	-	15	14	-	TGATGTCGGTTTGGACCGACAGTAAGTGTGATAATTTAATTGTTTATTTGTAACTTAACGTCAGTTTGGACTGTCATCAT	(((((.(((((..(((.(((..(((((..(((((.........)))))....)))))..))).)))..))))).))))).	TTGGACCGACAGTAAGTGTGATA	-
m0074	MDC001848.375:454:758:-	-76.46	m0074-5p	-	5	5	-	TCATGTGTGTTGTGCAGTTGTCGTATCCCACTAAAGCTTGAGGAAAATTTATAGGACGACAATAAGTCCATCAATACTTTATGTCATGAAATGTTGGCTAATAAAAAAGTAGCAAGTGGAGAAAATGAATGTAGCAGAGATGACAATACTCCGTTGAATGTGTTGGCACACAAATAAGGATAGGATTAAGAATGAGGATATCCTCACAACCGCCAAGAATAGAAAATTTTGGCAAAATTGAACTTCGCCATGGGACCCCAGGCACCCCAGCATGGTCGGGTACGGGCTGGAAGCAAGAAACAAGC	...(((.(.((((.((((..((((((((.((((..(((.(.((..........((((........)))).(((((.(((..((((......(((..(((((((.........(((.(((((.......((.(.....).)).......))))))))....)))))))..)))......)))).....)))..(((((....))))).....(((((((........)))))))...))))).....(((.(((....)))))).))).))).)))).))))))))))))...)))).).)))...	TGTGCAGTTGTCGTATCCCACTA	-
m0075	MDC001907.194:2224:2455:+	-94.7	-	m0075-3p	33	-	33	AATAGAGAAGCAGAGAGGGTCGGTCGTCCTCAACGTTGAAGATCAGCAGTAGCAGCAGAAGCAGCAGTGGCTTTGCTCTCAACGTTGAAAGCAAAGCATAGTTTTTGCTTTTACGCAAGTGTTTGTTCGCGTCAGGAATTTCCGTCCGGGATGTTTCCTGGCCGACGAGCGGACAGCTCCCTAGGAGGTTGGCGCCGGTTGAGGGCTGCTGTCGGGCTTCTACTTTTCTGTC	.(((((((((...(((((.(((((.((((((((((.((..((((.((.((((.(((((((((.......((((((((.(((....))).))))))))...))))))))).))))))...(((((((((((((((((((.((((....))))...))))))).)).))))))))))...........))))..)).).))))))))).))...))).))))).))))))))).	-	TGAGGGCTGCTGTCGGGCTTCTA
m0076	MDC001912.442:4537:4637:+	-32	m0076-5p	-	15	14	-	ATTCATGGTTAAGCAACGTCAACATTTTATATTACTATTCATTTTTGTCTTATTATCTCTAAAAAAATAATATAAAATGTTGACCTGACTTAACCGTGACC	..(((((((((((((..(((((((((((((((((.......(((((................)))))))))))))))))))))).)).)))))))))))..	AAGCAACGTCAACATTTTATATT	-
m0077	MDC001975.255:15128:15391:-	-43.12	-	m0077-3p	11	-	11	CCTCCTTTGTTCTCTCCGCCCACTTCATCCCTCCTCCGCCTCATCTTCTTTCTATACCTCCATTTTTCTCTCCGCCCATTGCATCCCTCCCATCTGCGTCTTTTCTCCTTCATTTTCTCTGTACCAGAGTCTCCATCCCCTTCTTTTCTTCTCCCATTTCACCTCTGTACCATTGTCCCCTTTCTTCTCCCTTTGTATTTATTTTGTTTCGCCTCAAAGGAAACGCCTAGCGCGGGAGCTGAAGCAGCAGAGTAGCAGAGATCG	....(((((((..(((.((...(((((...(((((.(((..................................((.....)).............((((.....................((((.((((.................................))))))))...................((((((...................))))))..))))...))).))))).)))))..)).))).)))))))....	-	GCGGGAGCTGAAGCAGCAGAGTA
m0078	MDC001979.326:1880:2064:-	-35.6	-	m0078-3p	55	-	54	GGATAATGTTTGGTTTAAGTGTAGGGGGGTAAACAAGTTGTTTTTARATTGATTTTCGTCGGAAATGAARATTGGGTAGAAAATAAAATAAGTWAAAAAAAAAAATTATTACAAGAATGTGCAAACAAATAGGAGGGAGCATTCATTGGTCAGGTGGTGCCTCAGCACTCGACGGAGCTGCAGAA	.......((((.(((..(((((...((((((.((...((((((((...(..((.(((((.....))))).))..)...)))))))).........................(((((((((.(...(.....)...)..)))))).))).....))..)))))).))))).))).)))).......	-	TGGTGCCTCAGCACTCGACGG
m0079	MDC001999.541:5851:6167:-	-80.42	m0079-5p	-	6	5	-	CCCCGTCTCTGAGTAGACAGTCAGAGGAAAATACACTTCAGGCCCCATGCCGGCTCCCTGTCCCTGTGCTAAATAGCCAGAGGAAACACACTCCAGGCCCTATGCCAACACCAAACCGTCGCCCGGGACGGACCGGAATATATCCCTACGTCCCGTAGCGGAAAGGACCACTAGGTAGGTACAAAACCACAGAACATATATATATAAAAGCAACTTCATAGTATAAAGTCATCCATCATCTATACTATAAAGAGGTGTTCGAAACATGTTCTAAATATCATATCGTTATCCATCGGATATTCTATAAGAACATGGGT	.(((((.(((..(((((..(((.(((((.(((........(((.....(((((.......((((((.(((....)))))).)))........)).))).....)))...(((...((.((((.(((((((....(((.....)))...)))))))..))))...))(((....))).)))..........(((((((............((..(((.((((((((...............)))))))).)))..)).........)))))))............))).))).)).)))..))))).)))..))))).	GAGTAGACAGTCAGAGGAAAATA	-
m0080	MDC002076.221:5816:6038:-	-72	-	m0080-3p	8	-	7	TCCAACAGGATGCTCTCCGGATCCTTTTCGTGAGYATCTTGAGAATTCGTGAATCGTATTTGTTCACTGTACATTGTTCGGTCAGTTTTTATCAAGTACAGTTTGTGTTCAATTTTWAATAAAAWTATTTAAAATGATTTRTYACCGTACGATATACGATGAATATACACGATTTACTGATTTCCGTGATCTCACAAAGAGGATCCGGATTCATTTATACTAA	.......(((((...(((((((((((((.(((((.(((.((..((((.(((((((((...((((((.((((.(((((.((((......((((.(((((...(((((............)))))..)))))...))))......)))).))))).)))).))))))...))))))))).))))..)).)))))))).)))))))))))))..))))).......	-	CTCACAAAGAGGATCCGGATTCA
m0081	MDC002121.365:4518:4697:-	-91.5	m0081-5p	-	8	8	-	AAAAAGAGGAAGGGAGGGATACTGATATTATTACTTTTAGTTCTTTTCTTTTTCATTTTCTGTAAACCTTTACGGGTGTGGCTCTATAAATAGAACATTTCGTGTGTGATTAATACACAGCAACTGAAAGAGAAAAGAATTGAAAGCAATAATATCAGTATCCCTCTCTTCCTCTTTTTA	((((((((((((((((((((((((((((((((.((((((((((((((((((((((...(((((((....))))))).(((..((((....)))).)))...((((((.....))))))......)))))))))))))))))))))).)))))))))))))))))))))))))))))))).	AGGGAGGGATACTGATATTATTA	-
m0082	MDC002133.413:2635:2949:-	-75.02	-	m0082-3p	10	-	9	CCTCCTGTTTGRTTGTTTGTTTTGATTCATGTGTATATACATATCTGTGACTTCTTGGGGATATCAATAAATAGACTTTACTTCATTCAGCGTATTYTGTTAAATACACTAAGGCATACTTCACTAAGTTTTTCAATTTTTTCTTTTGTTGAAGCTTGTATGTTGAAACTTTGTGGGTGGAGCATGTAGGTTGAAATAATGCTCCCTTAATTTCCCGAGTGAGGAAAACTTCTCGGTTGGGYACTTGAACAATCTAAGTCACTGAGTAGTAGCGAAATTTATGAGTACCGAGGTGTAGTAGCATATAGCAGGAGT	.((((((((.....((((((((......((((((....))))))...(((..((.....))..)))..)))))))).....................(((((..((((((..((..(((((...((((((((.(((.........)))..))))))))..(((((..((((.((((..(((((((.............))))))).((((...(((((.((((((....)))))).)))))...))))..........)))).))))..)))))........)))))))..)))))).)))))...)))))))).	-	GAGTACCGAGGTGTAGTAGCATA
m0083	MDC002145.290:12808:12916:-	-56	m0083-5p	-	10	10	-	GTGGTCACGGTTAAGTCACGTCAACGTTTTATATTATTTTTTTTATAGATATAATAAGATAAAAATAAATAGTAATATAAAATGTTAACGTGGCTTAACCGTGACCACA	(((((((((((((((((((((.((((((((((((((((.(((((((............))))))).....)))))))))))))))).))))))))))))))))))))).	TTAAGTCACGTCAACGTTTTATA	-
m0084	MDC002158.217:3122:3351:+	-56.1	m0084-5p	-	5	5	-	TAACCCAAGTCGTTTATGAGCGGAGTGTCGATAATAAACATAAAAAAAGTGTATGTGTGCGCTATAATGTAGTTTGATGAATTTTAAAAGAGAATGACAAAAGGTAGGTGCATACACAATAAAAGTGAAATGTGTGGTAAATTAGCTAGTTTTAATTCGAATGATATTTGTGCACATTGCGTTTGAGCAAAGTTTGTTATCTGCAATGTTGTTCATCCTCGATGCGTTAT	((((....((((...((((((((..(((.((((((((((...............((((((((...(((((.((((((...(((((.....)))))....((((.(((.(((.((((((............)))))))))......))).))))...)))))).))))).))))))))(((......)))..)))))))))).)))...))))))))...))))..)))).	CGTTTATGAGCGGAGTGTCGATA	-
m0085	MDC002167.405:4042:4248:-	-81	-	m0085-3p	12	-	12	CATGATTGTTTGCCCTCTCACTTTTTATGCTCTCTCATACCGTTTTGTTGTGTGGTCACGGTTAAGTAAGGTTAAATTTTATATTATTATATATTTTTTATTATTTKWATAAAAGAAACAATATAAAATATTGACGTGATTTAATCATGACCACACAAAACATAAAGGCATGGAAGGACATGGAAAATGAGAGGGCATGCAATCCTT	...((((((.((((((((((.((((((((..((..(((.((....(((((((((((((.((((((((.(.(((((((((((((((.((.....((((((((.......)))))))))).)))))))))).))))).).)))))))).))))))))))..)))....)).)))..))..)))))))).)))))))))).))))))...	-	AGGACATGGAAAATGAGAGGGCA
m0086	MDC002177.552:412:562:+	-60.4	m0086-5p	-	11	11	-	TCATTGTGTCTGGAACACGGATGGTACACCACAACTTGTTATATAAGTGGTGAGAAATGTTATTTTTTAAGTTGTTAATTTTTTAACACAAGTATCTTACTATTTGTATAATGACACATGGTGTATCACCCCGTATTCCAGGTACACTGAA	(((.(((..((((((.((((.((((((((((....(..(((((((((((((((((....(((.....)))..((((((....))))))......)))))))))))))))))..)....))))))))))..)))).))))))..))).))).	TGGAACACGGATGGTACACCACA	-
m0087	MDC002183.535:13097:13337:+	-32.53	m0087-5p	-	16	16	-	ATCTTTTTAGTTTGACTCACATGAATGACGATAATGTATTAAATTTGTGTTGAGTTTAATACCTAGTTGGTGACTAACACATTGTATCGCCTAACTCAGCCTCCCTCCCTTAGACCATCTCCAATGGTGATTTATAACCTAAAATTTYYYYTTCCCCCCCYYCCCCAAAAAATCCACTCCAACCCATGACCCAAAATTAACCTAAAACCTAAAACTCATTTGAGGGTCAAATACCAGCCCA	.........(((.((((((((..(((...((((...))))..)))..)).)))))).))).....(((((((.........((((((((((..................................)))))..))))).................................................((((((.((((....................))))..))))))..)))))))...	TTTGACTCACATGAATGACGATA	-
m0088	MDC002183.548:10394:10529:+	-53	-	m0088-3p	23	-	23	GAATTATGCCATGCTTGTTAGGTTTTGTGGAGATTGTATAGAGTTTAGATTAGTCACAATAAAACAAAAGTTCAGAGTTTAGGTGCTTACTACACTTACACAATCTCCACACAACCTGACAAGCATGACTTGTTTC	.........(((((((((((((((.((((((((((((...((((.(((...((.(((....((((...........))))..)))))..))).))))..)))))))))))).))))))))))))))).........	-	TCCACACAACCTGACAAGCAT
m0089	MDC002259.389:16270:16416:+	-45.16	-	m0089-3p	6	-	6	AAGATAGTGTTATTCACACAAACCTTTTTATCTCATACGCACTGGTATTAATTTTTATCTATTGATCTTTTTCAATTCATTCGATACGATAACTGAAAATTGAAAAAGCGTGTGAGAAGTAAAAATGAGTGTGGATAGCACCATCCA	..(((.(((((((((((((...(.((((((((((((((((.......((((((((((..((((((((...............))).)))))..))))))))))....))))))))))..)))))).).))))))))))))).)))..	-	AGAAGTAAAAATGAGTGTGGATA
m0090	MDC002331.301:4380:4486:+	-52.37	-	m0090-3p	16	-	16	GTGGTCACGGTTAAGCCACGTCAACATTTTATATTACTATTCATTTTTGTCTTATTATCTCTATAAATAAATAAATATAAAATGTTGACGTGGCTTCACCGTGACCA	.((((((((((.(((((((((((((((((((((((..((((.((((..................)))).))))))))))))))))))))))))))).))))))))))	-	ATATAAAATGTTGACGTGGCTTC
m0091	MDC002352.290:1737:1982:-	-58.4	m0091-5p	-	18	17	-	AATTCAAAGAACTTAGTGAAGAAGGCTTTGGTATATTTAACACAATACGTTGAAATGAAGCAAAGCTTATTTATTGATATCTCTGATAAGTTACAAATATGTACATATACATGAATCAAAATAAACAAACAAGAGGGAGCCTTCACAAAGGTTGCTCAGGGGAAGTCTTAGCAATCGGCAGAACCCCAGAAAGAGAAGGCATCGAAGGGTGATCATTCAAAGCCTCAGTACTGGGCAGAACCCCAG	...(((.(((..((((((((..((((((((.(.((((((((.......)))).)))).).)))))))).))))))))..))).)))...........((((((....))))))...................((((((((..((.....))..)))).((((...(((..((.....))))).)))).(((.((.....((((....)))).)).)))....))))....(((((......)))))	ACTTAGTGAAGAAGGCTTTGGTA	-
m0092	MDC002391.587:9955:10129:+	-42.2	m0092-5p	-	14	13	-	TGGGGGGTATGAAGCAGATCAAACACTGACATATGATAAAGTTAAAACATGACACCCTATATTAGTTTAGAATACTGTCACAATCATATTTCATTTGTAGGTGATTAAGTTTCTGTCCCTCTATTGGTGGTGGAGAAAACATCGGGCACATACTATTTGCCTCGTTCGCCCTCAC	(((((((...(((((.(((((.(((.(((.(((((((...((....)).(((((..(((........))).....)))))..))))))).)))..)))...)))))..)))))...))))))).(((.((((((........((((((.........)))).)))))))).))).	GAAGCAGATCAAACACTGACATA	-
m0093	MDC002398.456:7325:7427:+	-33.57	m0093-5p	-	13	13	-	AGTCACGTTTAAGCAACGTCAACATTTTATATTACTATTTATTTTTGTCTTATTATCTCTATAAAAAAATAATATAAAATGTTAACGTGGCTTAACCGTGACC	.((((((.((((((.((((.((((((((((((((...(((((..................)))))....)))))))))))))).)))).)))))).)))))).	AAGCAACGTCAACATTTTATATT	-
m0094	MDC002448.281:3058:3350:-	-63.9	-	m0094-3p	66	-	66	GAACGAAGAGGGCTTTCTTGATCCTTCGGGATTTGCTTGAGAGCTTCTAAGTTTCGAGGCTTCAAGGCTTTGGTGTGGTGTGACTTCTCTTCCAATTTGGGAGTAGAGAAAGTGTATGTAAAAAATCCTCTCTTGATTCTTTGATGAAGGAGCCTATTTATAGGCTTTGGGAATGAACCWSSACSWTSRAMMTGTTTMGYTGGATGTTGTAGGTGAATTGGTGMATGTTGTAGGTGAATTTGGGTGYAGGTTGTAGGTGAATTTGGATGGATTGTTGTAGGTAATTTGGGTGT	..((..(((..((((...((((((.((.(((((..((((.((.((((((((((((((((((....)))))))......((..((.((((((((.....))))).)))...(((.(((.((....((((........(((......)))((((((((....)))))))).................................))))....)).))).))).......))..))...)))))))))...)).)).))))..))))).)).))))))....))))..)))..))..	-	ATTTGGATGGATTGTTGTAGGTA
m0095	MDC002472.294:4607:4725:-	-39.4	m0095-5p	-	24	24	-	ACGGGACGGGACGGGACGGGACGGGACGGGATAGAAAGGGACTGGACGGAACGGATATTCCGTGTTACATTTGGTACGGAACGGGACAGTTGTTCCGTTCGCCGTTCGGTATTGACTGA	.(((..(((.((.((((((....(((((((((((....(..(((..((...))....(((((((..(....)..))))))))))..)..))))))))))).)))))).)).))).))).	ACGGGACGGGACGGGACGGGATA	-
m0096	MDC002505.371:466:652:-	-45.31	-	m0096-3p	12	-	12	TACCTCAAGGCTTCTGCCTGGGCAGGACTATTATGAAACGCCTCGTCTAAGCCTTCGCCCTTTAAAACATTATTGAGAATGCAAAAGATTACACGAAATCTTGACAATTGCATAAAATTTTGTGGAAAACACAAGTTTTTAGTTTTTTACACRAAGGGCTGGTTTGGTATTGTTGTACTTTGAAAAA	....((((((.((((((....))))))............((..((.(((((((...((((((.........(((((((((((((((((((......)))))).....)))))).....((((((.....)))))).)))))))..........)))))).)))))))...))..)).))))))....	-	AGGGCTGGTTTGGTATTGTTGTA
m0097	MDC002557.509:8339:8644:-	-59.8	-	m0097-3p	12	-	12	CACGTAGTTGGAACCTGCTTCTTGATCCATGGAATTGTTCCTTCCAACGTTTCTCCGCCACTTCACGACACTGCCGATCATTCTCCCGATTAGAATAAAAAATGAATCTCCTTTTCATCCTTGGTGCAACCTAGCCTTGKCTAAGTTGCCTGGACATAGATACCCATCATCTATTCACTTCTCTATGACTATTTTTCATTTGACATAGCACAATKACGTTGAAGATGTTGAGCATATTTGTTTGGACCCAAAATTACACTATCGGCTCGAGCAATCGAGGTCGTTGAGTAAGCATACCTCTATATA	......(((((((...((((((........))))..))...)))))))........((.((((.(((((.((..((((..(((..(((((.((........(((((.......)))))..((((.(((((.(((......))).)))))(..((((...((.(.((.(((((.......((...((((.......))))..))..((((........)))).))))).)).).))...))))..)..)))).......)))))))...)))..))))))))))).))))..)).............	-	ATCGAGGTCGTTGAGTAAGCATA
m0098	MDC002578.310:806:924:-	-51.87	m0098-5p	m0098-3p	8	6	1	CCTGTTTTGTACGGTCAAGGTTAAGTCACGTCAACATTTTATATTAATTTTTTATAAAAATAATAAGACAAAAAGCAAATGTTAACGTGACTTAACCATGACCGTACAAAACAAGAGGG	(((((((((((((((((.(((((((((((((.(((((((..........((((((.......))))))........))))))).))))))))))))).))))))))))))))...))).	ACGGTCAAGGTTAAGTCACGTCA	ACGTGACTTAACCATGACCGTAC
m0099	MDC002587.296:1357:1437:-	-25.5	-	m0099-3p	13	-	13	TCGACATGCACTCAGTATGAGTTGATTCTCGACATGACTCGGGTCCTCTTGTCGGGTTCGCATATTGGATCTATGTGTCGG	.((((((....((((((((....((..(((((((.(((....)))....))))))).)).))))))))......)))))).	-	TTGTCGGGTTCGCATATTGGATC
m0100	MDC002602.363:3994:4347:+	-69.1	-	m0100-3p	15	-	14	AGAAAGAGTAATAGGTTGAGTTCTAACATTGAGCCAACTTGAGCATCTTCATCCGGAAATAAAAGGAATTTGAATGAAACATAACATGTTTGCATGATTATTTGGTGGTGGATAGCAATTCCCCTAACTTGTTTTTCTTAATTTGTGAACTATTTAAAATTTGTTTCTGTTCTGTTTTTGTTCGATTTAATTTAGATAGCAAATCAACTCCACAAATCCTACAAATTTGTGTGAGTGTAGCTCTGTGTGTCTAGTGTGTTCATATAAAATTTTGTAGACTTTAGATAAGTGTAAGTYGGTCTAAGAATTATKTTTCGGTGRCTGGTCAGTAGGGACAGCAGCCCAATTTTTGTG	...((((((....(((((.(((((...(((((.(((...(((((((.......((((...(((.(((((......((((((...((((....)))).(((..((((((.(((.......)))))..((..(((......)))..))..))))..)))....)))))).))))).)))...)))).......((((((((((.....(((((((((((.......))))))).)))).......))).))))))).))))))).....((((((.((((((....((....)).....)))))))))))).............)))))))).)))))..)))))..))))))...	-	CTGGTCAGTAGGGACAGCAGCCC
m0101	MDC002607.264:31177:31273:+	-23.45	m0101-5p	-	11	10	-	CACGGATMGTTGGATTTTGATCTAACGGATATAATTATTATAATTTTAAAGAGACMTTCCTATTTGTAACCGTTGAATYAAAATCTAATWRTCCGTA	.(((((..((((((((((.((.((((((.(((((.............................))))).)))))).)).))))))))))..))))).	TGGATTTTGATCTAACGGATATA	-
m0102	MDC002619.349:43817:43923:-	-22.1	m0102-5p	-	5	5	-	AATTTTGTAWACTAAATGATGTGAACGTTGATGATTAAATTATTACTTAATTATTTAATTAAAATATTTATTTTTTATTGATGATACATRATTTAGTTTACAAATAT	...((((((.(((((((.(((((..(((..((((.(((((..(((.((((....)))).)))...)))))....))))..))).))))).))))))).))))))...	ACTAAATGATGTGAACGTTGATG	-
m0103	MDC002662.812:2065:2143:-	-31.4	m0103-5p	-	14	14	-	TGATGTCGGTTTGGACCGACAGTAAGTGTGATATTTAATTGTTTATTTGTTACTTAATGTCGGTTAGGACCGCCATTAT	(((((.(((((..((((((((.(((((..((((..(((....)))..))))))))).))))))))..))))).))))).	TTGGACCGACAGTAAGTGTGATA	-
m0104	MDC002690.199:351:508:+	-26.4	-	m0104-3p	8	-	8	TAGTATTACGATATAGTGATATTTTGTTACATTAATAAGTGAAATGTTTTATATTCAATTCTCGGCAAGACGAATTTGAACTATATTAATACTTATTATATTGTGAGGTTAACAATCCCCTTCTCTTTAATGTAGATAATATCGTTTATTTAATAAAA	...(((((.((((...(((((((...(((((((((..((.(((......(((((((((...(((......)))..))))).))))......(((((......))))).............))).)))))))))))..)))))))..)))))))))...	-	TTTAATGTAGATAATATCGTTTA
m0105	MDC002706.217:3763:4074:+	-68.6	-	m0105-3p	40	-	39	ATGTGAGAAGAGGAGGATGAAATGGGATAAAAAGAGGAGATGAGACAATCCTAGTCCAAAGTTTAATCTTCTTGACTCTACTTTTAACCTTGCACTCTAGAAATAAATAAATAAATTATTTAATTGTTCAATTAACGTTGTCAAAATTTTAGTCTTTAGACTCAATTGTGCTCGGTTTTACCAGTTAGATGACTAAATTCATTAATTGACTAAATGATATTGGATAACAGTTAGACTCTAAGGGCCCGTTKGTKKGGCTTCGCTAAACATCATTGGATTAGACTGGACTGTAATCCGGTGTTGGTTTCACAC	.(((((((..((((((((.((((.((((......((((..........)))).))))...)))).))))))))............((((..((((....(((.(((((((.....)))))))....))).....................((((....)))).....))))..))))....(((((.(((((......)))))))))).......((((((((((.((((((....(((((...((.((..((..(((...)))..))...)).)).)))))...)))))).))))))))))..))))))).	-	AGACTGGACTGTAATCCGGTGTT
m0106	MDC002709.474:19479:19563:+	-25.5	-	m0106-3p	114	-	111	TAGACTCTGTCACCTCATATTTTTTAACAATGTTTGATAATGTTGGCATGAAAATTAACGTTAAACTGTGAGGTAACAGAGAATT	....((((((.((((((((...((((((...((((....(((....)))..))))....)))))).)))))))).))))))....	-	AATTAACGTTAAACTGTGAGGTA
m0107	MDC002725.337:3957:4107:-	-56.2	-	m0107-3p	21	-	21	WAGGGYTGTGKTATCCACATACCCRTTTTTACTTCTCWCACACCCTTTGTWAWTTTCMYRCYTRMGATCTMSWTSAATTSAWSKAYWRCYAKGSKCAAAAATTAAWAAGGTGTGYGAGAAGTAAAAAMGGGTGTGTGGATAMCACACCCCW	..(((.((((.(((((((((((((.((((((((((((.((((((................................................................)))))).)))))))))))).))))))))))))).)))))))..	-	AAGTAAAAAMGGGTGTGTGGATA
m0108	MDC002816.492:5729:5827:-	-26.31	m0108-5p	-	15	14	-	ATTAAATACAACGAGCATTGGATGACCTAAATTTATAATACCCCAATAAACATAATAATTCAAAGCAATCTAGGTCTTCCAATGCTCATAATATTTAAC	.(((((((....((((((((((.((((((.(((.................................))).)))))).))))))))))....))))))).	ACGAGCATTGGATGACCTAAATT	-
m0109	MDC002816.505:13040:13121:-	-35.5	-	m0109-3p	9	-	9	TGTTGAAAATTGATCCAACGGTTACAAATATGGCCCATTTTAAAAGGTATAATAACTTTAACTGTTGGATCAATTTTCAACG	.(((((((((((((((((((((((....(((.(((..........)))...)))....))))))))))))))))))))))).	-	TAATAACTTTAACTGTTGGATCA
m0110	MDC002834.155:10016:10278:-	-73.6	-	m0110-3p	6	-	6	CAGGACAGATCCGTGTGGTTTGTTGATAGTGCCTGCAGCAACCACATGACTTCTCAAGAGTCRTTGCTACTYAATCTTGACAGATCAATTACCTGCAAAGTTAAAATGGGGACTGGCGATCTGGTTCAAGCTACAGGCAAGGGAACACTTGTAGTAGATACAAAGCATGGGAAGAGATACATTAATGAAGTTCTGTTAGTTCCAGGATTAGATGAAAATCTCTTGAGTGTTGGTCAAATGATGGAACACGGTTACTATGTCCT	.((((((....(((((((((.((((.(((...)))))))))))))))).(((((((........((((.......(((((((((((..(((.((....)).)))...(....)....))))))..)))))((((..(((((......))))).))))......)))))))))))..............(((.((((..((((((..(((.(((.((..((....))...)).))).)))..))))))))))..))).))))))	-	TGGTCAAATGATGGAACACGGTT
m0111	MDC002835.241:11936:12020:+	-29.42	m0111-5p	-	16	15	-	GGTGTGGGAGAAGGAAAAAGGGGTGTGTGGAATCAGATATCACACCCCTTTTTTTTTTTGGATGGGCTAGCTGAAATTACTACCA	(((((((.(((((((((((((((((((.............)))))))))))))))))))...(.((....)).)..)))).))).	AAGGAAAAAGGGGTGTGTGGA	-
m0112	MDC002848.465:1057:1309:-	-80.96	-	m0112-3p	6	-	5	GAATTGGCTATTACCGATATATATACAGACTGTCTTCTTTTTACCTAATATGAATACATGCCTTATTCCTTGCTTGACCATTGATAAATTTAGTTGGACATATGTCTAAAGTATATCTTCAATCAGAGTACCTGCATTTATACTTATATATATGTCCAGCTTAAACCTCTCATTGGATAAACAACCAGTTAGCCATGTGTTTACAATAGGTCAAAAGAAGAAAGTGATTGTGTATAAATAGGTAGCACCAATT	.((((((...(((((.((.((((((((((((.(((((((((.(((((.(.((((((((((.((.(((..(((.(((.(((.(((.......((((((((((((((...(((((((.....((((((.....))).))))))))))..))))))))))))))........))).))).))).)))..))).)).)))))))))).).))))).))))))))).)))..))))))))).)).)))))..))))))	-	AAAGTGATTGTGTATAAATAGGT
m0113	MDC002855.456:5:132:-	-45.1	m0113-5p	-	24	24	-	GCTCAGTAGTTTCGGGATTGGTCAAGTATGGTGCAAACAGTGCTCCCCTAAGTTCCTGAGTGAGAGAAGCTCCTCGGTTGGGGACTTGTAAGATCTGAACCATTGAGTAATCACGAAACTTCTAAGTA	(((.((.(((((((.(((((.(((...(((((.....(((...((...((((((((..(.((((.(.....))))).)..))))))))...)).))).)))))))).))))).))))))).)).))).	TTCGGGATTGGTCAAGTATGGTG	-
m0114	MDC002856.417:3265:3362:-	-25.47	m0114-5p	-	18	17	-	AAATCTTGCAAGGGCTTATAAGAGGTTGGGCTACTCTCTATTTTGCCAATTAGTTTTACGGTTGGAACCTCAACTTTCTGTAAGTCCAGCCCTAAACA	...........(((((((((..((((((((...............((((((........))))))...))))))))..)))))))))...........	AGGGCTTATAAGAGGTTGGGCTA	-
m0115	MDC002883.235:1:203:-	-33	m0115-5p	-	13	13	-	TGAGTGGAATTGAATTAAGGAGGAGTTGGAATAAGTTGAAATCAAAATCAGATTACTAATGAAACTATTTATTAAAATTTCTTTGAAGKGGAGTAAAAARKATATTTATCCATATAAGTTGTTTACTAAAACACATGGATCAGAATGAAATCTAATATTACTACCAAAACGCCCATATTCTAACCCTTTTTTTTTGTATTTTT	.....(((((..((..(((((((.(((((((((........(((((...(((((..(((((((....))))))).))))).)))))...(((((((...........((((((....((.((((....)))))))))))).(((......)))....))))).))..........))))))))))))))))..))..))))).	TGAATTAAGGAGGAGTTGGAATA	-
m0116	MDC002890.275:832:974:-	-32.83	-	m0116-3p	11	-	10	AAAAAGGATTTACACATGGTCTTTATAGATTTGGAAAAAGCGTATGATAGGGTCCCAAGAGACATTCTTTGGAGGATTTTAGAGAAGAAAAGAGTACGAATAGCATATATCCAAGCTATAAAGGATATGTATAAATGAGTAAA	.......(((((.(((((..((((((((.((((((.....(((((..(((((((((.((((.....)))).).))))))))............)))))...........))))))))))))))..))))).))))).......	-	CCAAGCTATAAAGGATATGTATA
m0117	MDC002891.593:15603:15712:-	-19.8	m0117-5p	-	12	11	-	GAGAACGAACTCTGGGAAGGTAGAGTAGAAATTAGTATGATAAAGTCATCAAAATGAAGAAAGCCGTTAAATAAAAAATATTTATTCCTCTTCTCCCATTTTTTTTCTTA	(((((.(((...((((((((..(((((((.(((.(.(((((...))))))..((((........))))........))).)))))))..))).)))))..))).))))).	TCTGGGAAGGTAGAGTAGAAA	-
m0118	MDC002895.348:18679:18782:-	-25.5	-	m0118-3p	11	-	10	GGGATTTGAGTGAAGCCAACCTATTTTTTACACTTTGTCACAACCTATCCCATTAGGATGAATTTGCTCTTAGTGTAAATAATATCGTTTGTCAAATAAATCCA	.(((((((..(((....(((.((((.((((((((..(...(((..(((((.....)))))...)))..)..)))))))).))))..)))..)))..))))))).	-	AGTGTAAATAATATCGTTTGTCA
m0119	MDC002954.509:1422:1672:+	-42.47	m0119-5p	-	11	10	-	AACTTCTTTTACTCCGGGACTGATGTAAGGCTAACAAGTTTTGGTTATCAGATCAGAARAACAAATGTACTTCAACTCTGTGAATATACAASGATTGAGTTGGAAAATTTAGTGCAGCAATWGTCACTAGCAAACATATTTATCATACTATTCAGTGATTAGATTTTCTCTTGGATTTGRCCTTTTTTTTATAWTTGTTTTACTCTCATCAAACTTAAGGCCTCTCACTTAGACCGTGGTACTAAGTCTAA	.....(((.(((..(((..((((((..(((((...((((((.........(((.(((..(((((.((((...((((((..................))))))(((((((((.(((((.........)).))).........(((((........)))))))))))))).....................)))).)))))....))).)))))))))..)))))..)).)))).)))..)))..))).....	ACTCCGGGACTGATGTAAGGCTA	-
m0120	MDC002955.279:22216:22377:-	-32.76	-	m0120-3p	12	-	12	TCGGTCTCAAATGATGCAAATTAAGGGGTATCTTATTCAGTACAAGCATGGAAGTACGAGCAAAAAGTTAACTACATCGTAAACAAGAAAAATTTGAAGTAGCCAATACTTTTTAAAATTGCACTACGAATACGATTGTATGAGATATGCTAAGGAGACTCT	..((((((...((((....)))).((.(((((((((.((((.(..((.((......)).))...............(((((..(((.........((((((.....))))))......)))...)))))....))))).))))))))).))...))))))..	-	ATACGATTGTATGAGATATGCTA
m0121	MDC002997.731:11862:12013:+	-44.5	-	m0121-3p	8	-	7	TAGACATTTGTAAATCGTGTTCGTTCATTGTATATCATGTAATTAATTATGTAGTTAATTTTTATCAAGTATTATTTATGTTTAATTTTAAATAAARATATTTAATATAATTTTTAATTATACGATGAACGAACATGATTTATAGATAATTA	.....(((((((((((((((((((((((((((((......((((((((....))))))))........((((((..(((.((((........)))).)))..))))))..........))))))))))))))))))))))))))))).....	-	ATACGATGAACGAACATGATTTA
m0122	MDC003012.456:4096:4229:-	-41.1	-	m0122-3p	23	-	22	GATCTGACAGTTCCAACTCGAAGATCTTGTCCTAAGAAAAGCCTTCATCACTGTCTGTAGAGAAGGTTCCAAAAGATGGATCCCATATGGGAAGGTCCGTACAAGATCAGCAGAGTAGGCGACAAGGTTAGTTA	...(((((.(((((.((((...((((((((.........(((((((.((((.....)).))))))))).......(((((((((....))))...)))))))))))))....)))).)).)))...)))))...	-	CAAGATCAGCAGAGTAGGCGACA
m0123	MDC003038.442:16323:16513:-	-30.5	-	m0123-3p	237	-	231	CGAAGTGATCAATGACCTCCTCTTGCTTTTGCTTTCTAAAAGGGTGTAWWYATGAATTTTTATATATTGAATTGAGTTTGTGAGYGTTGTTTAGATAGTAAATTTGGGTTTAAAAAGAGATTGATTCTTTAATTAAAAATAATATGGGTGTAAATAGTAAGTTAGGTGTAGAAAGAGGTTATATGGGTTCA	.(((.(.((..((((((((.((((((((..((((.(((..............(((((.((((((.(((......))).))))))....))))).(((.(....(((..(((((..(((((.....)))))..)))))..)))....).)))...))).)))).))))).)))..)))))))))).).))).	-	AAGTTAGGTGTAGAAAGAGGTTA
m0124	MDC003057.208:5552:5638:-	-23.3	m0124-5p	m0124-3p	17	1	15	TATAAACGGTTATGGGTATGGGTATAACCGTTTATGCAATCACCCAACGTGTAAACGGTTATGCGGGTATGAATATAAAACAATTAT	.........(((((.((((..((((((((((((((((...........))))))))))))))))..))))...))))).........	TGGGTATGGGTATAACCGTTT	ACGGTTATGCGGGTATGAATATA
m0125	MDC003068.181:6560:6777:-	-64.6	m0125-5p	-	9	9	-	CCCCAACTTCACTGCCGAAAGCAGTGTCGGACAACTTGATTAGCCACGGCTAGTGTTGGTGTGTGATGTATATATTTTCTTCTTTGGTGTAACCCAGAGTCGTACAACTTTACCTTCGGGTGATGGAGCCTACCATGTTTCTTCATTGGCGTAAGCCAGTGTRGTACAACTTCACCTTTGGTGATGGACGAGTACTGCCTTTGGCGACTATGATACCC	............(((((((.(((((((((..((.....((((((....))))))((((.((((((...)))))).......((((((......)))))).....)))).(((((...((((((.((......)).(((.....(((((((....)))))))....)))...))))))..)))))))..))).)))))).)))))))............	ACTGCCGAAAGCAGTGTCGGACA	-
m0126	MDC003077.332:3481:3677:-	-44.6	-	m0126-3p	14	-	14	CGGCTATATGAATCCTAGAACGCCATTGCGCTCGGTTTTGTGTCATGTCCTCTGTTAGATCCAAGTACTCTAAGTCTTTTCTTAGAATCTCTTCCAAAGTTTTCCTAGGTCTTCCTCTACCCCTTCGGCCCTGAACCTCTGTCCCGTAGTCACATCTTCGAACCGGAGCGTCAGTCGGCCTTCTTTACACATGTCCA	.((..(((((......((((.(((((((((((((((((((((.(..(.(((..(..((((..(((...((((((......))))))....))).....))))..).))).)..............(((..(.(.....).)..)))..).)))).....))))).))))).)))).))).)))).....))))))).	-	GGAGCGTCAGTCGGCCTTCTTTA
m0127	MDC003092.251:7520:7649:+	-49.8	m0127-5p	m0127-3p	11	10	1	TTGGAGGAGATACCTGTCGCAGGAGAGATGACAAAAGTTGCGATATATTATTTATAGCAATTAGATAATTAATTGGGATATATCGARACGCAACTTATATCACTCTCCTGTAACAGATGCCCCCTCCAAC	(((((((.(.((.((((..((((((((.(((.(.(((((((((((((((........(((((((....))))))).)))))))).....))))))).).)))))))))))..)))).)).).))))))).	TACCTGTCGCAGGAGAGATGAC	CACTCTCCTGTAACAGATGCC
m0128	MDC003092.253:5242:5371:+	-49.8	m0128-5p	m0128-3p	11	10	1	TTGGAGGAGATACCTGTCGCAGGAGAGATGACAAAAGTTGCGATATATTATTTATAGCAATTAGATAATTAATTGGGATATATCGARACGCAACTTATATCACTCTCCTGTAACAGATGCCCCCTCCAAC	(((((((.(.((.((((..((((((((.(((.(.(((((((((((((((........(((((((....))))))).)))))))).....))))))).).)))))))))))..)))).)).).))))))).	TACCTGTCGCAGGAGAGATGAC	CACTCTCCTGTAACAGATGCC
m0129	MDC003107.192:399:517:-	-29.1	m0129-5p	-	7	7	-	TGTCTTTATTACTGTTTTCGTTGATCGTTTGTGTTTTTGCGGGTCTTGACCTAGTCCCCCGTATGTAACTTTTTMMTTTACTTTCATTTATTATCAATGAAATTGGTGAAGAAGGGACT	.((((((.(((((..((((((((((.((..(((....((((((....(((...))).)))))).((((.........))))...)))..)).))))))))))..)))))...)))))).	ACTGTTTTCGTTGATCGTTTGTG	-
m0130	MDC003155.247:1898:2122:+	-44.09	m0130-5p	-	10	10	-	GGCAATCCTATGATCAGGAACGTTTAGGATATATATACGAAAGAGAATGGTCTCATGAATCTAACTTCTTTATATCACATTCTCCCAATCACATATTACTTGGAATTATCGTTTAAGCATATAACATTTATATGATACAGCTTCAAACAATAATTTTTGCCCTTTAAATTAAACTAGATTAGTTTAACATGTGAAATGTCCGTAAAGTATTATCATATGATTGAT	..(((((.((((((.((..((.((((((((((..........(((((((.......(((......))).........)))))))....((((((.......((((((((.((((((((...((.(((....))).))..)))).)))).))))))))...........((((((((...)))))))).)))))).)))))).)))))).)))))))).)))))..	TGATCAGGAACGTTTAGGATATA	-
m0131	MDC003180.506:11579:11737:-	-64.73	-	m0131-3p	8	-	8	TGCCCTCCCCGTGCCCTCTTGTTTTTGTMGTCACGGTNAAACCACGTCAACATTTTATATTACTATTTRRTTTTGTTTTATTATTTTTAWAAAAAAAWAATATAAAATATTAACGTGGCTTAACCGTGACCACACAAAACAGGAGGGCTCGGGAAGAGC	.((.((.((((.((((((((((((((((.((((((((.((.((((((.((.((((((((((.............((......))..............)))))))))).)).)))))).)).)))))))).))).))))))))))))).)))).)).))	-	TGACCACACAAAACAGGAGGGCT
m0132	MDC003198.258:1:232:+	-59.22	-	m0132-3p	11	-	10	TCCACATGTGAAGACCGTTGGCTACAAAGTGGGTTTTCGTTTTGGAAGCGCAATGAGAAGAACGAAATTGTGTGTTACAAAGCTCATCTTGTTACACAAGGCTTCTCACAACGTCCCGGGATTGACTATGACAAAACTTATTCACCTGTTATGGATGTGATTACTTTTCGCTACTTTATCAGTTTGGTAGTTTCCGAAAACTGAGTATGCAGCTGATGGACATAGTAATTGC	...((.((((....((((..(((.((.(.(.(((((((.....((((((....(((((((.......(((((((..((((........)))))))))))..)))))))........(.(((((((((((((((.............))))))))..((((.......)))).......))))))).)..))))))))))))).).).)).)))..)))).))))))......	-	ACTGAGTATGCAGCTGATGGACA
m0133	MDC003216.445:6593:6763:-	-21	m0133-5p	-	9	9	-	MTWAAAAAGTTGATTCAAGTAGAATACCAAACAAGCTCTAATTTTCGTGATCATTTTTCTTTATCTCTTTGAATTTATATTTTTGTGCTCTGAAATGCTAATAGACAAWTTTTTTTTTATGTATTTATTAAGGTTAATACTGGTAGACTGCTTAAGAAATGGCATGCTCAT	........((((.(((((((((..(((((....(((..((((...(((((.............((.....))..............((........))..................))))).....))))..))).....)))))..))))))..))).))))........	TGATTCAAGTAGAATACCAAACA	-
m0134	MDC003244.175:362:487:-	-34.4	-	m0134-3p	25	-	25	ATCACCGGTTGCTTTCACAGTGCTGCTGATGCCAAACGGAAGATGTGTCAGCGAAAAAAAAGAAAATAAAAATCTCAAAGTTGTTGAGAGAGTTTGCGCAGGGCAGTTGTGTGTTAAATTGGAGGG	.((.((((((.....((((..((((((..((((((((......(((....)))...................((((((.....))))))..))))).))).))))))..))))...)))))).)).	-	TTGCGCAGGGCAGTTGTGTGTTA
m0135	MDC003251.120:3331:3473:-	-73.3	m0135-5p	-	12	11	-	CATTAAATAAAGGGAACTGTTATTGGCACTCCACAAATCTCATTTTGCACTCCAAACTTTCTATAATTGGAAAGAAAAATACACTTGTGAGGAGTGTAGAATGAGATTTTTGGAGTGCTAATAACAATTCCCTAAATAAAATG	..........((((((.((((((((((((((((.(((((((((((((((((((...(((((((....))))))).....(((....))).))))))))))))))))))).)))))))))))))))).))))))..........	AGGGAACTGTTATTGGCACTCCA	-
m0136	MDC003294.519:7586:7664:-	-29.9	-	m0136-3p	9	-	9	TTCGTCAAAATATCGCGATATTATCGATAATATCGTGATATTATCGATATTATCAATAATATCGTGATATATTAAATCT	.........(((((((((((((((.((((((((((.........)))))))))).))))))))))))))).........	-	ATTATCAATAATATCGTGATA
m0137	MDC003306.140:399:548:-	-26.3	m0137-5p	-	8	8	-	TGCTTTTTATTTTAATGTAGATAATATCGTTTATTAAAAAATTTATAATCAATGAAATAATCGAACATTTGGGAAATTAGCAAGGGAGTTGGACATTTTCGTAAAACGGAAGGAAGAATGATGATCAAAGCATCGAAACGAGACACAGCT	((((..((.((..(((((.(((.((.(((((.((((.........)))).))))).)).)))..)))))..)).))..))))....(((((.....((((((....(....)......(((((.......)))))..))))))..)))))	TTTAATGTAGATAATATCGTTTA	-
m0138	MDC003306.210:10459:10605:+	-21.1	m0138-5p	-	9	9	-	TACTTTTTATTTTAATGTAGATAATATCGTTTATTAATAAATTTATAATCAATGAAATAATCGAACATTTGGGAAATTAGCAAGGGAGTTGGACATTTTCGTAAAACGGAAGGAAGAATGATGATCAAAGCATCGAAACGAGACACA	....(((..(((..((((.(((..((((((((...................((((((...((.(((.((((.........))))...))).))...))))))....(....)...)))))))))))...))))..)))..)))....	TTTAATGTAGATAATATCGTTTA	-
m0139	MDC003377.140:11246:11399:-	-39.5	-	m0139-3p	8	-	8	TATGGGATGTGCTATATGTACATCATTTTTTACTTCTTACATACCCTCTTAATTTGGTGCCGTCAAATCAAATGAGTTAAAAAAAATCAAATGACATAAATTAAAAAAGTGTGTGTGAGAAAAGTAAAAAAAGATGTGTGGATATCAAACCCAT	.(((((...((.(((...((((((.(((((((((((((((((((.((....(((((((........)))))))..((((............))))............)).))))))))))..))))))))).))))))...))).))..)))))	-	AAGTAAAAAAAGATGTGTGGATA
m0140	MDC003450.364:5346:5647:-	-55.8	m0140-5p	-	29	28	-	GTCCTGTCTTTAAGCTTTGAATTTGGACTGCACCATAGGGAAAGACATTAGTAACAACAAAAGAACCAATCCATTTAGAACACAACTTACCTGGAAACAATCGAAAGCAGGAGTTGAAAAGTAACACTTTCTGCCCTACAAAAAATGTCTTACTACGAATCATCTTGTCATAGGCAACRTTTATTTTTTCCTTGTAAATATGAGCGTTCTCATAAGCCTCATTTTGAATTTCTTCAAGCTCATTCAATTGTAACTTCCTATGACGGCTAGCAACATCAATGTTCATGTTGAAAGTCTTGACT	(((..(.((((.(((..(((((((((..(((...(((((((((((.....(((................((((..(((........)))..))))...........(((((((.((........)).)))))))..)))......(((((....((((......))))...)))))........)))))))))))...((((((....))))))((((((((((((((....))))))..((......)).........)))).)))).)))...)))).))))).))).)))).)..))).	TAAGCTTTGAATTTGGACTGCA	-
m0141	MDC003465.666:8016:8161:+	-36.7	-	m0141-3p	21	-	20	GAAATAGTGGAACAGTGGAACTCCTTGGATCATTGTACTTAGTTGTTTAAAGATCAAATATTGTCATCAACTTGTTTGTACCATGATAGTTTGCTCCACTTAGAGTAAGTATCATGTTCGATTTGTAGAGACGATAACACTATATA	...((((((..(((((((..(.....)..)))))))......................(((((((.((.((....(((...(((((((.(((((((......))))))))))))))..)))...)).))))))))).))))))...	-	ATGTTCGATTTGTAGAGACGATA
m0142	MDC003465.690:37748:37920:-	-42.6	-	m0142-3p	5	-	5	AATCATCCCTTAACCTTTGTGCCGCAGCAAGGAAAATAAGAGAGATGAGCTTGAAGGTGCAGGGCATTCAAGTTGATTCGTTGGGCATTTTAGGTGTAATCAATCTTTTGTTTTCAATGTTTAAATTCAATTTTGTTTCTTTTGCTGTGAACATGAGAGGCTAAACTTGTTTT	.........(((.((((((((.((((((((.(((((((((((((((..((((((((.(((..(((..((.....))...)))..)))))))))))...)))..))))))))))))......((((......))))......))))))))..))).))))).))).........	-	TTTGCTGTGAACATGAGAGGCTA
m0143	MDC003468.323:580:677:+	-38	m0143-5p	m0143-3p	16	15	1	TATTTTTTAATAAAATATTGTGATATTATCGATAATTTTAAAAATATTGTGATATTTTTGATATTATCGATAATATCGTGATATTTTAACGAAAATAG	(((((((...((((((((..((((((((((((((((.((((((((((....)))))))))).))))))))))))))))..))))))))..))))))).	TAAAATATTGTGATATTATCG	ATAATATCGTGATATTTTAAC
m0144	MDC003508.293:3684:3838:+	-53	m0144-5p	-	16	16	-	TTGGCATCAACAGCACTGCGGCGAGAACGGTTAATTTCCTATCCAAGTCTCGGTCGAGAAGGGTTTCTGAACCCTTATTGGTCGAGGTCATCTCATCAGCCTTCTCGGCGAAGTGAGGTGTTACAGTTATTACATTCGGCACATTGAAAGCCGAA	.(((((((.....((((.((.((((((.((((......((.....)).((((..(((.(((((((....))))))).)))..))))...........)))))))))).)).)))).)))))))...........((((((.........))))))	CAGCACTGCGGCGAGAACGGTTA	-
m0145	MDC003528.342:2481:2672:+	-37.5	-	m0145-3p	28	-	28	AATCTTCGTATAACAGGTTTTCATTTAATCAATTTAGTTTTGTTTTAATGAGTGTAAAAATAAATTTATATTTTGAATTTGTAAGGGTAGTTCAAGTAGTAAATTTGGGTTTAAAAACATTTTGATAGTTTAATTATTTTTAATATGGATGTAAAAAGTAAGTTGGGTATAGAAAGAGGTTATATGAGTTCA	....((((((((((...(((((...((..(((((((.(((((((..((((....((((..(((((((((..((((((((.........))))))))..)))))))))..))))....))))..))).(((((((((....)))).)))))...)))).)))))))..))..)))))..))))))))))....	-	AAGTTGGGTATAGAAAGAGGTTA
m0146	MDC003561.489:13875:14237:-	-74.5	-	m0146-3p	22	-	22	AATCCCGTCTCCAGAATTTCATTATTTAATTTATGTATTTCATATCTATTAGATTTTATTAACTATATTTTTGTTAATATTAGAATTTTAATTAATTAGTTACAAAGTTTGGTTTTTCATAACTAGTAAAAAAAAGACTAGAATATGCTAGATGGTAATGGGGGAGGGGTAYAAAATCAGAGAAATGAGGGAGAGAGGGGGAAGAATCAGAAAAGAAAGAAATGAGGGGGAGAAGCACGGGATTCCTCGACTCATTTCCCTTTATGACCCAATGATGCGAAAATTATCTTAACACACAAATTTAACACTCTTGTTGTCAAATTATAGTATAAATGCAAGTAGGGATCGTTCTGGACCGGGGAT	..(((((..((((((((.((.((((((.(((((((.....((((((((..(((((((((((((.........)))))))...))))))......((((((((..(((.......)))..))))))))...........))).))))).....((..((..((((..((((......(((......))).....((((((.......((......))...(((((((..(..(((........)))..)..)))))))))))))...)))).(((((......)))))....................))))..))..))........)))))))..)))))).))..)))))))).)))))..	-	AAATGCAAGTAGGGATCGTTCTG
m0147	MDC003581.248:25847:26199:+	-78.2	m0147-5p	-	43	42	-	GAGATATGTTAGGATTACATGTAGGTTAGGCTTTRAAAAAAAAACAGCAAAATTTAGTTGTGTGAAATTACATTTATGCCCCGTATTTCTTATTCATATTATTTTGTTTTAATTAGAAAGTTAAACTGATAATTTCATAAAATTTTAGTTGACAATAAATATTTTATTAATTAGTAGAGATGATATAAATAGACAATAAGTGTGGCGGGTTTCTTTGGTTGTTGTTGCATACAGGGTTTGGGCTTAAGCCGAAATGKTAAGAAAGTAACAACAACAACCTCCTTTACACGCAACGCAAAGTCATACTGCTTTCTCTCTTTTTACCTACGTGGCAATCAATCATTGGGCCCTCA	(((..(((....((((.(((((((((.(((..........................((((((((...............(((((....((((((.((((((((((...(((((((((((((..((((((.(((((....)))))))))))..........))))).))))))))..))))))))))........))))))....))))).......(((((((((((..(((...((((.(((....))).)))).........))).))))))))))).......))))))))..(((((......)))))....)))...)))))))))..))))...)))......))).	AGGATTACATGTAGGTTAGGCTT	-
m0148	MDC003741.372:8526:8656:-	-32.8	-	m0148-3p	70	-	69	CCTTACATTCTATCCGTTTATCATATATTATGCCGTCATAAATTATTTTGATTTTTTATTTATAATTAAACATAAACAGTGTTTAACGAAAATTGTTCACACGATGTACAATGAACGGATAGYATGTGAAC	..((((((.((((((((((((..(((((..((..((((..........)))).............((((((((.....)))))))).............))..)))))..)))))))))))).))))))..	-	ACACGATGTACAATGAACGGATA
m0149	MDC003780.473:4657:4748:-	-24.7	-	m0149-3p	28	-	27	AGGTTCATTGTAACAATCTAATGCTTTGCAGCTCCAAGGATGAGATTGAGGGGGATGTTAGAAGTATAAGATTGTAAGGCTAAGATGATGCC	.((((((((((.(((((((.((((((((((.((((...(((...)))...)))).)))..))))))).)))))))...))...))))).)))	-	AGAAGTATAAGATTGTAAGGCTA
m0150	MDC003783.342:669:784:+	-20.85	m0150-5p	-	7	7	-	ATGTGTCACTATACAAATGGTGGGATATGTGTACTAAAAAGTTAGTAACTTAAAAAATAAAAATTTTCACTACTTCCATTAAAACACGTAATGTACCACTTTTGTACTCATCACAA	.((((......(((((((((((.(.(((((((..(((.((((.(((......................)))))))...)))..))))))).).)))))..)))))).....)))).	ATACAAATGGTGGGATATGTGTA	-
m0151	MDC003788.288:3617:3876:-	-36.99	-	m0151-3p	10	-	10	ACCTCTTCTCTCCGCCCACTTCATCCCTCCTCCGCCTRATCTTCTRTCTATACCTCCATTTTTCTCTCCGCCCACTGCATCRCTCCCATCTYCCTCTTTTCTCCTTCATTTTCTCTGTACCAGTGTCTCCATCCCCTMCTTTTCTTCTCCCATTTCACCTRTGTACCACTGTCCCCTCTCTTGTCCCTTTGTATTTATTTTGTTTCGCCTCAAAGGAAACGCCTGGCGCGGGAGCTGAAGCAGCAGAGTAGCGAAGATCG	...(((((.(((.((...(((((...(((((.((((.................................((.....))......................................((..(((((.........................................)))))..............((((((...................))))))..))....)))).))))).)))))..)).)))....)))))...	-	GCGGGAGCTGAAGCAGCAGAGTA
m0152	MDC003793.231:1237:1313:-	-18.9	m0152-5p	-	8	8	-	GAAAAMGTGTAAGTGATTGGTATGGTGTTGATTGAAAAAGYACAAKTCATGTCATACCATTTATTACAATAAAGTCA	((.....(((((.(((.((((((((..(.(((((........))).)))..)))))))).))))))))......)).	AAGTGATTGGTATGGTGTTGATT	-
m0153	MDC003799.519:3239:3336:+	-25.2	m0153-5p	-	30	29	-	GCATACTGCGCTTACGAGACGATCTGTGAGACATTTGATATTTTGATTTCAACGATGTTATTCCACGATATGTCTTTTGAGATTGTTTTTGGCATGCT	((((.....(((...((((((((((..(((((((.((((((((((....))).))))))).........)))))))...)))))))))).))))))).	CTTACGAGACGATCTGTGAGACA	-
m0154	MDC003837.160:15402:15735:-	-62.2	-	m0154-3p	9	-	9	TCAATTGTTTCTGTGATCAAAATGGATGAAAAATCTGATGAAATTTTTTAAAATCTAACAGTATTGGGAAATTGGCTATTTATAAAAGTATAGAGATTAATTGGCTAAAATTATAATTCATAGCAGAAGTTGACAAATTATAAAAGTTCAAGAGAATAATCAATTAAAATTAAAATTTAAAGAAAAAATTAACAGTTTCATACAAGTTCAACAACAAATCGTCAAATATGCCAATAGGAAACCTCAACATCCATTATGTGGCAACTGCCAAGTGGACCCAATGTATGACGACGACGAAAGATTTTTCAGTATGATCGTCACACAAGATAGTGTT	...(((((((.((((((....(((..((((((((((..((....................(..(((.(((((((....((((((....))))))..((((((((......((((((((..((((....))))...))))))))..((((....))))..)))))))).........................)))))))...)))...).........((((((.((((.......(....).......((((((...((((....))))))))))....)))).))))))...))..)))))))))).)))....))))))..)))))))...	-	TTTTTCAGTATGATCGTCACACA
m0155	MDC003876.694:5680:5873:-	-46.3	m0155-5p	-	5	5	-	GTTCATGTGATTAGCTTGAAAATTTGTCAGACATGAAAGTGTTGAGAAAAATCCACATTAGAAGAGAATGGATCTTACATTGCTTATAGCCTTATAAGTAGTTGTTTACTTTTCATATTTTCAATGAATTTTACGGTGAAGAAATCTCAATTTCCTTCGTTATGTTTGCAGGCATTTTTGTGGTCGCTTGGGCC	(((((.(((((((.(..(((..((((.((((((((((((.(((((((........((((.(((((..(((((....((((((((((((....))))))))).)))......))))).)))))))))..((((......))))..)))))))...)))..)))))))))))))..)))..)))))))).))))).	TTAGCTTGAAAATTTGTCAGACA	-
m0156	MDC003884.252:2926:3016:+	-21.7	m0156-5p	-	25	25	-	CAAATTGGCTCTTACGAGACGATCTGTGAGACAATTGATATTTTGATTTCCGCGATGTTTTTCCGCGGTATGTCTTTTGAGATGTTTTTGG	((((..((((((((.((((((..(((((.((.....((((((.((.....)).))))))..)))))))..)))))).))))).))))))).	CTTACGAGACGATCTGTGAGACA	-
m0157	MDC003896.90:2836:3077:+	-74.4	-	m0157-3p	56	-	56	TTCGGAGGGCGGTGCCTCTTCGATTTTGGAGCAAGCAATCTTGTTRGGAGTGTTTTCTCGAATGTGAGTAAAGGTTGGGCATGTTTGCTAGTCTACCTTGCCACGAAGCACAGAGGTTGACACACAGGGACTTTCCAATTATCCAGCMGTGGTACTGTTCCTTTACCCTCTCTTCGATTTTTGAGAAAGTAATCATGTTGGGAGTCTGGCTCTCGAGATTCGGAGGKCGRTACCTCTTCGAT	.((((((((.(.(((((((..(((((((((((.((...(((((....((.((((((((((((.(((.((((.(((..((((....)))).....))))))))))((((...(((((.(((.....((((((...(((............)))....))))))))).)))))))))....)))))))))))).))....)))))..)).)))).))))))).))))).))...))))))))).	-	CTCTCGAGATTCGGAGGKCGRTA
m0158	MDC003897.178:11877:12215:-	-41.28	m0158-5p	-	10	10	-	CCCACCTTGTAGMGTAGATAATATCGTTTGTTAAAAAAAAAACTTTTTTTTTRTCKARAAWAGTWTATCATTAAAGTTTATAGTATTTTATAGAGTCTATAGTAGGGAGAAACTAGGTTTTCATCCCTCAGTTTTCTATTTCATTAATTGGAACCTTATTCATTTTCCATTTTTTTTATTAAGGTCTCTTGACTTTTATCCACACAATTATTCCAATAATAAAATATTTACATGTCAGCWTATTTTATATTTTTTATAATTAAAATTATTTAACCATTTCAAYTATATCCATTTATTGTTAGAACGTTACATTTGATATATTTATGGCTAAATTGTGCA	..(((....(((..((((((.(((((..(((........(((((.................................((((((.((((....)))))))))).(((((((((......)))).))))).)))))((((...((.(((.((((............................((((((....)))))).........((((((.......((((((((..............)))))))).......))))))..........................)))).))).)).)))).....)))..)))))))))))...)))....)))..	AGMGTAGATAATATCGTTTGTTA	-
m0159	MDC003902.264:13131:13418:+	-91.49	m0159-5p	-	17	16	-	GTTTGGTACACATGATTGGATTGGAATGGAGAAATCTCAAATTTCAAGGTATATCGAAGGTGGAAGTGAATGTTTTTCATTTGGAGGGAATTAGACAAGGATTAGCTATGAAAGAAGTCCATCCCTTCTAATCCGACCATTTTAAGGAGGATTGGAATAGATAAGTTTTCTTCATGAATAATTCTTCTGTCCTCTAGGTTGTCCGTAGTCATAATTGTATAAATTCTCCCTCAACCTATCCTTAACTTAGTAGATTATCCATTCTAATTTAATTATGGATACCAAATG	((((((((..((((((((((((((((((((..(((((........((((.((.....((((..(((((((.....))))))).((((((....(((((((((((..((((((.((((...(((..(((((((((..((.......)).)))))))))..)))....))))))))))..)))))))..))))..(((((....)).)))..................)))))).))))))))))........))))).))))))))))))))))))))..)))))))).	CATGATTGGATTGGAATGGAG	-
m0160	MDC003917.291:62793:62866:-	-30.06	m0160-5p	-	8	8	-	CTGTGTTATGTTTGGTAAGCGCAGAACGGAACATGACTTTTATACCGTTCTGCGTTTGGTATCGCATGGACGGA	((((.((((((.((.((((((((((((((...............)))))))))))))).))..)))))))))).	TTTGGTAAGCGCAGAACGGAACA	-
m0161	MDC003940.103:7001:7215:-	-52.3	m0161-5p	-	416	413	-	CTGGGAGAGGTGAATGTCGGCTAGCCTTACCCAGTGCACATGAATCTCACATGAGAGAATAAAATATTTATTCAACGCTCGTATTCGCTCCGCATTCCAAAAGATTAAATAGCGACGTGGGTGTTAATTTTATCGTTTGAAATCAAACTGAAATGTGTGAAATGTAATCGTTGATTGAAATCAGTAAGGTTTGGTTGATGTTTGAGTAGCCACAT	.((((..(..((((((((((((((((((((..............((((....))))..........((((.((((((.(..((((...((((((((.(..((((((((...((.......)).))))))))...(((((....))))).).)))))).))))))..).)))))).))))....)))))).))))))))))))))..)..)).)).	TGAATGTCGGCTAGCCTTACCCA	-
m0162	MDC003952.499:2619:2732:+	-28.6	m0162-5p	-	12	12	-	CTCTGTTTTGAGTTAGAACACGGTACACATCTTTAGGATGCCACAATCTGCTCCGCTCGCCTGGGTTTCAGTGGGCGATTCTTCCCAAACTATATGCTTACCCATTGTTCTAGC	...........(((((((((.((((..(((...(((..((....((((.((.(((((.((....))...))))))))))).....))..))).)))..))))...)))))))))	AGTTAGAACACGGTACACATCTT	-
m0163	MDC003992.203:3582:3684:-	-45.5	-	m0163-3p	6	-	6	CACCGGAAGTGGAGGGCAGCCAATCCTTGTCCACGTGGTTAACCCTCGTTCTGCTCTGGTCATCTCAGCACGAACAAGGATTGTCTGCCCTCCTTGTTCCTGT	.((.((((..(((((((((.((((((((((..(((.((.....)).)))..((((..(.....)..))))...)))))))))).)))))))))...)))).))	-	CGAACAAGGATTGTCTGCCCTCC
m0164	MDC004018.295:547:638:+	-26.54	-	m0164-3p	51	-	50	TTTCAATGAAGGACATGAAAGGAGTACTTCTTTAGGGGAGTTGAGTAACTCAGAAGAGTAGAAACTACTCCTTTTATCGTCAAATCAGGAAG	.(((..(((..(((((((((((((((.((((......(((((....)))))........))))..)))))))))))).)))...))).))).	-	AGAAACTACTCCTTTTATCGTCA
m0165	MDC004060.283:1314:1509:-	-63.6	m0165-5p	-	9	9	-	TTTGGGTTCTTAGGTTTCTGCAGATTCACGGTGGAGGTGAAAAATGAAAAAGAATCGACACAACTTTTCGAATCGATTCCTACAGACAGCGCCAAATGTTGATGCACAAAGCCAGAGGTCTTGGAACAACGTAAATCCGACCGTGAATCTGCAAGAAATGTAAATAACACAAGATGTATCGTGGTTCACCCCAAGG	((((((...(((.((((((((((((((((((((((((((.....((.....(((((((..(........)..)))))))...)).....))))..((((((...(.(((..((...))..))))..))))))...))).))))))))))))).)))))).)))....(((..........)))......)))))).	TAGGTTTCTGCAGATTCACGG	-
m0166	MDC004106.267:17994:18201:-	-65.4	-	m0166-3p	61	-	59	GAAGTACTCCRRGAATTTGTACACTGCAAATCATTTTGGTAKTTCTGTAAAAAAATTGTCAATATCCTCATTAAGTGGAGGGGTTGTTTGACAAAAATACCCTTTCAAAGGTGGTAACTTGGTACTTCARGTGATGGTTTAACGAGAATATTGACAATTTTTTCACGAGACCAAAATGATTTACGGTAGACAAACTCAAAGACCACTT	.((((..((...((.(((((..((((.(((((((((((((...((.((.((((((((((((((((.(((......(((((((((.((((.....)))))))))))))...((...((((...(((.....)))..))))..))))).)))))))))))))))).)))).))))))))))))).))))..))))).))...))..))))	-	ATGATTTACGGTAGACAAACTCA
m0167	MDC004131.208:3956:4289:+	-88.4	-	m0167-3p	7	-	6	GATTTGGAGATGATCTCATTCCTAGCTTCACACCTCACATCATYAGTGTCAAGGTGGCGCTATTAATATAGTCATGYTTTTCTTGGCAAAGCAAGTGCTTATCAAAACGAATGCAATGTGGTGTTATTTCTTGTGGATTGRCAGCCYTGTTTGACAAACCATGCATTATATATAGTCAAGAAGGATAGTAGGGTAATTCGCATGGCATRTATGGGCTTATCATAGCCTTTGATGCTTGTTCGCACGTACCTACATGGTCACTTTAACCTTTGAAGCTTCTTGTTGGATGACGTACGTTTTTAGGGGTGGTTTGGGAGTGAGGTAAGTTTAAAAA	..((((((....(((((((((((((...(.((((((..........((((((((..(.(((((....))))).....)..))))))))......(((((((((............(((((((((........((((.(((.(((......))).))).))))))))))))).....(((((((....(((((......((...(((((....(((((......)))))...)))))....))......)))))..(((.......))).......)))))))...))))).)))).......))))))).)))))))))))))...))))))..	-	AGGGGTGGTTTGGGAGTGAGGTA
m0168	MDC004135.280:4558:4704:+	-43.66	-	m0168-3p	6	-	6	AAGATAGTGTTATTCACACAAACCTTTTTATCTCATACGCACTSGTATTAATTTTTATCTATTGATMTTTTTCAATTCATTCGATAYGATAACYRAAAATTGAAAAAGCGTGTGAGAAGTAAAAATGAGTGTGGATAGCACCATCCA	..(((.(((((((((((((...(.((((((((((((((((.......((((((((((((((((((...............)))))).))))....))))))))....))))))))))..)))))).).))))))))))))).)))..	-	AGAAGTAAAAATGAGTGTGGATA
m0169	MDC004143.230:4535:4681:-	-40.2	-	m0169-3p	14	-	13	TGAGAATTTGTGAATTGTGTTTTTTTATTGTACATCGTATTGTTCGTTTTTGTCAAGTATTGTTTGTATTTAATTTTAAATAAAAATATTTAAAATAATATCTTATTACAAAATGTACGATAAACGGACATGATTTACGAATTTTTG	.((((((((((((((..((((..((((((((((((.(((...............((((((.....)))))).((((((((((....))))))))))..........)))...))))))))))))..))))..)))))))))))))).	-	GTACGATAAACGGACATGATTTA
m0170	MDC004151.286:662:834:-	-30.3	-	m0170-3p	47	-	47	ACAATGGATTTAAATTGGGGATTTAGAGAATCTAATAACAAAACTGAATTATATGTTCCATGCTTTTCATTTTCATTTTGGGTTAAAAAMTTGGAGCTTTGGATRAGGATTTTTGTTTATTCAACTATAATTTTGTGCTTAGGAGACTATCTGAAACTGCTTAAATTTATTTA	..(((((((((((...(.((.((((((...(((..(((....((.((((((((.((((((...((((.((((.......)))).))))...)))))).((((((.((.(....).)).)))))).)))))))).))..)))..)))...)))))).)).))))))))))))..	-	AGGAGACTATCTGAAACTGCTTA
m0171	MDC004178.170:770:857:-	-38.2	-	m0171-3p	12	-	12	TTCGGAGAACGATGCCTCTTCGATTTTTGAGAAAGCAATCCTACTAGGAGTCTGGCTCTCGAGATTCGGAGAACGGTATCTCTTCGAT	.(((((((..(((((((((((((.((((((((..((..(((.....))).....)))))))))).)))))))..))))))))))))).	-	CTCTCGAGATTCGGAGAACGGTA
m0172	MDC004222.505:2683:2786:+	-36.7	-	m0172-3p	9	-	8	CTCGCTACTCATGAGTGATGATCAGTACATGAATAATGGGTTAGAGTGATGCTCGCGGCTGATGCGATTGCTCAGCAGGCGGCGGTGCTCTCTAATGATGGTGA	.((((((.((((((.((.....)).).))))).......(((((((.(.(((.(((.(((((.((....)))))))..))))))...).)))))))..))))))	-	TCAGCAGGCGGCGGTGCTCTCTA
m0173	MDC004255.165:893:1031:+	-35.9	m0173-5p	-	14	13	-	GATCATGCTTTCTGGACTCAATCAGAACATGTGTGCCAACTGTTTGAACCTCTTTACAAAGTTTTACGGATCGTTGACACAGAAGTGTATCCTACTATGGGGGCAGTATATGAGTTGATGCGTGTAGTGAAGGATGAAT	..((((.(((((((.((.((.((((..((((((((((..((((..((((...........)))).)))).......((((....))))..((......)).)))).))))))..)))))).)).))).)))).))))..	TCTGGACTCAATCAGAACATG	-
m0174	MDC004283.126:1755:1913:-	-31.7	-	m0174-3p	25	-	24	ATATAATAATTAATATAACACAAGATTCAAGTCTTAATGATCTCAAGTCTCTCTTTCTATTTCCTTCTGAACTCCATTGTCGTCAGTAAAGATCACGGCCTCTAAATGGAGAGAAAGATAAATGGTTGGATATGTGTGTTAAAAGGTTAATAGCTTAAA	........((((((.(((((((..(((((((((.....))).....((((.(((((((((((((...(((.((..((((....))))..)).))).)).....))))))))))).))))......))))))...)))))))....))))))........	-	TGGATATGTGTGTTAAAAGGTTA
m0175	MDC004293.554:4312:4474:+	-34.26	-	m0175-3p	14	-	14	TGGAGATGAGGATGCTTCGTTGGATGTGTGGGCACACGAGAAAKGATAAGATTAGGAATGAGGATATCCGAGRTAAAGTAGGAGTAGCCGAAATTGAAGGAAAGAKGAGAGAAAATCGGTTACKGTGGTTTGGACATGTGCAAAGAAGGCCTRCTGACGCTCC	.((((..((((...((((.(((.((((((((((.(((........................((....))..............((((((((........................)))))))).)))))))..)))))).))).)))).))).).....))))	-	TGGACATGTGCAAAGAAGGCCTR
m0176	MDC004407.197:22354:22441:+	-42.1	m0176-5p	m0176-3p	162	41	117	GCTTTTGCATTGACAGGCGGGGGAACAAATATGAATTTTGCTGAGTCATTAGAATTCATATTTGTTCTACCGTCGGTGGATGCACTAG	.((..((((((.((.(((((..((((((((((((((((((.((...)).))))))))))))))))))..))))).)).))))))..))	CAGGCGGGGGAACAAATATGAAT	TCATATTTGTTCTACCGTCGGTG
m0177	MDC004407.197:22966:23083:+	-32.12	m0177-5p	-	8	8	-	AAATTGTTAATTAACTTGGCTATTGTAGAACCAAAGCAAAAAACTTGGCATTTTCTTTGTTTTAGCTTATGTTCTACAATAATCAAGTTAACGATTTTCTTGACCACCTTAACAGAAT	...(((((((((((((((..(((((((((((..((((..(((((..((......))..))))).))))..)))))))))))..)))))))).................)))))))...	TTAACTTGGCTATTGTAGAAC	-
m0178	MDC004410.678:28694:28941:-	-41.2	-	m0178-3p	11	-	11	CATCCACCACAACTTCTGTCTTTCAATCCCGAACAAATGACTTGTTCAGTTGTTTTACGTTCGTACTTCAAAGTTTTTACTTCCAGTTTAAAAAAAAATCTTTTAACATTTTCTGGTTATATTTGTTTAGATCAGGTGGTAAATCTCAGAGTGATCKACGTCAATATGTATGCAAAAAGTACTCAACTTAATCTAAATTATACATCCTTGGTGACATCGAGATTCTAGTACAGAGGTTAACGTRAGTG	..........(((((((((((...((((.(((...........(((.(((((...(((.(((((((.((..((..((((((.((.(((((((...((((....((((........)))).)))).)))))))..)).)))))).))..)).((((....))))....))))).))...)))..))))).)))..........(((.....)))...))).))))..)).)))))))))..........	-	ATCGAGATTCTAGTACAGAGGTT
m0179	MDC004410.696:6890:6992:-	-22.32	-	m0179-3p	5	-	5	CGGGTGATGGACATGTACTGCCTTCGGACAGATAAGGAGTTGATGATATTTATGCCATACCCCTAGCTTTACTGCCAAAAGCAGTGTCGGACAACTTCACTAG	..(((((.(....((((((((.((.((.(((.(((((.....(((..........)))........)))))))))).)).)))))).)).....).)))))..	-	ACTGCCAAAAGCAGTGTCGGACA
m0180	MDC004434.326:8802:8907:+	-41.9	-	m0180-3p	38	-	38	GGGCTGGCACTCAGCTGCTGACTCGTTGGTTCAAAAACTCATCATACATTTGCTAAAAGAAGTGGTGTTTTTCTGATCCAACGAAGCAGGAGCCGAGAGGTTGGTT	.(((..((.(((.(((.(((..(((((((.(((.(((..((((((...(((....)))...))))))..))).))).)))))))..))).))).)))..))..)))	-	ATCCAACGAAGCAGGAGCCGA
m0181	MDC004453.317:8341:8585:-	-63.5	m0181-5p	-	6	6	-	GATCATCTTTAATGGAGATGGTTAAAGGGCTAAATGTCAGTTTGAATGTCTTCAGGCGTTTGTTTTTCCTTTTAAAAAGGAAATTTAAAACATGTGCGTTTGCCGGGAGTCGAACCCGGGTCTATTGCTTGGAAGGCAATTATCCTAACCGTTGGACTACAAACGCTATTGATGCAAGACCTCTCTGTTTCTTACAATTTTAATGAATTTGTACAGCTCTCAGATCGTCGCATTGCTAGAACAAA	.....(((.(((((..(((((((..((((((......(((...((..(((((((...((((...(((((((.....)))))))....))))....(((((((.....((((.(((..(((...((((((.....))))))...)))....))).)))).)))))))......)).))))).)).))).....(((((.(((...))).))))).))))))..))))))).)))))..))).....	AATGGAGATGGTTAAAGGGCTAA	-
m0182	MDC004478.220:12477:12671:-	-61.9	m0182-5p	-	1172	1139	-	GAGAGCAGAATAGGCGTAGATAGACCGTGGGAATCTCAGAAAGAAGAAATAAAATCTCCAAAAAATAAGAAGAATAAAAAGGAAGAAAAGTTATGGTCTTTAATTAGGGTATCTTCTTGAAAGACCACCATTGTTCTTCAATCATTCATTCATTCTGCGTATCCGTACGGTCTATCCACTCCTCTCTTACTCTCT	(((((.(((..(((.((.((((((((((((((..(.(((((.((((((......(((.(.........).)))........((((((.(((..(((((((...((((((.....)))))))))))))..))).)))))).....))).))).))))).)..))).))))))))))).)).))).)))..))))).	TAGGCGTAGATAGACCGTGGG	-
m0183	MDC004481.430:6754:7014:-	-118.34	m0183-5p	-	13	12	-	CCTGAAATTTGAAATCAATAGAAGTGGTCCCTAAGTTMGTCCACCATCAATCATTTTGGTCATTCCTTGAAAAATCTCCATTAAATAAGGAAAAAATAACAAAAAGACCCTCATTTTTTGTCAAATCATTTTGGCTCATTATTTATTAAATTGAGGGTATTTTTATCATTTGGTCCTTGTTTAACATAATTTTRAGGAAGGACCAAATGATTGAGGATGGACAAACTCAGGGATCACTTCTATTGATTTCAAATCTTAGGG	(((((.((((((((((((((((((((((((((.((((.(((((((.((((((((((.((((.(((((...(((((.....(((((((((((..((((.(.(((((.(((((((.(((..((((((....))))))............))).))))))).))))).).))))..)))))))))))....))))).))))).)))))))))))))))).))))).)))).)))))))))))))))))))))))))).))))).	GAAATCAATAGAAGTGGTCCCTA	-
m0184	MDC004498.239:1088:1244:-	-69.6	-	m0184-3p	16	-	16	CCACTTCCCGTGCGCTTTTGTTTTGTATGGTCACGCTTAAGCCACGTCAACATTTTATATTATTTTTTATAGAGATAATAAGATAAAAATAAATAGTAATATAAAATGTTAACGTAGCTTGACTGTGACCACACAAACAGAAGGACATGGGAAGTAT	..(((((((((((.(((((((((.((.((((((((.((((((.((((.((((((((((((((((.(((((....((......))....))))).)))))))))))))))).)))).)))))).)))))))).)))))))))))).))))))))))..	-	GTGACCACACAAACAGAAGGACA
m0185	MDC004498.320:4238:4395:-	-68.4	-	m0185-3p	16	-	16	CCACTTCCCGTGCGCTTTTGTTTTGTATGGTCACGCTTAAGCCACGTCAACATTTTATATTATTTTTTTATAGAGATAATAAGATAAAAATAAATAGTAATATAAAATGTTAACGTAGCTTGACTGTGACCACACAAACAGAAGGACATGGGAAGTAT	..(((((((((((.(((((((((.((.((((((((.((((((.((((.((((((((((((((((..(((((....((......))....))))).)))))))))))))))).)))).)))))).)))))))).)))))))))))).))))))))))..	-	GTGACCACACAAACAGAAGGACA
m0186	MDC004527.438:1967:2091:-	-23.8	-	m0186-3p	6	-	6	GTGAACAGTACCGGATGCTTTTCGTTAAAGTTCCCTTAAATTTTAGGATGATACTAAAGAAATCATTTACTTAAACTATATTTTGTAAATCACGTAATGTGGAAGTTGATGGTTAAACTTTTCGT	..(((.(((...((..(((((.....)))))..)).....((((((.......)))))).(((((((.((((...(((((((.(((.....))).))))))))))).)))))))..))).)))..	-	CGTAATGTGGAAGTTGATGGTTA
m0187	MDC004546.219:10458:10532:-	-35.3	m0187-5p	-	26	26	-	ACTGAGTGTAARAATACAATTAGTTGGACACTTGAAAAATAAGTTTTCCAACTAATTGTATTATGACACTTAGTG	(((((((((...((((((((((((((((.(((((.....)))))..))))))))))))))))...))))))))).	ARAATACAATTAGTTGGACACTT	-
m0188	MDC004581.425:2372:2534:-	-50	-	m0188-3p	229	-	227	GTAGCTTACGATGAAGTCCCGCCTCATCTATATCCATGTTGAATTTCCTCACGGCCCAATGAGCCTTGTGCTCCAACTCCACAGGTAAGTGACATGGTTTCCCATACACGAGCCGAAAGGGAGACATTCCGATGGGTGTTTTGTAGGCGGTCCTATAAGCCCA	...(((((......((..((((((((...((((((((...(((((((((..((((.......((((.(((.........)))))))..(((..((((....)))).)))..))))..)))))...))))..))))))))..)).))))))..)).)))))...	-	TGGGTGTTTTGTAGGCGGTCC
m0189	MDC004588.173:1193:1281:-	-38.2	m0189-5p	-	22	21	-	CATCTAACAATGATAAATAGGGTAGTGAGCATACACCACACTAAATGGTGGTGAGCAAAAATGCTCCCCTCTTTATCATCGTTAGATGA	((((((((.((((((((.((((....((((((.((((((.(.....))))))).......)))))))))).)))))))).)))))))).	TGATAAATAGGGTAGTGAGCAT	-
m0190	MDC004591.709:1568:1691:+	-33.9	m0190-5p	-	14	13	-	TCTCGTGTGTCAACTTACATGAATGACGAGCTTGATGCCTAATTGGGTGCCTTAACCCAAATCCTTCTCAAGTAGAATGTTAGGAATTTGTTATCATTCGTGCCTCGGGATGGCTTTTAGAGAG	((((....((((.(((.(((((((((..(((..(((.(((((((((((......))))).....((((.....)))).)))))).))).))).)))))))))....))).)))).....)))).	CAACTTACATGAATGACGAGCTT	-
m0191	MDC004598.473:6983:7155:-	-30.54	m0191-5p	-	11	10	-	TAGTTRGGTTTTTGAACAGAKGAACTTCTAAATAAGACATTATATCTTTATAAAAAGGAGACAGGTTYAGAAAAGTTGACTTCTYTTCATTTTCAACTTTMATCTCTTTCGTTGACATGGTTGATGTTTTTAGCTATCATTTATAAAGTTTTTCTTTCAATACAACCAATATT	......((((.(((((.(((.((((((.((((((((((((((.(((........((.((((.((((.....((((((((.............)))))))).)))).)))).)).....))))))))))))........)))))..)))))).))))))))...))))......	TTTGAACAGAKGAACTTCTAAAT	-
m0192	MDC004613.220:453:555:-	-34	-	m0192-3p	31	-	30	GTCGCTAAAGGGTGAACCCGTTAACAACCCGTTAAATAACGGGTCACTTTGGGTCAACCCGTTAGACTCGTTAGGACCCGTTAGTTGAGGATATTTTAGTAAT	...(((((((((....))).........((.((((.(((((((((.((.((((((.........))))))..))))))))))).))))))....))))))...	-	TTAGGACCCGTTAGTTGAGGATA
m0193	MDC004651.452:2938:3052:+	-24.8	-	m0193-3p	7	-	7	AGGGTTWCATAAGGAGTCTTCTACACTCAAGCAGCCGAGAGTCCTTGCTATCAAATAGGGTTWTAGCACGAGATATGATAATACTGTGAGTGCAGGGACCTCCTAATATATATAC	...........(((((..((((.(((((..((((.((((....)))).(((((.((.(.((....)).)...)).)))))...))))))))).))))..)))))...........	-	ACTGTGAGTGCAGGGACCTCCTA
m0194	MDC004651.454:3011:3138:+	-37.9	m0194-5p	-	24	24	-	AGGCGATTACTCAGTAGGCGGCGATGTTCTCTAATGGTGGTGAGAGAGTCCCTTTTATTGAATAAGGGTTCGCTCCTTAATACATAAGTGATGGGTTAAGATTGATGCTTGCGGCGAGGCGGTTGCTC	.(((((((.(((.(((((((.((((.(((((..((.(((.((((.(((((((((.........)))))...)))))))).)))....))...)))..)).)))).)))))))...)))..))))))).	TCAGTAGGCGGCGATGTTCTCTA	-
m0195	MDC004704.131:833:1011:+	-43.3	m0195-5p	-	27	26	-	AATTCCAATTAGAGGATGTTCGTGAGTCTTTCAAAATGATTGTATCAAAGTGTCAGATTTTTCTACTTAGCCGTTTGACCGTGGCCATGAAATAAAAGCCCAACGCGCAGCTTTCCCAAATTGAYGTTTCTGGACATTTTAGGTATTTTGAAGGTCAAGCGGGCATATTTTGAGGAAGA	..((((..((((((.((((((((..(.((((((((......((((((((((((((((..(.((......((((........)))).........(((((..........)))))........)).)..))).)))))))).))))))))))))).)..)))))))).))))))))))..	AGAGGATGTTCGTGAGTCTTTCA	-
m0196	MDC004710.332:9367:9575:-	-67.6	-	m0196-3p	7	-	7	TATCCTTCTTTAGTCAATCCTAGACAATTCGTTAAAGAATCATTAAAATTAACGTGTCTTGCACATGAGATAGTTATCGTCGATCATCTGATCTTGCATGGGTTTAATGGGTTTAGTGTGAAGTTACATTTTTATCCTCTTATGTACAAGGTACATGTCAATTTTAATTGTCATTTAATGGATTGTCTAAAATTGGCTAACYAAGGTAA	...((((..(((((((((..((((((((((((((((..((.(((((((((.((((((((((.((((((((...........((((....))))...............((((..((((((....))))))...)))))))))))).))))..)))))).))))))))).))..))))))))))))))))..)))))))))..))))...	-	AATGGATTGTCTAAAATTGGCTA
m0197	MDC004763.318:2423:2642:+	-56.7	m0197-5p	-	14	13	-	GGCGCCTCTTCGATATCTGGGATCGGCGCTTCAACAAATTGCCCGTGATTTCCGCAAAGTTGAGTTTGCGTGTGACAGATGCTGACACGTCTGAAAAAGCAAGATGCCTCTCCGATTTCTGAGCTTGCCTCTTCGATTTTTGAATTGGCCTCTTCGAATTCTAAGCTCGCCTCTTTGATCTCTGAAATCCTGTCGAGTGCTGATTTTTATAGAGGAAGCA	...((.(((((.(((...(((((((((((((..(((........(.((((((..(((((.(((((((((...(..((((((......))))))..)..))))...........((.(((.(((...(((..(((((...)))))..)))..))).))).))...)))))...)))))......)))))))))).)))))))))))))))).))))).)).	CGATATCTGGGATCGGCGCTTCA	-
m0198	MDC004810.522:9056:9418:+	-59.5	m0198-5p	-	8	7	-	AACACCGTACACAAGCGTGGATACAATGGAAATGGCTTATTTGGTTTGTAATATGCATTAGGATGTTTCTACAATAAGAACCCAAAGAAATCAAAGTTATGACTTCAAAGAAATCAAATATTGAAATTGAATAATTTAAAATAAAATTGAACTTAGTAGAACCTGTGCATTTAATTGAAAAAGAATAATTTGGTATTTAACTACAAATGAAGAAAAATCTTATTAAAGCAATTAATTGAAAAAGAATAAGAAACAAAATATACCTTCACCCACAGYTGTAGTACATCGTCACTATCCACAACAACACATTTTTTTTCGTCATTCCAACCAAATCCAGAGGTATTCATCATGTCATATGCAGAG	.....((((.(((.(.((((((((..((((..(((.....((((..((....((((((.(((....((((((..((((............((((.(((.(((.(((...))).)))))).)))).......((((((......))))))..)))))))))))))))))))......((((((((((.....(((((....((.(....).)).....(((((((....(((....)))......)))))))........))))).............(((((........)))))............))))))))))..))..)))))))..))))...))))))))).)))..)))).....	ACAAGCGTGGATACAATGGAAAT	-
m0199	MDC004818.292:4687:4812:-	-47.1	m0199-5p	-	9	9	-	TCTGGGTCCTTGACAGTATAGCGTTGGCCGGTYCTCGGTAGTTTCGGGATTGGTCAAGTATGGTACAAACAGTGCTCCCCTAAGTTCCCGAGTGAGGGAAACTCCTCGGTTGGGGACTTYCAAGAT	...(((..((((...((((.((.(((((((((.(((((.....))))))))))))))))...))))...))).)..)))..((((((((((.((((((....)))))).)))))))))).......	TGACAGTATAGCGTTGGCCGGTY	-
m0200	MDC004841.379:3286:3456:-	-53	m0200-5p	-	18	17	-	AGTGTATGTGAGTGTATGAGAACTAGAAAGGCAGAGAAGCCAAGTCCCTTCTGAAAAGCCCTTGGCAGGCTATTTTAGCCTAGGCTAGATCAGTCCCATTAGAAATTGATTTTTGTCATTGAGGCTACATACGCGTTTGCCTAGACTAGTTTGCAGGCATTAGATGCTCTA	((.((((.(((.(((.((..((((((..(((((((...((((((...(((.....)))..))))))..(((((..((((((.(((.((((((((..(....)..))))))))..)))....)))))).))).)).)))))))...))))))..)).)))))).)))).)).	AGTGTATGAGAACTAGAAAGGCA	-
m0201	MDC004885.804:1170:1492:-	-70.9	m0201-5p	-	8	8	-	CATATTTGTATTTGTAGCTTATCGGAAATATCAATAAATAAGCTTTCCTTCATTTCAACGTATTGTGTTAAATACACCTTGTGACAATAGAAAAATTTTACCTTGCCAAGGGAGGTTGTGGTAATTATCTGTGGGTATCAATAAATTTGATTAGTTTGGCTTCAAAACTGATAATTCTTTATAACTTTTTATTTGAGATACGAATTTATCTGATGCAGTTAACAGTTTATGCACCTTTTTCAGAAAGAAAAAGAAACAAATATTGTTGCGCAATTTTAATATTTGTAGGTATTTATTCCTCATAAGTTAGGGTGTCGAATAAG	..((((((...((.((((((((.(((((((((.(((((((...................(((((......))))).....(..((((((........(((((..(((......)))...)))))....((((..(((((((((((((((((((((((.......))))))))...((((.((((....))))..))))..))))))))).)))))).....)))).........(((((((.....))))))).......))))))..)..........))))))).)))))...))))..)))))))).))...))))))..	TTTGTAGCTTATCGGAAATAT	-
m0202	MDC004916.615:5615:5699:+	-30.9	m0202-5p	-	9	9	-	GGGTCGTGGGTCCACACATCATCTAGGACAATGAGAAATCTCTTGCCCTTGATTGATGTTGACCTAGAGTCCAAGACATGGCTCA	(((((.((((((...((((((((.(((.(((.(((....)))))).))).)).)))))).))))))..(((...)))..))))).	TCCACACATCATCTAGGACAA	-
m0203	MDC004932.324:12852:12968:-	-44.4	-	m0203-3p	26	-	25	TACTAATTGGAACTGTTCATTCTKTTTATCATCATCTACATATCATATATGCAAAAGAATCATTCAATTTGGAGAGTTTTAGATGATGATAAAGAGAATGAACGGTTCCTATTATAG	...((((.(((((((((((((((.((((((((((((..(((((...)))))....(((((..(((.....)))..))))).)))))))))))).))))))))))))))).))))...	-	GATGATAAAGAGAATGAACGGTT
m0204	MDC004932.329:27700:27848:-	-58.9	-	m0204-3p	7	-	6	TTGGGTGTGAAATTCACACACATCTTTTTAGTTTTCACATACTCCTTATTAATTTCTGCTTTTGATATTCTTCAATTCATTCGATTCGACAGCCGAAAATTAAGAGAGTATGTAAGAAGTAAAAAGAAATGTGTGGATAGCACACCCCT	..(((((((..(((((((((..((((((((.((((.((((((((((((....((((.(((.((((...((............)).)))).))).))))..)))).)))))))).)))).))))))))..)))))))))..)))))))..	-	AAGTAAAAAGAAATGTGTGGATA
m0205	MDC004939.252:1392:1494:-	-27.9	-	m0205-3p	7	-	6	CACTAATGGCCATGGATTCATATCCGAGCTCAACTCTTTGGTCCAAGCGGTTTGATGGTTACGTTGTTGGAGTAATAGACTAAGGTTCGGATAGCAATTAGGA	..(((((.((..........((((((((((....((((((.((((((((............)))..))))).))).)))....)))))))))))).)))))..	-	AGTAATAGACTAAGGTTCGGATA
m0206	MDC004959.251:2213:2360:-	-23.49	m0206-5p	-	7	6	-	TAGTCCTATCATGCTGTACTGGATTCTCGGCTATTTTCCTGGCGGACTTATTATCACAATACAACTTCATTGCCTCCTTCTGCTTAAAACCAAGACTCCAAAGTAACTTTCGTAGCCAAAGAATCTCACACACACCATGTGCCATACC	.........((((.(((..((((((((.((((((......((((((..........((((........))))......))))))..........(((....))).......))))))..)))))).))...))).)))).........	ATGCTGTACTGGATTCTCGGCTA	-
m0207	MDC004993.192:4635:4991:-	-74.82	m0207-5p	-	8	8	-	CTTTCTTATATTCTAGCATCGGATTTATGCATATCAATTAAGTGTCGACTCTTAATCAACATATACAAATAAGTTATCAATCAAATAGTTAAGCCAATTGCACTTACGATTCAAGAGTTCATAGCTGGAATTTATCAAATCATATTACACACATAATCATAGCTTTGAAATCACCCCTAGCCAAGAGGGGTTTAGCCACTCATATTCACAACAAAACAAAAGAAAATGAATTTAAACATTGGAAACAAAAGAAAGAAAACACCTAAACGCTCCAACGATCCAAGTTGGACAGCAAGCACGTCCAAGCACTTTCCTTCCCTTTGCTACGGCACAAGGTGTTGGTGAGTGTTTGAAGGT	(((((((..((((((((...((((((.((...(((...(((((((.....((((((...............................))))))......))))))).))).)).))))))...))))))))................................((((((...((((((.......))))))........((((.(((..............))).)))).))))))..(((....)))))))))).....((((....((((((((.......))))))..)).........(((((((((.((..((((((((....))).)))).)..)).))))))))).))))	TTCTAGCATCGGATTTATGCATA	-
m0208	MDC005000.265:2840:3176:+	-93.4	-	m0208-3p	136	-	131	AAAACCTCTATCGTAACCTTAGCTTCAATTTCGCTTGCACTCGTTCGTACTATTGAGTACTTCGAGAATACGGTAAAGTGATAGCCCATACACGTCACAAATGACGATCAACGAAAGTCAACAATCTCGCCTCTAGTGGCATTTTTGTAAATTCACTTTTTTTGAAATTTATAAAATTGTAAAATTAGGGATGGGTCGTCACAGTGTGGGTTTATTCACAGATTTTAGTTTTATTGTTAACTTCATCTTGTACTTTATGGTAATTATGCAATAGAGTACAAAAGACAATTCACATTTAAAGTTTAAGTTGGGTGTAGAGAGAGGTTATGTGGGTTTA	.((((((....(((((((((..(((..(((..(((((..((((...(((((....)))))..))))...........((((.(((((((((..(...)...((((((((.((....))............(((((((.(((.(((((((((((((.......)).))))))))))).)))...)))))))...))))))))..)))))))))...)))).((((((((....(((((...(((....(((((((((((.(((....))).)))))))))))))))))))......)))))))))))))..)))...))).))))))))).)))))).	-	AAGTTGGGTGTAGAGAGAGGTTA
m0209	MDC005053.111:14292:14446:-	-53	m0209-5p	-	17	16	-	TTGGCATCAACAGCACTGCGGCGAGAACGGTTAATTACCTATCCAAGTCTCGGTCGAGAAGGGTTTCTGAACCCTTATTGGTCGAGGTCATCTCATCAGCCTTCTCGGCGAAGTGAGGTGTTACAGTTATTACATTCGGCACATTGAAAGCCGAA	.(((((((.....((((.((.((((((.((((......((.....)).((((..(((.(((((((....))))))).)))..))))...........)))))))))).)).)))).)))))))...........((((((.........))))))	CAGCACTGCGGCGAGAACGGTTA	-
m0210	MDC005081.699:3627:3869:-	-72.59	m0210-5p	-	12	12	-	TTGTCGAAGTAGCTGCCGACTCATTCACTCAAGCACTCAGTAGAGATTAAAGGAGTATCCGGTCTTATTACTTTCCTTCATTCCTGCTGCACATTCATATGTTGCTCTCAGATGTGGCACTTTCGGACCGGACTAGAAGCGGCTGCAGATGGACCATCATCGYATGTGGGACTTATGCCTTTCCGAAATCATCAGACAATTTGCTACTGTGGTTGTGTGAATGATGCGGGAGATATTTTACAT	.(((.((((((.((.(((..((((((((.(((.(((..((((((((((....((...((((((((.........((..(((..(((..((((((....))).)))...)))))).)).......))))))))...((..(((..(((...(..((((........))))..)...)))....)))...)).))....))))).)))))))).))).))))))))..))).)).))))))))).	AGCTGCCGACTCATTCACTCA	-
m0211	MDC005188.351:34814:34913:+	-24.6	m0211-5p	-	14	14	-	TACAGGTCACATTAGGTGACTCCGACTGGCATACTCACTTAGATTGTGGAGCACATGCCTATATTTATATTGCCGTTGAGATATTCTGATGTTGCATATT	.....((.((((((((....((((((.((((........(((((.((((.((....)))))))))))...)))))))).))...)))))))).)).....	ATTAGGTGACTCCGACTGGCATA	-
m0212	MDC005213.607:7038:7263:-	-57.34	m0212-5p	-	10	9	-	GTACAAATATAAGTTGGGTGTATAAATAGGTTAAATGGGTTTAAATAAAATTTCCCTTTTTATTTACATGATATTCCACTTGGTACCAATTTCAATTGGTATCAGAGACTTACTCTAGATATACATACAGTGATCTCTAGGATTTGCTAGTATTGGGTGGAATCTTACAATGGATTGTGATCATGTCGATAGCTCATGCAATACACCTCAATTCTTTGATGGTACA	((((....(..((((((((((((..((..((((...(((..............))).........((((((.((((((((..((((............(((((((((.....)))).)))))......((..(((.....)).)..)).))))..)))))))).((((((....))))))))))))...))))..))...))))))).)))))..).....)))).	AAGTTGGGTGTATAAATAGGTTA	-
m0213	MDC005228.362:1137:1400:+	-43.12	-	m0213-3p	11	-	11	CCTCCTTTGTTCTCTCCGCCCACTTCATCCCTCCTCCGCCTCATCTTCTTTCTATACCTCCATTTTTCTCTCCGCCCATTGCATCCCTCCCATCTGCGTCTTTTCTCCTTCATTTTCTCTGTACCAGAGTCTCCATCCCCTTCTTTTCTTCTCCCATTTCACCTCTGTACCATTGTCCCCTTTCTTCTCCCTTTGTATTTATTTTGTTTCGCCTCAAAGGAAACGCCTAGCGCGGGAGCTGAAGCAGCAGAGTAGCAGAGATCG	....(((((((..(((.((...(((((...(((((.(((..................................((.....)).............((((.....................((((.((((.................................))))))))...................((((((...................))))))..))))...))).))))).)))))..)).))).)))))))....	-	GCGGGAGCTGAAGCAGCAGAGTA
m0214	MDC005244.620:978:1148:+	-36.5	m0214-5p	-	27	26	-	GTTTATTCAAAATGCTTACTGATTTGTTGGATAAAGGGGTCCTTTTGGGTCTTCTTGTGCTTTTTCCTTTGCTTTGTTGTTGGATGTTGAATATGTTGAATTGCAATTGTTTACATTTGGGATGGGTTGTGGTCCAACGGTTTGTTGGCTGCATTAACTAGGGTTTTAACT	(((.((((..(((((...(..((((((((((..((((((.((.....)).)))))).........((...((((...(.(..(((((.(((((.((((.....))))))))))))))..).).))))...))))))))))...))..)..))))).....))))...))).	AATGCTTACTGATTTGTTGGATA	-
m0215	MDC005247.515:10559:10660:-	-19.1	-	m0215-3p	7	-	7	ACAGCTTACGTTGCTTCTTACACGACCCTCTTTATTTTTGGCTATCGGATTGATTAAACTAAACAGATTAAATAGGAGTGTGTGAAAGGCTAAAAAAGACYT	....(((.....((((.(((((((..(((.((((..(((((..(((.....)))....))))).....)))).)))..))))))).)))).....)))....	-	AAATAGGAGTGTGTGAAAGGCTA
m0216	MDC005263.198:3890:3977:-	-22.6	-	m0216-3p	25	-	25	GGCCTAAGGATGATTATGAACCTTTGTTTAGATTCAACACGAGCCTTGTGTTYAATCTCGGTCTAGGGATGGTGATTAATTTTAGTTA	...((((((.(((((((.(.((((.((..(((((.(((((((...))))))).)))))..).).)))).).))))))).))))))...	-	TCTCGGTCTAGGGATGGTGATTA
m0217	MDC005299.237:21815:21915:+	-32.2	m0217-5p	-	5	5	-	TGACCCTTGCAAAGCGGGGAGCCTTGTTGGCTTGATCGCCCTTTTACTTTTGGGTACTAATCAGGCACGTCTTGACTCTCGGGATTTGAAAATGGGGTGGG	(.(((((..((((.(.(((((.(..(.(((((((((.((((..........))))....))))))).)).)..).))))).)..)))).....))))).).	AAAGCGGGGAGCCTTGTTGGCTT	-
m0218	MDC005300.377:13233:13426:+	-54.8	m0218-5p	-	11	10	-	AGTGTATGAGAAGTAAAAATGAATGTATGGATAACATTACCCATATGAAAAATGTGAGATCGACAATTGCAGGGTTTGCATTGCAATTTGTACAAGTTAAGCCCACTTGCACATAGAGTTATAGATGACTTTACGAGAAACACCTTAAGTATAAGTAGTGATATTTACACACCTATTTTTACTTCTTACACACC	.((((.(((((((((((((((..(((.((((((.((((((..((((......(((....(((.....(((((((((((..(((.........)))..)))))))...))))..((((((((....)))))))))))...)))......))))..)))))).)))))).)))..))))))))))))))).)))).	AAGTAAAAATGAATGTATGGATA	-
m0219	MDC005301.321:1924:1998:-	-26.72	m0219-5p	-	5	5	-	GGTGCGAAAAACTTGCGTGACGAATAGGGGACAATTTAGCGACCAAGGGTTCGTCATGCAAGTTCCTGTCAGTTT	.....((..((((((((((((((((..((.............))....))))))))))))))))....)).....	ACTTGCGTGACGAATAGGGGACA	-
m0220	MDC005401.169:13819:14062:+	-80.22	-	m0220-3p	15	-	15	CCGTGATTTGAAATTAATAGAAATGGTCATTGAATTTGTCTACCATCAATCATTTTGATCATTCCGTAAAAATTTATGTTAAAATAATGACCAAAATGACAAAAATGCAGTCAATTTAATGAACAATTTGCCAAAATGATTTAACAAAAATTGAGAGTATTTTTGTTATTTTCATCATTGTTTAATGAAGATTTTTTATGGAATGACTTAAATGATTAATGGTAGACAAACTCAACCATCACTT	..((((.................((((...(((.((((((((((((.((((((((...(((((((((((((((((.(((((((.((((((..((((((((((((((((..(((((((..((((..((((....))))..))))....)))))))..))))))))))))))))..))))))))))))).))).))))))))))))))...)))))))).)))))))))))).)))))))))))..	-	ATGATTAATGGTAGACAAACTCA
m0221	MDC005434.110:2303:2371:+	-19.8	m0221-5p	-	8	8	-	TGATGTTGACACTTGTCGCGCTATGATTGGCTTCTGATGTCGACACGTGTCGCGCTGTGATTGGCCTCT	.((.((..((((..(.((((.((((.(((((.......)))))..)))).))))).))).)..)).)).	ACTTGTCGCGCTATGATTGGCTT	-
m0222	MDC005440.155:5155:5382:+	-42.32	m0222-5p	-	199	191	-	TAAAGAGAGTAAGTTGAGTGTAGAAAGAGGTTAGATGAGTTCAAATAAAATTTCCCTAGRCATATTTGTTGATTTGTCTATCAAACTTATATAGAGCTATTAATTTTCTTTTGAACTTTAATTTTAGTTAATTACTTCCCAATTTTTTTATTATTAGCCGATTTTCTCCTTGAACTTTAATTTGAGCCATTTATCCCTTGAACTTTTATAAACAACCCATTTTCTCCT	...(((((((..((((..(((((((.((((.((((((.((((((((.(((.(((.......((((..((((((......))).)))..)))).(.((((.((((......(((.....(((((......))))).....))).......)))).)))))............))).))).))))))))))))))..))))....)))))))..))))..)))))))...	AAGTTGAGTGTAGAAAGAGGTTA	-
m0223	MDC005467.149:2695:2822:-	-25.4	-	m0223-3p	17	-	16	CAAAACGTTTTGGTTTCTGTAATCCCACCATTGGCGGAGCTAGAATTTTTGGTGAGGAGGGGCCTCTCATAAAYGMTTTTTTTTTTTTTTTTTTAAGCGGATGGTATTTACAAGGCTAATATATATCT	......((.(((((((.(((((....((((((.((...((((((...))))))((((.....))))..............................)).))))))..)))))))))))).))......	-	AGCGGATGGTATTTACAAGGCTA
m0224	MDC005516.458:22517:22654:-	-23.02	-	m0224-3p	25	-	25	AAGCTCCTTGATATAGAAAGATTGTGCTACCCATAACTGATAGAGATTTTACCACACATGCAAAAGGGTTAAAAACTCATATAATACTTGCAGGAATAACAAGGTTATTGTAGTATAAACGGATCTCATAAGGTCGTT	.(((.(((((....(((..(.(((((((((..((((((....(((.(((((((.............)).))))).)))..............(......)..)))))).))))))))).)...)))..)))))..)))	-	TATTGTAGTATAAACGGATCTCA
m0225	MDC005523.306:311:432:-	-36.7	-	m0225-3p	24	-	24	TGACACGTGTTGCACTGTGATTGACCTCCTGGTTGGAGGGAAACTCTTCTGGGTCCTTGACGGTATAATGTTGACCGGTGCTCAGTAGTTTCGGGATTGGTCAAGTATGGTGRAAASATGTT	.((((....((.(((((((.((((((((((((..((((.....)))).(((((((((..(((......)))..)..)).)))))).....))))))..)))))).))))))).))...))))	-	TTCGGGATTGGTCAAGTATGGTG
m0226	MDC005523.306:404:472:-	-21.8	m0226-5p	-	12	11	-	TGATGTTGACACATGTCGCACTGTGATTGGCTTCTGATGTTGACACGTGTTGCACTGTGATTGACCTCC	.((.((..((((((((.((((.(((.(..((.......))..)))))))).))).)))).)..)).)).	ACATGTCGCACTGTGATTGGCTT	-
m0227	MDC005551.372:6908:7029:+	-55.6	m0227-5p	m0227-3p	16	1	14	GGACATCCTCTTGACTGTTAGATTTGACTTTAATGAAATTGTATGGTTGAGGTTGTGTGGCTTGTGATTTAATCTCAACCACACAATTTYATTAAAGTCAATCCAACGGTCAAAAGRGTGTC	.(((((.((.(((((((((.((((.(((((((((.(((((((.((((((((((((.((.(....).)).)))))))))))).))))))).))))))))))))).))))))))).)).)))))	ACTGTTAGATTTGACTTTAAT	TAAAGTCAATCCAACGGTCA
m0228	MDC005580.463:4210:4295:-	-22.2	m0228-5p	m0228-3p	8	1	6	CCTTACACTTTGGTGTCGATTCGGCATGAGTTTACTTTGACGAATACCATCACTGTGACCGAATCCGACGACGACAATTTGTGAAC	..(((((..(((.(((((..((((.((..(.((((..(((.(.....).)))..)))).)..))))))))))).)))..)))))..	GTGTCGATTCGGCATGAGTTTACTTT	TGTGACCGAATCCGACGACGACA
m0229	MDC005611.362:5677:5873:-	-101.1	m0229-5p	-	18	18	-	GAAGGCATTTTGAAGGGAGAAATGGATGACAACTTTCCTATTTTGTACAAGTTGAAAATCACTCATGAAGAAAAGTTATCCCTTTAAATCCTACCACTTTTGTGGGGACTAGTAGGGATATCTTTTCTTCACGAGTAACCTTCAACTTGGAAAAAATACAGAAGTTCTCATCCWTTTCCTCCTTCAAAATGCCTTCA	((((((((((((((((..((((.((((((.((((((..((((((...(((((((((....((((.((((((((((.(((((((.....(((..((((....))))))).....))))))).)))))))))).))))....)))))))))...))))))..)))))).)))))).))))..)))))))))))))))).	TGAAGGGAGAAATGGATGACA	-
m0230	MDC005612.327:10434:10499:-	-19.8	m0230-5p	-	9	9	-	ATTATTCTTTTCTGTTTACAGTAGGATTGTATATGATTATATATACCTCTGAATGAGAAGAATAAA	.(((((((((((...((.(((.(((..((((((....))))))..)))))))).))))))))))).	TCTGTTTACAGTAGGATTGTATA	-
m0231	MDC005619.264:4046:4417:-	-89.7	m0231-5p	-	12	11	-	TTGGACATTATGTGTTGTGAATTGTTTTGGCTATCTAAGAAGTGGAATGCCTTTGTAGCATGATGTGGATCAAAGACTGTAYGAATCCGTAGCAGTGCTTTTTTGTCCCAACTTCAATGTTGCTTCCAATTTGTGGGAAGGAAAAAGTATTCCCATTCTTTACCTTCTATACAAGGTAACATATCACTAAGTACCCAAACAAAACCCATTACCTTTATAATATATTATTATTATTGAGGGACCTTTGTAGGTTTCCTTTCTTTGTACATGGTTTTTTTATTTTGGAGGGAACCCAAGTTGACAATAAAGGTGACGAGACKTAAAGGTGAGGTGGTTAAGATAATCCCTAGGCCCATATCTCATTGTTCCAAG	(((((((.((((.(((..(.((((((((((((((((....(((((.........(((((((((.((((((.(((((((((...........))))).))))...))))..)).)).)))))))......((((((((..((((......))))......(((((((......)))))))..............)))..)))))..))))).((((.((((((......)))))).)))).((((((((..(((.(((((..((((.((.(((((((((......))))))))).....)))))).))))).)))...))..)))))).)))))))))))))))).)...))).))))......)).))))).	TGTGTTGTGAATTGTTTTGGCTA	-
m0232	MDC005644.172:23601:23838:-	-63.8	m0232-5p	-	7	7	-	GCAATTTTGTTTTCATGAGTAGAGTGCGAGCTATTAATTAAAGRCGCTTGATAAATGCCTTCGCTAAACCATTTTGAGTATGGACATGAGGAACATGATGTTCAACATCAATGCCCAGTGTCATGCAGTAAACATCAAAGGTTTGAGACGTAAATTCACCAGCGTTATCAAGTCGGATTGACTTAATGAGGGTGATCTGGGAATTGTGCTCGCAACTTAATTATTTGAGCAAGAAGCC	((..((((((((..((((...((((((((((...(((((......(((((((((.(((..((..((((((..((((((((((.((((..((....(((((.....)))))...))..)))))))))........))))))))))).)).((......))..))))))))))))((((((..(((....)))..))))))..))))).)))))).))))..))))..)))))))).)).	TTTCATGAGTAGAGTGCGAGCTA	-
m0233	MDC005670.620:7754:7822:+	-19.4	m0233-5p	-	6	6	-	TTTACTGATTATGGGACTTGTAGAGATTGCATAAAGGGAAAGCAAACCAACAAGTCCTCTAAAGGTGCC	..((((..(((.(((((((((.(.(.((((...........)))).)).))))))))).))).))))..	ATGGGACTTGTAGAGATTGCATA	-
m0234	MDC005684.627:6855:6944:+	-19.4	-	m0234-3p	7	-	6	AAGATACATAAATGAAGTGCTGCTAGTTCCAGGATTAGATGAAAATCTGTTAAGTGTTGGTCAAATGATGGAACACGGTTATTATGTTCT	.(((.((((((.......((((...((((((..(((.(((.((...((....))..)).))).)))..)))))).))))..)))))))))	-	TGGTCAAATGATGGAACACGGTT
m0235	MDC005697.436:7139:7215:-	-19	m0235-5p	-	8	8	-	AAAGTAAAGTATCCAGATGTAGATTGCCGGCCAGTGATCAAACRAGCCCAATCTGCATTTATATACCCTTCTACATT	........((((..((((((((((((..(((..((......))..)))))))))))))))..))))...........	ATCCAGATGTAGATTGCCGGCCA	-
m0236	MDC005717.708:9492:9598:+	-27.79	m0236-5p	-	26	26	-	CATTAAATAAAGATAAAACGGCAAAAAACTCTCAATTTTGTCAAATCATTTTGGACCATTATTTTTTTAAATTGAGAGTATTTTGTCATTGTGATCCTTATTTAACA	..((((((((.(((..((.(((((((.(((((((((((..(((((....)))))..............))))))))))).))))))).))...))).))))))))..	AGATAAAACGGCAAAAAACTCTC	-
m0237	MDC005717.708:12457:12810:+	-68.2	m0237-5p	-	131	128	-	GAGATATATTAGGATTATATGTAGGTGAGGCTTTGAAAAAAAGCTGAAAAATTTGGTTGTGTGAAATTACATTTTTGCCTATATTTCTTATTCATGTTCTATTTTAATTATAGGGTTAAACTGGTAATTTCATAGGTTTTGGTTGACAATGGGTGTTTTATTAATTAGTAAAGATAAATATGAAAGGTAATTTGGCTTGATATGTCATCCTTTTTTTTTTTTTGCATTATTTAATATGTTTTGGGATAATGTTGTTTACAACATACTTTGTTTTGCTTGTAGTTGAAGATGTTTTGCATAGAGAGAAAAAAAAAGGATAAGCTTGGAGTACATGTCTAATCGTTTGAACTTTCG	((((......(.(((((((((((..(.((((((.((....((((..((......(((.(((((....)))))....)))...........((((((((.((((((.((((...(((.((((.......(((((..(((......))).))))).)))).)))...)))).))))))))))))))......))..))))......)).(((((((((((((((((((...((((((......(..((((((((((....))))))....))))..)......)))))).......))))....))))))))))))))).)))))).)..)))))))..)))).)......)))).	AGGATTATATGTAGGTGAGGCTT	-
m0238	MDC005744.263:3609:3752:+	-34.24	m0238-5p	-	16	15	-	GAATACGGAYCGTTGATAAAAAATCRTGCGGTCAYAATTTTTTCTTTTTTTTATATTTTTCAYKTAAAACGATGTTGTTTTACTTTKAAAAAWATAAAAARYATTTAATTGGRAMYGCACGATTTTTTAAACGGTCCGTGTTCG	(((((((((.((((..(((((((((.(((......((((........(((((((.(((((....(((((((....))))))).....))))).)))))))......))))......))).))))))))))))).))))))))).	CGTTGATAAAAAATCRTGCGGTC	-
m0239	MDC005783.546:10536:10625:+	-34.3	-	m0239-3p	16	-	15	TCCCTTAGTTTGTTCATCATCAATCATTGCGGTTATTCTGACTAATGGAGATTTTTGACTAACATGATTGATGGTGGACAAACGTGGCGG	.(((...((((((((((((((((((((...(((((.(((..(....).)))....)))))...))))))))))))))))))))..)).).	-	ACTAACATGATTGATGGTGGACA
m0240	MDC005857.336:3431:3722:+	-49.95	m0240-5p	-	6	5	-	TGAGTTGGTAAGGATTGTTCTGTTTGTTAGACAAATATTTAGTTTCGAATCCCACTGCAAACAATCCTTTTTGGTCAGTGATCTGTAAACCAAAAAAGGACTAAGACCCCCTTTTAAATCCTCAAAGAGACTTACGGTATGAGCTTCCCCTCCCTCTAAACTTTTTCAAAAAAAAAAAAAAATATATATATATATATCCTATGGTGTGGCCCCATACATCATTTAACTTCAATAAGGTCCTACAATATATACCTACACCCACTAAACAAGCAAATAATCACCTACCTTAAGT	......((((.((((((((.((((((((((..........((((((..................((((((((((((((....)))...))).)))))))).(((((.....)))))..........))))))...((((((..........((............................((((((....))))))...((((((((......)))))))).............))..........))))))........)).))))))))))))))).).))))......	AGGATTGTTCTGTTTGTTAGACA	-
m0241	MDC005877.532:10694:10927:-	-46.12	m0241-5p	-	6	5	-	TTCCTTTCTTATATGTGATATGTTTTAACGGTAAAATAGATGAAAATTAAAGTAGGTGTACATTCCAACAATTAAGAGAGTTCAGTGGTATTATCGCACATGCTTATAAGTTCATGTAGTACTTGCCAAAAAATTCTTGTAAAAATAATAATTAAAAAAAAACTTGACAAATCGGATTTTCTTTTAATTTTCTCGGGAGAAATTGGGAAAATATATTATTTTTAAATTGGGAGG	(((((...(((...((((((((((((..((((......((.(((((((((.((.((........)).))....((((((((((..(((((.(((..((...(((....)))...))..)))..)))))...((((.((((....)))).))))....................))))))))))))))))))))).......))))..))))))))))))...)))...))))).	ATATGTGATATGTTTTAACGGTA	-
m0242	MDC005880.331:8801:8909:+	-25.3	m0242-5p	-	25	24	-	TTGTATGGGAAGGAGAAAAAGTAGAAGCAGTTAAAAAATGAAAAGAAAATGTTGTTTTTTTTTTCGCATTTGTTTTGGCTCTTTTTCTTTCAGCATTTGTTTTGGCAGA	........((((((((((.(((.(((((((........(((((((((((......)))))))))))...))))))).))).))))))))))....(((((....)))))	AGGAGAAAAAGTAGAAGCAGTTA	-
m0243	MDC005883.375:27799:27985:+	-50.05	m0243-5p	m0243-3p	13	3	9	ATGTGATGTACATAGCGCCAGTCTTCACGTGATTGCAGTACTAGAGCGTAAATCATTATTACACCCAGTCATGTTCATGTCAAAATACCTCTGCATGAACGCATGTGTTAGTATATGTCGATGAGCACTCGTTATGATACGTTTGTTTATGCAAGATTATGTGATTACCGGACGTTAGGCATTTGTT	....(((((...(((((((.((..(((((((((((((......(((((((..((((...........(((..((((((((............)))))))).((((((....))))))..)))...........))))))))))).....))))..)))))))))..)).)).))))).)))))....	GCGCCAGTCTTCACGTGATTGC	GATTATGTGATTACCGGACGTTA
m0244	MDC005892.266:1:128:+	-27.7	m0244-5p	-	7	7	-	GTGGGGTCGGCTATATGAATCCAAGAACGCCATTGCGCGCGGTTTTGTGTCATATCCTCCATTAGATCCAAGTACTTTAAGTCTTTTCTTAGGGCCTCTTCCAAAGTTTTCATAGGTCTACCTCTACC	(((((((.((((.((((((..(.....(((....)))...((.((((..((.((........))))..))))..(((((((......)))))))......))...)..)))))))))).))).)))).	GTGGGGTCGGCTATATGAATCCA	-
m0245	MDC005930.417:11763:11837:+	-24.5	m0245-5p	-	28	27	-	CTTGCAGTTATAAGGTTGTTAGAAGATAGCTTAGTTAGGAAGCTATCTTAGACAATATAAATAACCCTTGTAAGG	(((((((((((...((((((..((((((((((.......)))))))))).))))))....)))))...)))))).	TAAGGTTGTTAGAAGATAGCTTA	-
m0246	MDC005962.297:2531:2631:+	-34.3	m0246-5p	-	11	11	-	TGGTGGTGAATTGATGGCATTGTACGGCGAGGCTTTGCACTTTGGCGACGGTGCCGTCAATATGTTGTTGAAACTTCTCGAGCTCTTGGATTCAACCGAGA	.........((((((((((((((.((.(((((.......))))).))))))))))))))))......((((......))))..((((((......))))))	TTGATGGCATTGTACGGCGAG	-
m0247	MDC005964.118:1454:1580:+	-27.5	-	m0247-3p	16	-	16	CAAAACGTTTTGGTTTCTGTAATCCCACCATTGGCGGAGCTAGAATTTTTGGCGAGGAGGGGCCTCTCATAAAGGKTTTTTTTTTTTTTTTTTAAGCGGATGGTATTTACAAGGCTAATATATATCT	......((.(((((((.(((((....((((((.((...((((((...))))))..((((....))))............................)).))))))..)))))))))))).))......	-	AGCGGATGGTATTTACAAGGCTA
m0248	MDC005985.394:11743:11880:+	-46.12	m0248-5p	-	9	9	-	GGAATGGCTGTCCCGCGGGACAGAAATGGGCTAAATTTTGGTTCCGCGCTCCCCCCCTGGAACAGGTTTTTCCATCCCGTGGAACACAAAATTCGTTCCCTCTCCCATTGTCTCTTTCCTCGGATCTCAGCCTCTTCG	(((..(((((..(((.((((.(((((((((...(((((((((((((((.(((......)))...((.....))....)))))))).)))))))..........))))))...))).)))))))....)))))..))).	TCCCGCGGGACAGAAATGGGCTA	-
m0249	MDC006004.327:9806:10112:-	-74.9	-	m0249-3p	6	-	5	TTCTCATGCTTGAGCCCTCTGATCTCCTATTTAAGACTTATCACTTCAGTCGCCAATGATTCAACTTGGCGGGTTCGAGCAAATAGGCGTTGGGCCATATTAGACACAGAACTTYCACACTGAACACTGAGAACCAGAGAATCCTTAATAGCCAACTCATCAGACTGTTTGGAAAGTAGTCTYTTATCTTTGGGAATGATGTGAAAATTACGTAACACARAAATTAAACCCTCTTGTATCAATTGTAGTAAAGAATGTAAGTAGGGATCGTTCTGGACCGGGGATTAGGAGGGCTTYCTAATAACCT	...........((((((((((((((((..((((..((...((((.(((.((.((((.(((.....(((((.(((((.....(((((((.....))).)))).....(((..........)))........))))).(((....)))....)))))......((((((.........))))))...))).)))))).))).))))........................(((((((((((...((......))..))))))).))))...))..))))..)))))))).))))))))...........	-	GGACCGGGGATTAGGAGGGCTTY
m0250	MDC006005.293:1431:1772:+	-77.57	-	m0250-3p	284	-	273	CAAATAAATGTGAGAAACTTGCTGATTTGGTTCTTTGTATTGGTTTTCACATGAATTGTTTGTAATAAGCAAATGTTTGTCTGTTGGGGTTTGTATGCATTATGCTAACCTTTGTAGCATTGTTTGCTTATTTGAAACTTCAGGTTGTTTAATTGTTTAAGCTGAAAGATAACTAAATATGCTTTTTTAAAACTAAGCAACGATAAGGTAAGGGCTTATCCAGTGGGAGTATGATGCGAAAATTAACTTAACACACAAATTTAACCCTCTTTTGACAATTGTAGTATAAGTATAAGTAGGGATCGTTCTGGACCGGGGATTAGGAGGGCTTACTAATAACCT	.........(((((...(((.((((((((((((...............((.((((..((((..((((((((((((..((.(((..((((((.(((((...))))).))))))..))))).))))))))))))..)))))))).)).((((((....)))))).(((.(((..(((..(((((((.......((((.........((((..((((.(((....(((.((((.((((......))))))))....))).....))))))))))).........))))..)))))))..)))..))).))).))))))..)))))).))).))))).........	-	GGACCGGGGATTAGGAGGGCTTA
m0251	MDC006046.505:206:417:+	-49	m0251-5p	-	6	6	-	CCTCTGGACCCTTCGGTTGGAGATGGCCTAACTTTGTTGGTGATGATCCTGCTATATGGAAAATGAGGATGTAGAACTGGGTGAAGTCGATTTGATGCTTCCCTCTACTGGAAAATGACAAAAGATTTGGATGGTAATGAAAATGCACCTCAAAGATTGATTGGTGAAGAATAATAGAGACTGGTTATCGGTCTAATTAGGGTGACAAGAAC	..((((.(((((..((((((((((((((...((((((((.......(((........)))...(((((.((((.....(((.(((((.........)))))))).(((((..((((........))))...))))).......)))))))))...................))))))))...)))))))..))))))))))))..).)))..	CTTCGGTTGGAGATGGCCTAACT	-
m0252	MDC006053.309:27004:27309:-	-74.3	-	m0252-3p	13	-	12	ACACAAGATGTATCGTGGTTCACCCCAATGTTTGGGCTACGTCCACACTGATGTTGATATTGTTTCACTTTGAATGGTGAATATACAAGAAGGCTAGAGGCAGTGTGCTCTCTAGCCTATTTTCTCTCTTCCCATGGCCTAAACCTTCACCCCCCTAATGAGGAGAGTGAMGAGTCTTTTTATAGAATAAGYGCTRCTCACTTATTACATATTTGCCKCTTCATTTATTACATAATTACATTTGAGTCCCCRGAGTATTTATACGAGGTTTAAATACGGAGGCTCTAAATATGGTACAAACAATAT	(((..((.(((..(((((((((..(....)..)))))))))...)))))..)))..(((((((((.....((((.((..(((((......(((((((((((.....)).))))))))).....................................(((((((((((((......(((......)))......))).))).))))))).)))))..))..))))...........((((.(((((((((.((...(((((((.((...)).))))))))).))))).)))).))))..)))))))))	-	ATACGGAGGCTCTAAATATGGTA
m0253	MDC006057.384:3643:3854:+	-48.97	-	m0253-3p	6	-	6	TAAAATCCTACTACGATCTGACGGTCAGATCTCCGCCAATTGCCAAAATTAAGTGACGGCCGATGTTTTATTTTACGAACTTACAAATCCAATTCAGGAATATCTATAAGTCAAATTCTCGATCCGTAAGTTCCAATGATTCTTAAATATTACGTACTATAATGTATTAARATTTGGTGACGATCCAACGGTCGGATTGTCAACTCATATAA	............((((((((((.((..((((..((((((........((((((((.((...(((((((.(((....((((((((...(((......)))..........(((........)))..))))))))....)))....))))))).)))))).))))..........))))))..))))..)).))))))))))............	-	ACGATCCAACGGTCGGATTGTCA
m0254	MDC006085.338:9457:9656:+	-65.87	m0254-5p	-	1633	1614	-	TATGATTATCTTTTTTGAGCAAATGGGGACATTCGTTGACTTGTTAATAACCAAGTATATTCTTTTGTTACTCAGAATATCATTTGTGTTGAGTTCGTCTTTGACAACCAACCTATGAACGAAAGAGTAACCAAAAAGAATACTTGCTGTCGAAAGAGTTCACGAAAGTCCTCATTCGCTTAAAAAAAAGATTGTTGTGT	((..((.(((((((((((((.(((((((((.(((((.(((((.........(((((((..(((((((((((((......((((..(.((((.(((.(((...))))))))))).))))......)))))))..))))))))))))).........))))).))))).))))))))).)))))..)))))))).))..)).	TTTTTTGAGCAAATGGGGACA	-
m0255	MDC006221.247:1947:2085:-	-35.9	m0255-5p	-	13	13	-	GATCATGCTTTCTGGACTCAATCAGAACATGTGTGCCAACTGTTTGAACCTCTTTACAAAGTTTTACGGATCGTTGACACAGAAGTGTATCCTACTATGGGGGCAGTATATGAGTTGATGCGTGTAGTGAAGGATGAAT	..((((.(((((((.((.((.((((..((((((((((..((((..((((...........)))).)))).......((((....))))..((......)).)))).))))))..)))))).)).))).)))).))))..	TCTGGACTCAATCAGAACATG	-
m0256	MDC006221.440:1220:1356:-	-31.5	m0256-5p	-	6	5	-	ACCGGTATATACGGGATGGTACACTACGTGTTACTATACAAATTATGAGGTATGTGTGCTAAAAAATTAATAACTTAAAAAATAAAATTTCCCACCACTTCTATTAAAACACATGGTGTACCACTTGTGTTCCCTTC	...((...(((((((.((((((((((.(((((..((((((.(((....))).))))))........((((....)))).............................))))).)))))))))))))))))..))...	ACGGGATGGTACACTACGTGTTA	-
m0257	MDC006230.246:6078:6178:-	-31.5	m0257-5p	-	13	12	-	TCCGGCGTGTTGTGTGACTGTCGTAGGCCACTAAAGCTCAAGGGAAAATTTTATAGGACGGCAATAAGGCCGGCGATGCTGTATGGCACAAAACGTTGGGA	((((((((.((((((.((.(((((.((((......(((.....................))).....)))).)))))...))...)))))).)))))))).	TGTGTGACTGTCGTAGGCCACTA	-
m0258	MDC006253.359:5179:5291:-	-32.3	-	m0258-3p	7	-	7	AGCAGGCGACTTGAACAGACGATTTTTGATCTGGTTATGTACTGATGCAGATGCAGACTGATGCAGGTGCAAAGATGCAAAATCAAAGATTGTGAGTACGGTAAAGCAGTGCG	.(((.((.(((.(.((..((((((((((((.......((((((..((((..((((......))))..)))).)).))))..))))))))))))..)).))))...))..))).	-	AATCAAAGATTGTGAGTACGGTA
m0259	MDC006290.371:5568:5693:-	-36.2	-	m0259-3p	6	-	6	TGTTGTCCAAGTTGTGATCGACAACGGTTCTGCATTTGTCAAAGCTGGAAAAAAGTTAATGAAGCATCATAATGTGTTTTGGACATCATGTGCAGCACATTGTATTGATCTCATATTTGAGGCAAT	.(((((((((((((.((((.((((..((.((((((.((((..((((.......))))...(((((((......))))))).))))....)))))).)).))))...)))).)).))))).))))))	-	AGCACATTGTATTGATCTCATAT
m0260	MDC006294.80:777:1098:+	-84.8	-	m0260-3p	8	-	8	AATGTCATTTGTACTAAATCATTCACTCGTACTCACTAAAGGAGAGCTTGAACCTATGTACTTGTGTAAACCCTTCACAATTAATGAGAACTCTTCTATTCCGTGGACGTAGCCAATCTGGGTGAACCACGTACATCTTGTGTTTGCTTTCCTATCTCTATCCATTTATATACTTATCCACACTAATGACCGGAGCAATCTAGCGAAGATCACAAAAAGCGACCGTTTTCGTTACCTAGGATCTATCTTGCAAGAGAACGGAGAATTAGATGGAGATCTCAACCATAGAATACGAGCTGGATGGAAAGAGTACATCCGGCGT	.(((((...((((((...(((((((((((((.((.....((((((((....((..((((((.((.((..((((.............(((.....)))......(((......)))....))))..)))).))))))...))....)))))))).((((((((.....(((....)))............(((......(((.(((((((((......(((((......)))))......)))))...)))).)))...))).......))))))))...........)).)))))).)))))))....))))))...)))))	-	ATACGAGCTGGATGGAAAGAGTA
m0261	MDC006316.516:2687:3025:+	-63.55	m0261-5p	-	9	9	-	TATTGATAGATCATTGAGACTGACTGTTTGGTTGATTAATCACTAATTTGAAATACTTAAACTGTAACTTTTCTTTAATTCCTTTTCCTTTTGTATTTTCATTGGACTCTTTTAATTTATTTTTTTGCTTGATCTATCTTAAGAATGCTTGCATCTTGACACTTTAAATATTTTAATTTGTCCTCTTTTATGTAAAGTTTTCTCCGATGTGAATATGGCTTTTTCTCAATCTTCAGATGGTGATTATTTGGTAACTTTTGCAAACTTGGCTACTCAGCCTTTGAAATACAAAGCCGAGGATGAGAGGAACCAGATGAGCTAGAATCGGGTTTGTATAAT	.....(((((((...((..(((.((((((((((...(((((((((.((((((.(((.......)))........................(..(((((.(((((((.....................(((((......)))))...((((((((...((((..((((.....))))..)))).......)))).))))....))))))).)))))..).............)))))))))))))))........(((((.((..(((((((....................)))))))..))))))))))))))).)).)))..)).))))))).....	TCATTGAGACTGACTGTTTGGTT	-
m0262	MDC006359.286:2469:2594:-	-48.4	m0262-5p	-	9	9	-	TCTGGGTCCTTGACAGTATAGCGTTGGCCGGTYCTCGGTAGTTTCGGGATTGGTCAAGTATGGTACAAACAGTGCTCCCCTAAGTTCCCGAGTGAGGGAAACTCCTCGGTTGGGGACTTGCAAGAT	...(((..((((...((((.((.(((((((((.(((((.....))))))))))))))))...))))...))).)..))).(((((((((((.((((((....)))))).)))))))))))......	TGACAGTATAGCGTTGGCCGGTY	-
m0263	MDC006375.269:2286:2395:-	-29.6	-	m0263-3p	12	-	11	TGATTTGATTTATTCGTGATCCTAATGTCTTGTTGTTGTGATTTCAGAATATGTCTTACATGTGGTATTAGAGCCACACAACAAGCTTAGGGTTCGGATTAAAGGTAATT	.((((...((((((((.((((((((.(.(((((((.(((((...((.....))..))))).(((((......))))).)))))))))))))))))))).))))...))))	-	ACAACAAGCTTAGGGTTCGGATT
m0264	MDC006439.277:1049:1165:+	-28.7	-	m0264-3p	7	-	6	TTATGGGACATCACCGTTAACATTTAGGTGATCAACATCATCACAACCTTATCTTGGAGAGCTTGTTCGACACTTTCCTGGTGGTCTGGTGACTCAAAGAACGGTTAAGTCTGCCTT	.....((((...((((((....(((..((.((((..(((((((............((((((..((.....))))))))))))))).)))).))..))).))))))...)))).....	-	TCTGGTGACTCAAAGAACGGTTA
m0265	MDC006439.287:6592:6708:-	-28.7	-	m0265-3p	7	-	6	TTATGGGACATCACCGTTAACATTTAGGTGATCAACATCATCACAACCTTATCTTGGAGAGCTTGTTCGACACTTTCCTGGTGGTCTGGTGACTCAAAGAACGGTTAAGTCTGCCTT	.....((((...((((((....(((..((.((((..(((((((............((((((..((.....))))))))))))))).)))).))..))).))))))...)))).....	-	TCTGGTGACTCAAAGAACGGTTA
m0266	MDC006462.294:1243:1564:-	-90.82	-	m0266-3p	32	-	31	TGGCCAGCTTGTTGGCTCATGTTCTGGGATTGGTTCATCTTGATAAAGTATAATTCTCTTTCTACACAAATACACACAAGAAAATATGAGGCAGCTGAAAAATGCTTACAACTTCCTTATGATGATGAAATGTTGAGGTTAGTGAGGGGGATTTTATAGCTTTTTCAGCTCCATTCATTGCTCGACACATGTTGAGCAAAGTTTAGACTCAAGCCTAAAGACCAGGGCCGCTTTTGATTAGGGTTTGAGTCATTCTCTCATGAAAAAGCTAATTAGTTACGAATTTAGAGAGGGTTGTTTGCAGACAGGCTAAATTATGGCC	.(((((.....((((((..(((.(((.((..((..(.((((......(((......(((..((.(((.....................(((((.........)))))..((((((..(((.........)))..)))))).)))))..))).....(((((((((((..........(((((((((....)))))))))......(((((((((((.((...(((((....))))).)).))))))))))).........)))))))))))......))).......)))))..))..)).))))))))))))....)))))	-	GAGGGTTGTTTGCAGACAGGCTA
m0267	MDC006483.166:6293:6406:+	-60.6	m0267-5p	-	16	15	-	ATCATGATGATATGATCATGAAAGTAGGTATACCGTATATGCATGAGATTYATTAAAAAAGAATTACAACTTAATATACGGTATACTTACTTTCATGATCATATCATCATGATC	((((((((((((((((((((((((((((((((((((((((...((.((((...........)))).)).....)))))))))))))))))))))))))))))))))))))))).	TATGATCATGAAAGTAGGTAT	-
m0268	MDC006500.513:454:527:-	-45.6	-	m0268-3p	11	-	11	AGGGATGTGATATCTACACATTATTTTTTACTTCTCGTGAGAAGTAAAAAAAGATGTGTGGATAGCACATCCCA	.((((((((.((((((((((((.((((((((((((....)))))))))))).)))))))))))).)))))))).	-	AAGTAAAAAAAGATGTGTGGATA
m0269	MDC006533.378:2026:2191:-	-53.7	m0269-5p	-	12	12	-	GGGGATCTGGCTCTCGAGATTCGGAGAACGGTACCTTTTTAATTTTTAAGAAAGCAATCATGTTGGGAGTTTAGCTTTCGAGATTCGAAGAGCAGTGCCTCTTCGATTTTTGAGAAAGCAATCTTGTTGGGAGTCTGGCTTTCGAGATTCGGAGAGCTGTGCCTCT	((((...(((((((((((.(((((((..(((.(((((..(((.........((((..((.....))..)))).((((((((((.((((((((......)))))))).))))..))))))....)))..))).)))))..))))))).))).))))))))..)))).	CTCTCGAGATTCGGAGAACGGTA	-
m0270	MDC006575.285:3102:3257:-	-41.7	-	m0270-3p	50	-	50	AGTTTCGGGTTTGAACTTTCGTAATTAGTCTTTAAATTCGTTGACCTTTCGAGGTCACAAGTAATGTTTTCAAATAGGTCTCGAAGCCACCATAGGCGAAAGTCCTTTGTGAGTCCGGGTTATAACGGTATAGTTACGGACGTTTAAAGTTGTGAT	.(((.(((.(((((((.((((((((((..(((((((((((.((((((....))))))...........((((...(((.((....(((......)))...)).)))...))))..)))))).))).))..)))))))))).))))))).))).)))	-	AACGGTATAGTTACGGACGTTTA
m0271	MDC006687.75:150:326:-	-44.8	-	m0271-3p	8	-	8	CKAACGATCTGATGAGTTGGCTGTTAATGATTCTCTAGCRCTCAGTGTTCAGTGTGCAGGTTATGTGTCTAATATGGCCCAACGCCTATTTGCTCGAACCCGCCAAGTTGAATCATTGGATGCTGAAGTGATAAGTCTCAAATAGGAGATCAGAGGGCTTAAGCATAAGAATAAACA	.......(((.(((..(.((((.((..(((((..(((....(((((((((((((.((.((((.((.((..((((.(((.....))))))).)).)))))).))..........)))))))))))))..(((......)))..)))..))))))).)))).)..))).))).......	-	GGAGATCAGAGGGCTTAAGCATA
m0272	MDC006709.359:717:984:-	-41.6	-	m0272-3p	8	-	8	GAGGACGAAATGGGGTTTTGGATCTTTATGAGATTGAAATAAGAGAAAATGCTCAAAAAAAAAAATTTAGATAGTACATCAAAAAATTAACTTAAGAAAAGTTAACACATACCAAAAAAAAGGAACTTCAACGAAAAATTTCTGTTACTGTTTACTTTAACGAAAAATCATATCTTTACACAAAAAATCAATCACAGTACTATTCATTTTACCTTTTATTTTGTCTTTATCGTTTAAACTCAAAGTTTTCAAGCCCTATTAATTAGTT	........((((((((((..((.(((..((((.(((((..((((.((((((....(((...(((((...((((((((.........(((((((.....))))))).............((((((((...((((((....))).)))...)))).))))......................................)))))))).)))))...))))))))).)))).....))))).))))))).))..))))))))))........	-	AAACTCAAAGTTTTCAAGCCCTA
m0273	MDC006712.491:2888:3063:+	-44.1	-	m0273-3p	6	-	6	TAGACATAATAAATGTCTTCTTCAATAAGGATTATTAATCCTAATTGGAATGTAGTTATGAATCCTACTCCAATTGAGAAACTAACTCCAATTGGGTAAACAACTCCAATTGGGAAAACAATTTAATCCTCTAAGACTATAAATCCTTATAGACGTAGGACAACTTATCATGGACT	....(((.((((.(((((((.((.(((((((((.....(((((((((((..((((.........)))).(((((((.((.......))))))))).........)))))))))))......((((......))))......))))))))).)).).))))))..)))).)))....	-	TCCTTATAGACGTAGGACAACTT
m0274	MDC006793.322:2343:2456:-	-60.6	m0274-5p	-	16	15	-	ATCATGATGATATGATCATGAAAGTAGGTATACCGTATATGCATGAGATTRATTAAAAAAGAATTACAACTTAATATACGGTATACTTACTTTCATGATCATATCATCATGATC	((((((((((((((((((((((((((((((((((((((((...((.((((...........)))).)).....)))))))))))))))))))))))))))))))))))))))).	TATGATCATGAAAGTAGGTAT	-
m0275	MDC006806.365:1661:1878:-	-60.8	m0275-5p	-	9	9	-	CCCCAACTTCACTGCCGAAAGCAGTGTCGGACAACTTGATTAGCCACGGCTAGTGTTGGTGTGTGATGTATATATTTTCTTCTTTGGTGTAACCCAGAGTCGTACAACTTTACCTTCGGMTGATGGAGCCTACCATGTTTCTTCATTGGCGTAAGCCAGTGTCGTACAACTTCACCTTTGGTGATGGACGAGTACTGCCTTTGGCGACTATGATACCC	............(((((((.(((((((((..((.....((((((....))))))...((((.((.................((((((......))))))..((((.................((((......)))).......(((((((....)))))))..)))).))..))))........))..))).)))))).)))))))............	ACTGCCGAAAGCAGTGTCGGACA	-
m0276	MDC006880.332:14543:14640:-	-18.9	m0276-5p	-	31	30	-	TTCTTATTTTGTTATTCTTATTTGATCGTCTTAATGTTTTGTTTATACAGTAAATTGTAATGAAATTGAGAAGAGGTTGAAGAAGTTTGATTAGGAAA	((((((....((((..(((.((..(((.(((((..((((..(...(((((....))))))..)))))))))...)))..)).)))..)))))))))).	GTTATTCTTATTTGATCGTCTTA	-
m0277	MDC006958.369:10684:10988:+	-110.4	m0277-5p	m0277-3p	1161	1151	2	TAAGGGATTCTTGTCGCAKGAGAGATGGTACGAGCTACGCTATGGCTAACAGCATGTTCCATCCTCCTGTGACATGAACCCCTTTATTTCTTTATGTAGATGCAATAATTTCTTCATTCTATTAAAGAAAACTGCAGCATTATCCAAATTCATTGAGAGAAAGGGAGAGAGGGAGAGAGGTACTCTAGAGAAGTGATGGAATTAAGAAAGGTTGGGGGATTTATGTTCGCAGGAGAGATGGCACTAATTGTACTGCAATTGCGTCAACAATTGTTGCCATCTCTCCTGTGACCAAAAATCTCTGC	..((((.(((.(((((((.(((.(((((.(((.(((..((....))....))).))).)))))))).))))))).))).))))(((((((((((.(.((.(((.....(((((((.((((.....)))).............(((...(((.......)))..))).....))))))).)))))))))))))))))..................((((((((.((.(((((((((((((((((.(((((((..(((....)))...))))))).))))))))))))))))).)).))))))))..	TTGTCGCAKGAGAGATGGTAC	TCCATCCTCCTGTGACATGA
m0278	MDC006959.382:2912:3020:-	-21	m0278-5p	-	25	25	-	TTTGAAAACTAATGGACATGAAAGTTGATGGTTGGTTTATACTTAAGCATAGATAAATATGCTCATTTTTACATTACCCACAATTATGTTGTGTTTATGTGTGCCCTAC	.......((..(((((((..(.(((((.(((.((((.((......((((((......))))))......)).)))).))))))))...)..)))))))..)).......	AATGGACATGAAAGTTGATGGTT	-
m0279	MDC006982.511:17710:17829:-	-26.3	m0279-5p	-	32	31	-	GTGGGATTATCATGTGGGTGGGAAAATAGGACACTGGGTTGGGTTTAGTAGCACTCTTACTATTTTGCGTTGGAAATGACAAAATCACCCTTATTTTTAACATCTACATGGATGGCATTT	.........(((((((((((.(((((((((......(((.((((........))))..))).((((((((.....))).))))).....)))))))))..))))))))))).........	CATGTGGGTGGGAAAATAGGACA	-
m0280	MDC007012.431:4969:5036:-	-18	m0280-5p	-	9	9	-	TAAAAGGAAACCTGATGGCACTGTGGATCGGTACAAAGCCCGTTTAGTCACCAAAAGGTTTCATCAAC	......(((((((..(((.((((..(((.(((.....))).)))))))..)))..)))))))......	CCTGATGGCACTGTGGATCGGTA	-
m0281	MDC007017.604:51220:51463:-	-57.4	-	m0281-3p	10	-	9	CTGCAGGCACCAACTTCATGCAGCGCGTTCTGCTACAGACGTCGAGGCATTTACAGAGGAGAAAAAACAGTATCTTCTATGCAAGCATCATGGAAAATGCTGATTTTGTTCCTAAATTCTAAAAATCAAAAAAAAARKAAAAAAAAAAAAGAAATCAAATGATTTTTTTTCRTCTATGAAAACATCTTAAGATTTTAGCTAGTATGAAGGTAGGATAAAGATTGTATGATGGTAGGGTTTGATT	...(((((.((.((((((((((((..((((((((.((.((.....(((........(((((.((((.((((((.(((((((.......))))))).)))))).)))).)))))........((((((...................((((((((((....)))))))))).....(((....))).....)))))).))).)).))..))))))))...).)))))))).))).)))))))...	-	AGGATAAAGATTGTATGATGGTA
m0282	MDC007019.341:1711:1856:-	-24.68	-	m0282-3p	10	-	9	CTGCAAATTCGAGTTTGTTGGCTGGCATTATGCAAGTGTGTGAGTTTAAGCCATTCAGGTTAGTTTAGTGGTGAAAGTGGATAGGGTAATTGTAAGAAGGATGAAGTTCAAAAGTGTGATCCAAGTGAAGAGACTATCAATGGTTA	..((.......(((((.((.(((((.(((((((.......(((..((...((.(((.(((((.((((..............)))).)))))....)))))...))..)))...))))))))).))).)).))))).......))..	-	GTGTGATCCAAGTGAAGAGACTA
m0283	MDC007019.345:2588:2733:-	-24.68	-	m0283-3p	10	-	9	CTGCAAATTCGAGTTTGTTGGCTGGCATTATGCAAGTGTGTGAGTTTAAGCCATTCAGGTTAGTTTAGTGGTGAAAGTGGATAGGGTAATTGTAAGAAGGATGAAGTTCAAAAGTGTGATCCAAGTGAAGAGACTATCAATGGTTA	..((.......(((((.((.(((((.(((((((.......(((..((...((.(((.(((((.((((..............)))).)))))....)))))...))..)))...))))))))).))).)).))))).......))..	-	GTGTGATCCAAGTGAAGAGACTA
m0284	MDC007021.253:5930:6032:+	-19.7	-	m0284-3p	12	-	12	GTGATTCATTTGATGATTGTTTGGCCAATTTGACTTTAATCTTGAAAAGATGTATTGAAACTAACCTTGTGTTAAATTGGGAGAAATGTCATTTCATGGTTAA	.((((.(((..((((((..(((..((((((((((....((((.....))))........((.......))))))))))))..)))..))))))..))))))).	-	TTAAATTGGGAGAAATGTCATT
m0285	MDC007038.169:22911:23026:+	-36.8	m0285-5p	m0285-3p	15	14	1	TCTGGGTCCTTGACGGTATAACGTTGACCGGTTTTGAGATTGGTCAAGCATGGTACAAACAGTGTTCCCCTAAGTTCCTGAGTAAGGGAAGCTCCTCGGTTGGGGACTTGTAAGAT	...(((..((((...((((...(((((((((((....)))))))).)))...))))...))).)..))).((((((((..(.(.((((....)))).).)..))))))))......	TGACGGTATAACGTTGACCGGTT	TTGGTCAAGCATGGTACAAACAGT
m0286	MDC007039.251:6663:6731:+	-19.4	m0286-5p	-	8	8	-	TGATGTTGACACTTGTCGCGCTATGATTGGCTTCTGATGTCGACACGTGTCGCGCTGTGATTGGCCTCC	.((.((..((((..(.((((.((((.(((((.......)))))..)))).))))).))).)..)).)).	ACTTGTCGCGCTATGATTGGCTT	-
m0287	MDC007111.1274:5700:5802:-	-25.5	-	m0287-3p	5	-	5	ATTTGAATTGTACCCTTAATTTCCATCATGAATCTTGATGCATCATTTGACTTATTGAATGATGAATGATGAATGATTGATGAATTTAGGRTACAATATATGA	......((((((.(((.((((((.(((((..(((......(((((((..(....)..)))))))...)))..))))).))..)))).))).))))))......	-	GAATGATTGATGAATTTAGGRTA
m0288	MDC007188.299:3101:3202:-	-27.2	m0288-5p	-	37	37	-	TCCGYCGTGTTGTGTGATCGTCGTAGGCCACTAAAGCTCAAGGGAAAAATTTTATAGGACGACAATAAGGCCGGCGATGCTGTATGGCACATAATGTTGGAC	((((.(((..(((((.((((((((.((((.......((....))............(.....).....)))).))))))....)).)))))..))).)))).	TGTGTGATCGTCGTAGGCCACTA	-
m0289	MDC007191.310:562:689:-	-51.6	m0289-5p	-	24	24	-	GCTCAGTAGTTTCGGGATTGGTCAAGTATGGTGCAAATAGTGCTCCCCTAAGTTCCCGAGTGAGGGAAGCTCCTCGGTTGGGGACTTGCAAGATCCAAGCCATTGAGTAATCACGAAACTTCTAAGTA	(((.((.(((((((.(((((.(((...(((((....((..(((......((((((((((.((((((....)))))).)))))))))))))..))....)))))))).))))).))))))).)).))).	TTCGGGATTGGTCAAGTATGGTG	-
m0290	MDC007223.299:6865:7204:-	-58.64	m0290-5p	-	33	32	-	AGAACCTAACAAGAACTTGGACGAAGTTGGATAAAAACTTGAATAAAAACACTTAGAAACACAAATCAAAACACTTTCTAACTAATCTAAGACTTCAAAATAAAGGGGGATTTGTTTTGGACGAAAATTGAAAACAAAACAGAAACTTTAAAACAAAACAGATTGTAAAACGTTTTTGGATGAAAAYGATGGATAAAAGGCTAGTTAGGAGGTTCTTCTCCACACATGACACACTTGCAAACAAAATGATTTTCAGTTGTTCTTTCAATAAATTATGAAACTCAACACCCCAAGTTAATTAGATACGCTTAAATTAACCTTCAAGTTCTCCTTAAGTTAA	......((((..(((((((((...(((((((.......((((.......................)))).......)))))))..))))))..)))......((((((((((((..((((..(((((((..........(((((((......((((......)))).....)))))))...........((.....(((....(((((((((....))))).....))))...))).....))....))))))).((((...(((((........)))))..))))...))))(((((((.((.....)).)))))))...))))))))))))..)))).	AAGAACTTGGACGAAGTTGGATA	-
m0291	MDC007223.300:37163:37327:-	-30.65	m0291-5p	-	14	14	-	TATACGGTGTTTGGTATTGAACCGGATAGGACAAGGAAATAAAAAAAATGACAAATCTTTGTTTGTTTAATGAAATCTATCTGTTCCCCTGTTTAAATCAAATTACTAAACAAAAAAAAAAAATGAAATCTATCTCTTCCCCAGATCTTTCTGCCGCACCGTGCC	..((((((((((((((((((...(((((((....(((............(((((((....)))))))............))).....)))))))...))))..))))))................................((((....))))..))))))))..	TTGGTATTGAACCGGATAGGACA	-
m0292	MDC007245.419:1248:1341:+	-40.8	-	m0292-3p	11	-	11	GTGGGCTGTTGGATTTTTATCCAACAATTACAATTATTATAACTTTTAGAGGGTCATCATGTTTGTAACCGTTGGATAAAAATCCAACGACCCA	.((((.(((((((((((((((((((..((((((.(((.((.((((.....)))).)).))).))))))..))))))))))))))))))).))))	-	TTGTAACCGTTGGATAAAAATC
m0293	MDC007272.324:287:587:+	-66.62	m0293-5p	-	12	11	-	GATCTAACGGAGGACATGACACAAAACCGAGCTCAATGGTGTTCTAGGATTCGTATAGCCGACCYCACTTAGTGGGAAAAGGTTTTGTTGTTGTTGTTGTATTTATGTTATGTTGCTGAAATAGCTAAAGTTGAGAAAGAACAGTTGGAGCTTAGAGTCTTGCACTTGGGAGTGTAAATTTGGATTTATAAATGGKTTTTTTGTTTAAATTTTTGGGTTGTAATTTTGGGGATTTTGTKTGTGGCTTCGAATTATGGGTGATGATGGTTAATTTGGTTTTGTTTTTGGTTTCAGGAGATCT	(((((....(((..((.((.(((((((((((....((.((..((((.((((((...(((((..........(..(((.(((.(((..(((((.((......((((.(((((.........))))))))).......)).)))))..))).)))....)))..).(((.(((((...((((..((..(.((((..(.....)..)))).)..))..))))...))))).)))..........))))).)))))).))))..)).))......))))))))))))).))..)))...))))).	AGGACATGACACAAAACCGAGCT	-
m0294	MDC007283.1028:2409:2772:+	-93.3	-	m0294-3p	11	-	10	CTTTCGGATACCGATCATTTTCGATTTTAATCCCCAAATCGTGAAGAAAAGAGATGCGGCGTTGTGTGGAAGAGGATTACCAGATTGGGTCGGAGGGGGCAAAAACTTCAGGAACACGATCTATTTTGTTCTTTTTTTCTTTTCATTTTTAAACTTTATTTAAAGATTAAAAATGAGATTAAATTCCACATGTGTAAAAACATGACACATGGCGAATTTTGAAAGGAAATATCACAGATGACGTGGTATTACTGTACTACACTATAATTTCTCCAGGTTTTCTAGTGTTGGAATTTTATATTTTAATTTTTTTGTTCTTTTTCATTATGGGTGTAGAAAGAAAATTGTTGGGCAAATTCGGAAT	.((((((((.(((((.((((((..(((((...((((....((((((((.((.(((((.((((..(.((((..........((((.(((((((...((((......)))).......))))))).))))...((((((((.((((((((((((.((((....)))).))))))))))))..((((((..(((((((.........)))))))..)))))).))))))))...)).)).)..)))).))))).))...((((((((.((..((....))..)).))))).)))..........................))))))))..))))..))))).)))))).)))))....)))))))).	-	TGTAGAAAGAAAATTGTTGGGCA
m0295	MDC007288.273:1216:1489:+	-48.29	-	m0295-3p	8	-	8	AGTCAATCCTGGTACTATTCACTTTACCCTTTATTTTGTCCTTATCATTAAAACTCAAAGTTTTCAAGCCCTTTTCATTAGTTTTCCTTAAATTATATTCATTTGATTAACATTCTCAAAATTATGGTTCTTAACTGAATTATATACTGTCATTAAATTCATAAAGTAGATTAGAGATGTCTAACAAAAGACACAATAACCAACTTGACWAWTTTTTTTTTTTGAACAAACGATATTATCATTAAGGGGTGGGGGAGTGGGCTAAGTCTTAGCA	.(..((..(((((.((((((.((((((((((((...((....((((.............(((.(((((..........((((((.....))))))......)))))..)))....((((((.((((((((......))))))))...................((((.(.(((..(.(((((......))))))..))).).)))).............))))))......))))....)).))))))))))))))))))))).))..))..).	-	TTAAGGGGTGGGGGAGTGGGCTA
m0296	MDC007329.515:1553:1683:-	-29.8	m0296-5p	-	378	377	-	GTAGGGTGAAATGAGTGGATGTAGTGGTAGGTAAATGGATGTGTTGTGTGAAATGAGTGTACTAAAATGGTTATTTATAGGGAGAGGATGATGCACAAACTTCAAATTTCGTCCATTCCTTTTGCTCCAAG	...(((..(((.(((((((((.(((...((((.....(.(((((..(.(...(((((((.(((.....)))))))))).......).)..))))))..))))...))).))))))))).)))..).))...	ATGAGTGGATGTAGTGGTAGGTA	-
m0297	MDC007341.182:6600:6738:-	-50.3	-	m0297-3p	7	-	7	AGAGCCGTGTTTGGTAGCCAAGGATGACTTGCCTAATTAGATATCATATATTCACAAGTTACTAACAGATTAGTACTTGAGCACATATATATTAGGGTTTCCAGCTAGGCAGTTGTCCTTCGGCTAATCTGACTGGCTC	.((((((.(((.((((((((((((..(((.(((((....(((((.((((...(.(((((.(((((....)))))))))).)...))))))))).((....))...))))))))..))))).)))).))).)))))))))	-	GGCAGTTGTCCTTCGGCTAATC
m0298	MDC007341.194:13601:13739:-	-50.3	-	m0298-3p	7	-	7	AGAGCCGTGTTTGGTAGCCAAGGATGACTTGCCTAATTAGATATCATATATTCACAAGTTACTAACAGATTAGTACTTGAGCACATATATATTAGGGTTTCCAGCTAGGCAGTTGTCCTTCGGCTAATCTGACTGGCTC	.((((((.(((.((((((((((((..(((.(((((....(((((.((((...(.(((((.(((((....)))))))))).)...))))))))).((....))...))))))))..))))).)))).))).)))))))))	-	GGCAGTTGTCCTTCGGCTAATC
m0299	MDC007361.88:5354:5444:-	-24.7	-	m0299-3p	5	-	5	TACCATTAAGCCCTGTTACAATCCTTAGACTTCTATCTTGGGTGTTATGTGTTTCAATATGTGGAGTTTGGGATTGGTATAAGCATATGGT	.(((((...((..(((..(((((((.((((((((((.(((((..........))))).))).))))))))))))))..))).))..)))))	-	ATGTGGAGTTTGGGATTGGTATA
m0300	MDC007417.154:7:152:-	-40.3	m0300-5p	-	45	45	-	ATGAGTGGATGTAATGGGTGTAGTGGATGGATATTTGGAGTTGTAGGTCAACACACTTGCACACACATATGCTGATTTCTAGCCTTCAAATCTTCAAAAACGTCCATCCTCCTGTCTCCATGCTTGCACTATCCAATCTTGCTCAA	.(((((((((((((((((..(((.((((((((.(((((((.(((((((......))))))).........((((.....))))........)))))))...))))))))..)))..)))))...))))...)))......))))).	GTAATGGGTGTAGTGGATGGATA	-
m0301	MDC007469.326:50309:50509:-	-49.4	m0301-5p	-	8	8	-	AGATAGGATCCTCTTTGTGAGGATTCTGAGGATTCTTTAATCATGTATGTTCATTTTACATCTTGCGGTCAATTTTCGTCAAATAATGTTTGTGTTTAATTTTAAATAATATAATTTAAAATAATTTCTGACTGTACGATATACGATAAAAGAACATTATTAAAGAATCTCTGAAATCCAAATAAAGAAGATAACTTAGAA	...(((((((.(((((((..(((((..(..(((((((((((.((((...((.(((.((.(((.((((((((.....((.(((((...)))))))....(((((((((......)))))))))......)))))))).))).)).))).))...)))).)))))))))))..)..)))))..))))))).)))..))))...	CTCTTTGTGAGGATTCTGAGGAT	-
m0302	MDC007475.136:7884:8177:-	-72.9	-	m0302-3p	19	-	19	TGACCAAAAATGTCATTCCCTCTTGCTCTTGCTCCCCCCTTTTTTCCAAAGTTCGAATAACTATATGTTATTTTATAAATTGTACTCCACCCTTGACATATACCCAGTCATGTCAAATGTCATTTAGCTTCTCTTTGACTAAAACAAAAAGATAAAGTCCTCTTTTTGTGTTTCCTTTTATTAGTTTATTTCTATAAACAAATTAAAATTTCAGAGCAACAAACTCTTCAGGGAAGTGCTCCTTAAGGGTGCGTTTGGTACGTGGGACGGGACGGGACGGAATGGGATGAGGCG	.(.((....((.(((((((.(((((.(((((.((((..................(((((((.....)))))))........(((((((((((((((..........(.(((.....))).).....((((((((.........(((((((((........)))))))))..............((((((....)))))).............((((.......))))..)))))))).....))))))))).)...)))))..)))))))))))))).))))))).))..))).	-	GTGGGACGGGACGGGACGGAATG
m0303	MDC007496.51:585:692:-	-31.7	-	m0303-3p	25	-	25	GGACTATATAGTTGCCTTAGGGCCTWAGGATGATTATGAACCTTTGTTTAGATTCAACACGAGCCTTGTGTTGAATCTRGGTCTAGGGATGGTGATTAATTTTAGTTA	.(((((.......(((....))).......(((((((.(.((((.(...(((((((((((((...)))))))))))))....).)))).).)))))))....))))).	-	TCTRGGTCTAGGGATGGTGATTA
m0304	MDC007566.293:12162:12265:-	-23.2	m0304-5p	-	7	7	-	CACAAGAATAAGGGAGAAGCGTACCACTCTATTCCAAATGTATACGTTAATAATAAAATMAACTCATGAACTAGGTGTGGTACGCAATTTTTTTTATGGAAAAR	.......((((((((((.((((((((((((((((...(((.....(((........))).....)))))).)))).)))))))))..)))))))))).......	AGGGAGAAGCGTACCACTCTATT	-
m0305	MDC007566.303:19898:20001:-	-23.2	m0305-5p	-	7	7	-	CACAAGAATAAGGGAGAAGCGTACCACTCTATTCCAAATGTATACGTTAATAATAAAATMAACTCATGAACTAGGTGTGGTACGCAATTTTTTTTATGGAAAAR	.......((((((((((.((((((((((((((((...(((.....(((........))).....)))))).)))).)))))))))..)))))))))).......	AGGGAGAAGCGTACCACTCTATT	-
m0306	MDC007581.598:29600:29786:-	-48.09	-	m0306-3p	10	-	9	ATGTGATGTACATAGCGCCAGTCTTCACGTGATTGCAGTACTAGAGCGTAAATCATTATTACACCCAGTCATGTTCATGTCAAAATACCTCTYCATGAACGCATGTGTTAGTATATGTCGATGAGCACTCGTTATGATACGTTTGTTTATGCAAGATTATGTGATTACKGGACGTTAGGCATTTGTT	....(((((...(((((((.((..(((((((((((((......(((((((..((((...........(((..(((((((..............))))))).((((((....))))))..)))...........))))))))))).....))))..)))))))))..)).)).))))).)))))....	-	GATTATGTGATTACKGGACGTTA
m0307	MDC007583.195:2858:2990:+	-33.7	m0307-5p	-	11	10	-	ATGTAGTTGAATGATGGGACAAAAGGTAGGAGAAAAAAAGTGGACTTGGGGGGAAGACGCGCCAGTGCTAGTGGGCTTGTTATKTTTTTTTTTTTTTTTTTTTTAGTCTTTTGTCCTTATTATTAAAATAAAG	.........(((((((((((((((((((((((((((((((..((.((((.(.(....).).)))).(((....)))...........))..)))))))))))))).)))))))))).))))))).........	ATGATGGGACAAAAGGTAGGAGA	-
m0308	MDC007583.195:20152:20254:+	-46.4	m0308-5p	-	8	8	-	CTAAATCTCTGTGGTTTGACTGGAAAACGGCTCGAAAGTGGTTAACTCGAGACCAAGACAACCAGTTTCAAGTCGTTTTTCGGCCAAACCACAATGAGTTAGC	((((.((..(((((((((.(((((((((((((.((((.(((((...((........)).))))).)))).))))))))))))).)))))))))..)).)))).	GTGGTTTGACTGGAAAACGGCTC	-
m0309	MDC007594.169:2966:3108:+	-40.6	m0309-5p	-	11	10	-	AATATGTCCATGAGAATTGTTATTGGCACTCCAAAATTCTCATTCTACATTCCAAACTTTCTATATTTAGAAAGAAAAATACCCTTGTGAGGAGTGTATAATGATATTTTTGAAGTATCAATAATACTTCCCATATCCAAAAT	.........(((.(((.((((((((..(((.(((((...(((((.((((((((...(((((((....))))))).....(((....))).)))))))).)))))...))))).)))..)))))))).))).))).........	TGAGAATTGTTATTGGCACTCCA	-
m0310	MDC007594.257:9664:9806:+	-40.6	m0310-5p	-	11	10	-	AATATGTCCATGAGAATTGTTATTGGCACTCCAAAATTCTCATTCTACATTCCAAACTTTCTATATTTAGAAAGAAAAATACCCTTGTGAGGAGTGTATAATGATATTTTTGAAGTATCAATAATACTTCCCATATCCAAAAT	.........(((.(((.((((((((..(((.(((((...(((((.((((((((...(((((((....))))))).....(((....))).)))))))).)))))...))))).)))..)))))))).))).))).........	TGAGAATTGTTATTGGCACTCCA	-
m0311	MDC007595.237:7233:7388:-	-33.5	-	m0311-3p	12	-	12	TATTTGACAACTGAAAATTCAACAACCATTTTTATTTTCATCTAATCAGATTTGGACATATGTTTAATTTATGTTTATAATTTCAATTATTTGGASACATGTTTAAATTTAATTAAATAAAAAKAGAAGTGGCTGCTGAATTTTCAATCGACAAGT	.(((((.....((((((((((.((.((((((((.((((.((.((((.((((((((((((.........((((....)))).(((((....)))))...)))))))))))).)))).)).)))).)))))))).)).)))))))))).....)))))	-	KAGAAGTGGCTGCTGAATTTTCA
m0312	MDC007612.520:4774:4876:+	-32.2	m0312-5p	-	13	12	-	ATCTGTYCCGAGAGGCGGTTGTGTGAGAGATCAAGGGTTTCAAGCAAATGCAAGTTTCCGATCTTGGAGGGGATCTTTCCAGTCAATTGATTCTTGGACAAAT	...(((.(((((((.((((((((.((((((((...........((....))...((((((....)))))).))))))))))..)))))).))))))))))...	AGAGGCGGTTGTGTGAGAGATCA	-
m0313	MDC007620.434:8449:8689:+	-49.5	-	m0313-3p	11	-	10	ATTTAGTYGATTACCTCTCTAAACTTTTAATGGACCAATTTYCCCTCTAAACTTTTATTTTAGGGAATTACCCCCTGAATGTAGCTGAAAAAAGCAAGACCATGGAGAAGATTCATAGTTGTTCACATTAGGGATAAAWTYMAAAAAAAAAAAATAYAGAGTGAAWTAGGGGAAGAGAAGAAGAAAAATACAATATGATGTCTAYATTACGGATAAAAGTTTAGATGGTTAATAAGCTAAA	.((((((.....(((..((((((((((((.(.(..........((((((.(((((((((((.((......))((((((.(((.(((......)))..(((.(((((.....))))).)))....))))))))).................)))))).)))))....)))))).........(((...(((...)))....)))......).).)))))))))))).)))......))))))	-	ACGGATAAAAGTTTAGATGGTTA
m0314	MDC007651.256:53547:53629:+	-36.3	-	m0314-3p	19	-	18	CGTTGAAATTTGATCTAAYGGCTACAATTATTATAACTTTTAGAGAGTCCCTATGTTTGTAGCCGTTGGATCAAATTTTAACA	.(((((((((((((((((.((((((((.(((....((((.....))))....))).)))))))).))))))))))))))))).	-	CTATGTTTGTAGCCGTTGGATCA
m0315	MDC007651.256:62554:62693:+	-18.01	m0315-5p	-	7	7	-	TCCTACTATTAAAGATGTGATACAAATCTGATACGAAAATAAAATAAATTTATGCTTAATTATATTGAAAATAACATCTGTTTAAGCAGTTTTAACATCACATACCCATCATGTTTTTTGTTTCAACATCAATGGAATCA	.....(((((...(((((((.(((((.(((((............((((....(((((((......((.......)).....)))))))..)))).............)))).)...))))).)).)))))))))).....	AAAGATGTGATACAAATCTGATA	-
m0316	MDC007685.303:1465:1642:+	-46.93	m0316-5p	-	15	14	-	TGTCGTGTYGTGTCGGATTATCGGGTCGTGTCARGAATTGYCAGGCCTACACCGCACGCGGCGACTCATGGGAAAATCCRTTGACATGTATTTTGGACAACAAGATATTCTCGATGCTCTGAGCCCATATTCAAGGTCCTTTTATTGAGATTCGATGTGATAGTTCCATTATTCGATT	.((((.((.(((..(((((((((.((((.(((...(((....((((((.(.(((....))).)....(((((........((((...((((((((.....))))))))..)))).........))))).....))).)))...)))..))).)))).)))))))))))).)).)))).	TGTCGGATTATCGGGTCGTGTCA	-
m0317	MDC007720.258:26683:26905:-	-53.02	m0317-5p	-	6	6	-	GATTAGATACTTGCTTGGAATGTTTGAAAGGTTGAAACTAATTTGGAATGACAATAAAAGGTGGGAGGATTTTAGGTACTTAATTCAAAAATTTAATAGTGGTTTTAGTAGAAACATATATAAAGTTTTAAGTGCTTCTAAGAAAATGTGCTTTTTCAGAAAGCATTTCTATAGCTTGGAGACACTTAAGTTTTCCTTTTACACGTACTCAGAAGTATCTTCA	((..((((((((.((.((.((((.(((((((..((((((...(((......)))....(((((...........(((((((((......(((((.(((...(((((....)))))...))).))))))))))))))((((((.....((((((((...))))))))........))))))..))))).))))))))))))).)))).)).)))))))))))).	TTGCTTGGAATGTTTGAAAGGTT	-
m0318	MDC007724.183:3594:3712:-	-29.1	m0318-5p	m0318-3p	13	1	11	CTAATCATCTAATCTGAACTCTTGAAATTTAATCCAACGGTTAAAATTATTATAACTTTTAAAAGGTATTCTGTTTATAGCTATTTGATCAAATTTCAAAAGTTCGGATTGATTTATTG	......(((.((((((((((.(((((((((.(((.((..((((((((....(((.(((....))).)))...)))).))))..)).))).))))))))).)))))))))))))......	CTGAACTCTTGAAATTTAATC	TCAAATTTCAAAAGTTCGGAT
m0319	MDC007740.273:30427:30635:+	-95.8	-	m0319-3p	7	-	7	TACCTGAGTTTGTCCACCATCAATCATTTTGGTCCTTCCATGAAAAATTATATTAAATAATGACCAAAATGGTAAAAATACCTTCAATTTAATAAATAATGGGCCAAATGATTTGAGAAAAATTGAGGGTATCTTTGTCATTTTAGCCTTATTTAATGGAGATTTTTCATGGAACGACCAAAATGATTGATGCTGGACAAATTCAGAGA	...(((((((((((((.(((((((((((((((((.((((((((((((((.((((((((((.(.(.((((((..(((.(((((((((((((..(((((.((.......)).)))))....))))))))))))).)))..)))))).)).))))))))))..)))))))))))))).))))))))))))))))).)))))))))))))...	-	ACCAAAATGATTGATGCTGGACA
m0320	MDC007813.252:74:146:+	-30.14	m0320-5p	-	8	8	-	CTGTGTTATGTTTGGTAAGCGCAGAACGGAACATGATTTTATACCGTTCTGCGTTTGGTATCGCATGGACGGA	((((.((((((.((.((((((((((((((..............)))))))))))))).))..)))))))))).	TTTGGTAAGCGCAGAACGGAACA	-
m0321	MDC007838.418:2586:2869:+	-77.22	m0321-5p	-	8	8	-	GTTTCTCGCTAACATTGACGAGAGGGCACGCTAATAAAGTAGGTAGTTTAATTATGGAATCTCATGGGCCCCTAAAAGTACATGATGCTCTATTTATATGCTCAAAAACTTTTTTTTACTTTGATTTCTTGCCCGTAATTGCTAGTGTTTCATGTCAACTTTAGTTCTTCAGAGGCCAAACCTGAGAATATGAGCCTCTTCGGGCCCTGCAGTGAGGTCTTCGCTAGTGCAAAATCCGACAGCCATGTGTTGAGGCCCTTTTTTGATGACTGGCCGGGGAAGCT	(((((((((((.(((..(.((((((((.(..(((((.....(((.(((..(((..(((.((((((((((((...(((((((((((.((.(((.((((..(((((((.............)))))......))..))))....))).)).))))))..)))))........((((((((............)).))))))..))))))....)))))))))..((....))..)))..))).)))...))))).))))))))))..)))..))))..))))))).	AACATTGACGAGAGGGCACGCTA	-
m0322	MDC007840.139:300:427:+	-45.8	m0322-5p	-	15	15	-	TTCCGTTTGCCGTGAAACGGTCGGAGGTGTTCAGAAAGTGGCTCGACACTCACGGCCTCGCCGGATCTGGGTATCCTTGGGGTCATCGGCGTTCCTCTGCGCGTCGTCGTGCTTCCCAGAGATGGAGA	(((((((..((((((...(((((..((((((.((.......)).))))))..)))))))).))).((((((.......((((...........)))).(((((....)))))..))))))))))))).	CGTGAAACGGTCGGAGGTGTTCA	-
m0323	MDC007844.647:35107:35262:+	-38.3	m0323-5p	-	7	7	-	AGATTGACAAACTTGGAGATTGAGGTTTGCATAAGAAAGATTGACAAACTTGGAGGTTGAGGTTTGTATAAATGYAATGTCCTAAAGACAGAATTTCATCCMTACTCTTGTGCTTATAGTTTGGTAGGTATCCGTCTCCTAGGATTCAACAATCTA	((((((((((((((.((..((.(((((((((..........)).))))))).))..)).))))))))...........((((((.((((.(.....)............((((((((......))))))))..))))..))))))....)))))).	ACTTGGAGATTGAGGTTTGCATA	-
m0324	MDC007866.277:459:671:+	-70.2	-	m0324-3p	57	-	56	TTCGGAGGGCGGTGCCTCTTCGATTTTCTCGAATGTGAGTAAAGGTTGGGCATGTTTGCTAGTCTACCTTGCCACGAAGCAYARAGGTTGACACACAGGGACTTTCCAATTATCYAGCAGTGGTACTGTTCCTTTACCCTCTCTTCAATTTTTGAGAAAGTAATCATGTTGGGAGTCTGGCTCTCGAGATTCGGAGGGCGGTACCTCTTCGAT	.((((((((.(.((((.((((((...((((((.((((...........((((....)))).(((.(((((((......)))...)))).))).)))).((((((.(((((.....(((((.....)))))...((((..((((..........))))..))))....))))))))))).....)))))).)))))))))).).)).)))))).	-	CTCTCGAGATTCGGAGGGCGGTA
m0325	MDC007874.307:2016:2310:-	-78.31	m0325-5p	-	8	8	-	TTCAAAATTTTAAGTTGGGTGTAAAAAAAGGTTGTATGGGTTTAAATAAAATTTCCCTTAAAATATTAATATCTTGGAGAATCTTGGAGGGCCAGAGGGCTAAAACGAGCCCTCTGGCCAACCGGTTGGAGATGGCCTTAGTTAGCAGGAAATTTCAATAATAATTTCGAAAATTATAATAATAGTTTTAATTTGATAATAGAAAAATGCTAATGTGGCNTAATGTACGTAAGCGTCATAATRAAAATCCTTAAAAACCCAGATGTTTGATTAAAACAACTTTAAAATTAGGAGT	(((..((((((((((((....(((..(((.(((...(((((((........(((((...................)))))...((((..((((((((((((......))))))))))))..))))..(((....(((...(((((((.((((((........)))))).((((((((....))))))))..................)))))))..)))...(((.(((....))))))........)))....)))))))))).)))..)))...)))).))))))))..))).	TAAGTTGGGTGTAAAAAAAGGTT	-
m0326	MDC007904.495:603:671:+	-19.4	m0326-5p	-	6	6	-	TTTACTGATTATGGGACTTGTAGAGATTGCATAAAGGGAAAGCAAACCAACAAGTCCTCTAAAGGTGCC	..((((..(((.(((((((((.(.(.((((...........)))).)).))))))))).))).))))..	ATGGGACTTGTAGAGATTGCATA	-
m0327	MDC007923.281:1413:1575:+	-50	-	m0327-3p	229	-	227	GTAGCTTACGATGAAGTCCCGCCTCATCTATATCCATGTTGAATTTCCTCACGGCCCAATGAGCCTTGTGCTCCAACTCCACAGGTAAGTGACATGGTTTCCCATACACGAGCCGAAAGGGAGACATTCCGATGGGTGTTTTGTAGGCGGTCCTATAAGCCCA	...(((((......((..((((((((...((((((((...(((((((((..((((.......((((.(((.........)))))))..(((..((((....)))).)))..))))..)))))...))))..))))))))..)).))))))..)).)))))...	-	TGGGTGTTTTGTAGGCGGTCC
m0328	MDC007946.169:497:713:-	-68.24	m0328-5p	m0328-3p	130	91	37	GCCAAAATGTTGCTTTTATCTGCATTTGCACCTGCACTTGTGCTCGTTCATGTTTCTTCCTTCCTTGAAAAACCCTAAAGCCAAAGCTTCAGAGAATGGAAAAGGTTTTAGATATATGAGAACAAAAATGACAAGAGGAAAGGAATAAGGGAAYAGAAGGAAAATGGAAATCAGAAGGAAGAGCAGGAACAAGCAAGAGGTGCAGGTGCCAGTGCAG	...................(((((((.((((((((((((.((((.((((.((((.((((((((.........((((....((....((((.....((........(((((......)))))......)).....))))...))....))))...............(....).)))))))))))).)))).))))..)))))))))))).)))))))	TGCATTTGCACCTGCACTTGT	GGAAGAGCAGGAACAAGCAAG
m0329	MDC007951.108:1512:1767:-	-55	m0329-5p	-	14	13	-	CTTGTAAGTAAGAGGTCTTAGGTTCGATTTTCACGAATTTGAACCACATTATTACTAGCTCAACATCGCCTTCAATAGAGCAATTTACATAGAATGAGTTTACTATCATGTGATGTCTTGATAAAATATTATAATACCATGTACTAAAAARTTACACATGTTACTGTTTTATRAAACGGACGTCACAATAACAATGAAGGTAGCAGTTAATGCATTCTATGCAAGTGAGAATTTTTTTCTGTACCTAGTACACAAA	.((((..(((..((((..((((...(((((((((.......................((((................))))......(((((((((.(((((((.(((((((((((((..((((((((...(((((...((((.........))))..))))).)))))))).....)))))))))).......))).))))......))).)))))))))...)))))))))....)))).))))..))))))).	AGAGGTCTTAGGTTCGATTTTCA	-
m0330	MDC007968.377:21134:21240:+	-31.4	-	m0330-3p	7	-	7	ACATGCTTTAATGTATCATTTTCACTTGCCTTATCTGTTCTCCAGCCGGATGTGATATCTTCTCTGGAAGTACATTAGCAGTTGAAGATGAGTACTCGGGAGCAATG	...((((((...((((((((((((.((((......(((.((((((..(((((...)))))...)))).)).)))...)))).))))))))).)))...))))))...	-	AGCAGTTGAAGATGAGTACTC
m0331	MDC007972.424:703:859:-	-60.1	-	m0331-3p	12	-	12	GGATCTTGGGGATTCGTYAATCGTGTTCGTTTATCATATATCGTGCTGTCAGTTTTTGCTAAGTACTGTTTATGTTTATTTTTAAATAAAAAAATTAAAATGATTTTTAACTGCATGATGTACTATGAACGGACACGATTTACGGATCCCTAATATC	.(((.((((((((((((.((((((((((((((((..((((((((((.((((((...........))))....((((((....)))))).(((((((.....))))))).)).))))))))))..)))))))))))))))).)))))))))))).)))	-	ATGAACGGACACGATTTACGGAT
m0332	MDC007989.270:1106:1203:-	-18.9	m0332-5p	-	31	30	-	TTCTTATTTTGTTATTCTTATTTGATCGTCTTAATGTTTTGTTTATACAGTAAATTGTAATGAAATTGAGAAGAGGTTGAAGAAGTTTGATTAGGAAA	((((((....((((..(((.((..(((.(((((..((((..(...(((((....))))))..)))))))))...)))..)).)))..)))))))))).	GTTATTCTTATTTGATCGTCTTA	-
m0333	MDC008000.234:7489:7648:+	-52	-	m0333-3p	10	-	10	TTTCCCAATGGGTCATCCATCGTGGGAGTGCTCTTGCCTCCTTCTCGCTTAACTTTGGAGTTCCTWCGGAATCCAAAGCCAGTGAGCTCCCAAAAGGCCTCGTGCTAGKTAGGGATGGGAATATACATTTAAGGATCACTCCCCTGGACAATGTGGGATG	..(((((....((..((((..(.(((((((.((((((((....((((((...(((((((.((((...)))))))))))..))))))........))))(((((.((.....)).)))))............)))).))))))))))))..)).)))))..	-	TTTAAGGATCACTCCCCTGGACA
m0334	MDC008031.166:21159:21309:-	-81.43	-	m0334-3p	10	-	9	GGGTGGGTGTGATATCCACACACCCCTTTTTACGTCTCACACACCTTTTTAATTTTGGCTGTCAGATGGGATGAATTGGAGAAGATCGAAGGACAGTAATTAACAAGGGGCGTGTGAGAAGTAAAAGGGGGTGTGTGGATAGCACACCCCT	.((.(((((((.(((((((((((((((((((((.((((((((.(((((((((((...((((((.(((.................)))....)))))))))))).)))))..)))))))).))))))))))))))))))))).)))))))))	-	AAGTAAAAGGGGGTGTGTGGATA
m0335	MDC008043.242:16036:16403:-	-81.3	-	m0335-3p	346	-	337	TTCCTTTATATCAATTGGTGACCTTAGTCTTGATGTCAATTATCCTCCAAACATATTTCAACCACATTTTAGCACTAAAACAATATTGTGAAGTGACATCTTGGTATTAATCATTTCTATCTTCCACGACAGTATGACACAAATTTCCAATTGGTGTATAATTGCGGCTACCTAAATGGGTGACTGCTAGATTATATTTGTCAAAGCACAAGCCGCAGTGTCATGAATAAACCAGCGGCCTTAAAAACTTGAGAAATGATGAGAACATTCTTTTAAAAGTGAGATTTTTTGTCACTTTATGTATTTGACATAATGTTTTGTAACGTTGACATATAAATTGACGTTAAACTGTGAGGTAGTAGAAGGTT	..(((((.((((....))))((((((((.((((((((((((...........((((.(((((.(((....((((.((...(((...((((((((((((.....((....(((((((((................(((((.......((....)).((((((((((((.(((((....))))).))))..)))))))).)))))........(((((.((...........))..)))))............)))))))))....))..((((........)))).....))))))))))))...)))...)).)))).)))...))))).)))).)))))))))))))))..)))))....)))))..	-	AATTGACGTTAAACTGTGAGGTA
m0336	MDC008056.386:3675:3784:+	-58.7	m0336-5p	-	17	16	-	AACAATATCTGATGAACGGACACAATTTGAGGATCCCCAAGATCCTCTCTGGTTCCTCTTTATGAGGATCCTGGGAATCTTTAAATTGTGTTCGTTCATTGTATATTGGA	..((((((..((((((((((((((((((((((((.((((.(((((((...((.....))....))))))).)))).))))))))))))))))))))))))..))))))..	GATGAACGGACACAATTTGAGGA	-
m0337	MDC008076.803:3349:3503:-	-34	-	m0337-3p	6	-	6	ATGGTTCGTAGTTACCTACGCATATTCACACATTTTTTTATTTCTCATACATTTTTTAATTTTTTGTSWTCTGATTTAATAAATTGAAGAAMATCAAATGACATAAATTAACAAAWMGTGTAAGAAGTAAAAATGAGTGTGGATAACACATCCAA	.(((..(((((....)))))..(((((((((...(((((((((((.((((..((((((((((.(((..........))).))))))))))...((....))................)))).)))))))))))...)))))))))......))).	-	AGAAGTAAAAATGAGTGTGGATA
m0338	MDC008132.448:7089:7227:-	-33.8	m0338-5p	-	11	10	-	ATGTAGCTMAATGATGGGACAAAAGGTAGGAGAAAAAAAGTGGACTYGGGGGTGGGGGTACGCGCCCAACGRTGGGTTTGTTATGTTTTATTTTTTWTTTTTTTAGTCTTTTGTRCTTATTATTAAAATAAAGTTAGTG	...(((((.(((((((((((((((((((((((((((((((((((...(((.(((......))).)))..(....)...........)))))))))).)))))))).)))))))).))))))))).......)))))...	ATGATGGGACAAAAGGTAGGAGA	-
m0339	MDC008133.401:4460:4683:+	-55.2	m0339-5p	-	8	8	-	CCTACCGCTCATGGGCGAAGGCACTTGCCATTATTCGGTAAGCAGTTACAATTCAGGATATAAGACTCGTAGCAAGTTGGATATCTTGTTTCTCAATTTTAGTTACACGAGATTTTTATAGAACATCGAATCCAATGTTCTGGAAAATGTTGTCCATCATAGTTTGTCAGCTCTAAAATTCCGTGTTTTGGCTTTGAGTCGTCAGTGGCCATTTTTGCTGTACA	..(((.((..((((.((..(((((((((((..((.(((..((.((((((((..((((((((..((((.......))))..))))))))..................((((.((((((.((((((((.(....).)))))))))))))).))))..........)))).))))))......))).))..))))...)))).)))..)).))))....)).)))..	ATGGGCGAAGGCACTTGCCATTA	-
m0340	MDC008151.458:30181:30342:-	-40.2	m0340-5p	-	12	12	-	ACGCAGGGTATGGGAGAGGTGAATGTCGGCAAATCATAGTACATGTGCGAACCACGACAACTCAATTTAGTGTGCACACATAAAGTACACACAGACGATGGCTAGAATGATTATCCACAGCAGTGACTTTGTAAGATATTTCTCTTCCGGATATCTCTGAAG	...(((((..((((((((..(((((((.(((((((((.((...((((.((.....((....))......(((((.((.......)).))))).....................)))))))).)))).)))))..))))))))))))))).....)))))...	TGGGAGAGGTGAATGTCGGCA	-
m0341	MDC008208.248:1784:1917:+	-23.4	-	m0341-3p	12	-	11	ATACTATATTTTTTAGTTAGTCTTGAATTCAGTTTTTGAAAATARTCTTACCAAATAAGTTTTTAAAGCCTAAAACTTGAAAATTGTTTTTGAATTTAAAAAATTGAATTCAAGTAGAGTACCAAATAGGGCCT	...((.(((((..((.((...((((((((((((((((..((((..((....(((.((((((((........))))))))....))).....)))))).))))))))))))))))..)).))..))))).))...	-	AATTGAATTCAAGTAGAGTACCA
m0342	MDC008214.424:2844:3048:-	-43.02	m0342-5p	-	12	12	-	ATCAAGTAATGGGACAAAACTTTTCGACGGTTTTCAACAAAAAATCACGATTTAAAGGTTATTTTAATTCCGATTTTGGTGATTTTTTACAACTACACTCCTTGAGGATTGCAATGACATACGGGCTATCTTGCATGATTACGAATAGGCTTCGGGTCAGGTAGTTAACTATCGGAAGTATGCCCACAAAGCCACTCATTTGATG	(((((((..((((.((..(((((.(((..(((......((((((((((.(......((...........)).....).))))))))))..((((((..(((....)))......((((....((.((((.(((........))))))).))....)))).)))))))))..)))))))).))))))...........))))))).	GGGACAAAACTTTTCGACGGTTT	-
m0343	MDC008343.234:20472:20622:-	-32.43	m0343-5p	m0343-3p	15	3	12	AAAAGAAATACTACTAGACCGTAGTACTAAGTGCATGATGTGAGGTTTTTTTGTTTTTTAGTTTTATTTTTTTTAGAGCAAAAGTGTGAAGGAAAAAATGGRACAACTTTTTTTGGACATATTTAGGGCTGGTTTGGTATTGTTGTGCTTT	.((((.((((.(((((((((..((..(((((((........((((((...(..((((((..((((((.(((((......))))).)))))).))))))..)...)))))).........)))))))..))))))))))).))))...))))	TACTAGACCGTAGTACTAAGTGCAT	ATATTTAGGGCTGGTTTGGTATT
m0344	MDC008358.263:15253:15534:-	-108.6	m0344-5p	m0344-3p	46	1	45	GGCTTATGAGTCATGCTCTCCTAAGGTCCTCATTATGAGGACTTGTGAGGATCAAATGCACATTAGGAAAAAATTATATTAGTTTAGATTAAGTGGTTTAAAATATTTGACACTTAATAAAGTAAAAAAAAAAAAAACAGAGTTTTCTAATGGTTGATAGATTTTAAGTTGGTTTTGCTTTATTAATTTGTCAAATATTAACCTTTTTTTTTTTTTTGGTCAATATGCATTTGGTTCTTAGGTCTTCAAAATGAGTATCTTAGGAGAGCATGACTCTAAAGT	.((((..((((((((((((((((((((.((((((.((((((((..(((((((((((((((.((((((((((((.....(((((....)))))..((((...(((((((((((.((((((((((((((..((.......(((((((((........)).)))))))...))..))))))))))))))..))))))))))))))).....)))))))))))).....))))))))))))))))))))))).)))))).))))))))))))))))))))..))))	TGCTCTCCTAAGGTCCTCATT	TGAGTATCTTAGGAGAGCATG
m0345	MDC008405.142:10093:10305:+	-46	m0345-5p	-	28	28	-	TTACGCAGGGTCTGGGAGAGGTGAATGTCGGCAGGGTCTGGAAAAAAATATATAAATTGGATTTATCGATGATACAAGTGTTTTCAAAGTAGGGTTCAATAATTATGACATTATGAACTAAAAGAGTCTCTCTTTTTCATCAGACTAGAACTCAAGGCTTACATCATCGTCAAAGAACTAGCATTTGGAGCAAAAATAGTTTCCCATGCAAAC	.......((.(((..((..(((((.(((.(((.((((((((.......((((...(((((((((..(..(((.((....))..)))..)..)))))))))...))))......(((...(((((((...)))))))...)))..)))).))))...))).)))))))).))..))).)).((((..(((((.......)))))..))))....	TCTGGGAGAGGTGAATGTCGGCA	-
m0346	MDC008405.149:23324:23536:+	-46	m0346-5p	-	28	28	-	TTACGCAGGGTCTGGGAGAGGTGAATGTCGGCAGGGTCTGGAAAAAAATATATAAATTGGATTTATCGATGATACAAGTGTTTTCAAAGTAGGGTTCAATAATTATGACATTATGAACTAAAAGAGTCTCTCTTTTTCATCAGACTAGAACTCAAGGCTTACATCATCGTCAAAGAACTAGCATTTGGAGCAAAAATAGTTTCCCATGCAAAC	.......((.(((..((..(((((.(((.(((.((((((((.......((((...(((((((((..(..(((.((....))..)))..)..)))))))))...))))......(((...(((((((...)))))))...)))..)))).))))...))).)))))))).))..))).)).((((..(((((.......)))))..))))....	TCTGGGAGAGGTGAATGTCGGCA	-
m0347	MDC008461.398:12019:12258:-	-43.4	m0347-5p	-	47	46	-	CATGAATTTTAAATGGACGGGTAACCACGGTTATCCAAACCCATGAGTATTTTTCCCATCCCTAGTTCGATCTATTCACATTGAATTTTGATGAACGTTGTAATCCTTGATTTGTTTTTCTTGTTCTKATTATATACTGGGAGTTTCTTGACTTGCTTGCTTGTTTTGTTTGCGTTGTATAATTTTCAACTTTTGACATGTTTGATAATCGTAGGGTTTATGTGTTTGATGAAATGATTT	.....((((((...(((((.(((((((((((((((.((((.((.((((....((((((......((((.(((.((((.....))))...)))))))..((((((....(((..(.....)..)))...))))))...)))))).......((.(((..((.......))..)))..))..........)))).))....)))))))))))))..)).)))).)))))..)))))).....	AAATGGACGGGTAACCACGGTTA	-
m0348	MDC008469.455:7013:7131:-	-39.4	m0348-5p	-	24	24	-	ACGGGACGGGACGGGACGGGACGGGACGGGATAGAAAGGGACTGGACGGAACGGATATTCCGTGTTACATTTGGTACGGAACGGGACAGTTGTTCCGTTCGCCGTTCGGTATTGACTGA	.(((..(((.((.((((((....(((((((((((....(..(((..((...))....(((((((..(....)..))))))))))..)..))))))))))).)))))).)).))).))).	ACGGGACGGGACGGGACGGGATA	-
m0349	MDC008496.252:4013:4106:-	-28.8	m0349-5p	-	7	7	-	TTCAGGTGATCCATTAACTTAACGGGTCGGGTTCAACCCGACCCAAACCCAATAAACCCGACCCGTTTACAGGTCTAATGTCATATAACCATAG	....(((.((.((((((((((((((((((((((.....................)))))))))))))...)))).)))))..))...)))....	CCATTAACTTAACGGGTCGGGTT	-
m0350	MDC008517.277:12810:12996:-	-50.5	m0350-5p	m0350-3p	11	9	1	AGTTCGGATACTCTTTGTGAGGATTCCGGAAATCCTCCAATCATGTTCATTCATTATATATTATGCGGTCATAAATTATTGTATTTAAAATTAAATATAAACAATACCGAATGAAAACTAACTACACAATATACGATAAACAAACGGATTATAATTATCGGAATCCTCACAAAGAGCGTTCAGAGAG	..((((((..(((((((((((((((((((.(((..(((.......(((((((........(((((....)))))....(((((((((....)))))))))........)))))))...................(.....)....))).....))).)))))))))))))))))))..))).)))..	CTCTTTGTGAGGATTCCGGAAAT	TATCGGAATCCTCACAAAGAGCG
m0351	MDC008553.329:1656:1841:-	-72.49	m0351-5p	m0351-3p	791	780	10	AAGTTGGTAAGCCTCGTTCTTCAGATGGTAGAAAGGATGCAAAGTTTAAGCGAGCCTACTACGAGCGAGAGGTTTGATATTGATCGTGCTCAAATTAAATATTTAATCTTTCGATGACTGGAAGGACAGACTCGGTTCAGGTTTGCATGCTCGCTACTATCTGAAGTGCAACGTTTACCAGCTCTC	.(((((((((((...((.(((((((((((((..((.(((((((.((.((.(((((((.(((....(((((((((.((((((................)))))).))))))))).....))).))).....)))).)).)).))))))).))..))))))))))))).))...)))))))))))...	TCAGATGGTAGAAAGGATGCAA	GCATGCTCGCTACTATCTGAAG
m0352	MDC008553.506:5435:5612:+	-49.9	-	m0352-3p	11	-	10	GAAAGTTGGTAAGCCTYRTTCTTCAGATGGTAGMAAGGATGCAAAGTTTAAGCGAGCCTACTACGAGCGAGAGGTTTGATATTGATCGTGCTCAAATTAAATATTTAWTCTTWCGATGACTGGAAGGACAGACTCGGTTCAGGTTTGCATGCTCGCTACTATCTGAAGTGCAACGTTT	....(((((....)).....(((((((((((((..((.(((((((.((.((.((((........(((((...((((.......)))).)))))..........................(((......))).)))).)).)).))))))).))..)))))))))))))...)))....	-	GCATGCTCGCTACTATCTGAAG
m0353	MDC008564.254:6367:6726:-	-252.6	m0353-5p	-	110	107	-	TTCCACATGTCACTAGTGGAATGTTAGACGGTCACCCTGTTTCCTTGCATAAAGTTGATGAGATCAAGTCGATGGAAATGGTATGCACAGTCTTGCGAACTCAGAAGTCATCATATTTTAAGTGCTGATGTTAAAGGACGAAAAGGGTCACACTTAACCCATGATTTTAACGAACCGTTTAGTCGGTTTGTCAACAAAAAACACACGACCCTTTTCGTCATTTACTTTGACATCAACACTTAAAATATGATGACTTCTGAGTTCGCACGATTGTGCATACCATTCCATGGACTTGATCTCATCAACTTCATGCATGGAAACGGGGTGACAGTCTAACATTCCACTAGTGACATGTGGAAT	(((((((((((((((((((((((((((((.((((((((((((((.(((((.(((((((((((((((((((.((((((.((((((((((((((.(((((((((((((((((((((((((((((((.((((((((((((((((((((((((...(.........)......((((((((......))))))))...............))))))))))))).....))))))))))).))))))))))))))))))))))))))))))).)))))))))))))))))))).))))))))))))))))))).))))).)))))))))))))).))))))))))))))))))))))))))))).	CACTAGTGGAATGTTAGACGGT	-
m0354	MDC008585.421:11:129:-	-34	-	m0354-3p	57	-	57	ATCGTGTATGTTCATTGTACATCTTGTGGGCAGTTTTCGTCTGGTACGGTTTATATTTAATTTTAAATAAAAAAATTTATAACGATTTCTGACTGCACGATGTACGATAAAAGACATGA	.((((((...((.((((((((((.((..(.(((...((((...(((...(((.((((((....)))))).)))....))).))))...))).)..)).)))))))))).))..))))))	-	TTCTGACTGCACGATGTACGATA
m0355	MDC008649.269:5301:5605:-	-52.04	m0355-5p	-	12	11	-	ATCAAGTAATGGGACAAAACTTTTCGACGGTTGTCAACGAAAAATCACGATTTAACGGTTATTTTAACTCTGATTTTGATGACTTTTTACAACTACACTCATTGACCCTATATGAATACAATGAATGAATTCGATCTTCAATTTAAAATATTTACACTAGTGGATACAACAAAATCTTATGTTATACTTAATGAAAGTATCAATAAACTTTAAGTGTTAGTGAATCTATCGTTTTGATGGGATAAGCATTCTACGAAACTAATTTCAACGATCCAACCGCCAAACCTGTTTGTACATGCTTCGAG	.(((((((.((..(((((...(((.(.((((((((...((((..((((....(((((.(((..........(((((((.((..............((.((((((..............)))))).)).....................(((((((....))))))))).)))))))...((((((((((.....)))))).)))).....))).))))))))).......((((((.((((((....))))))))))))...))))...))..))))))).)))....))))).))))))).)).	GGGACAAAACTTTTCGACGGTTG	-
m0356	MDC008657.517:1519:1774:-	-63.9	-	m0356-3p	29	-	28	TGGGTGCTAGTGGTTCAAGGGGTCTGGTGGGTGCTTTGTGTATTGTTGTTGAGGAAATGGTAGTTTGGATGCTGGTGGTCCTAGGGGTCCTTTGGATAATTGTTTAACAAAAGTTCAAATTTGGGTGCTTTTGTTTTATTTATTCTAATGTTGGATAATAGAGGGTCATTTTGGTGCTCTGTTTGTTGGTGAAGAAGATATTGTGTTTTCTTTGTTTATTCAAAATGCTTACTGATTTGTTGGATAATAGGGTCAT	..(((.(((...((((((.(((((.(((((((..((((.(((.........((.((((((.((((..((.....(((..(((....((((.(((((.....((..(((((((((.(........).)))))))))..))....)))))....)))).....)))..)))))..).))))))))).)).(..((((((((.....))))))))..).))).))))..)))))))))))).))))))..))).)))..	-	AATGCTTACTGATTTGTTGGATA
m0357	MDC008660.467:7643:7718:+	-21.3	m0357-5p	-	89	87	-	TCTAGAAAGTAAATTGAGTGTAGAAAGAGGTTATATGAATTCAAATAAAATTTTTCTAGCTCAATTTTCCTCTGCT	..((((....(((((((((.((((((((..((((.((....)).))))..)))))))))))))))))...))))..	AAATTGAGTGTAGAAAGAGGTTA	-
m0358	MDC008667.723:514:636:-	-25.2	-	m0358-3p	6	-	6	AGAGCTTGAAAATTTTGAGTTTTAACGATAAGGACAAAATAAAGAGTAAAGTGAATAGTATCATGATTGACTTTTTAGTGTAAAAATATGATTTTTCGTTAAAATGAACGGTACCTGGAGCTT	.((((((.(..((..(..((((((((((.(((.(((...((((((((...((((......)))).....)))))))).)))..........))).))))))))))..)..))...).))))))	-	ATTTTTCGTTAAAATGAACGGTA
m0359	MDC008761.203:2181:2382:-	-64.59	-	m0359-3p	28	-	27	AAAATTGATAAAAGTGGTCCCTAAAATTGTCCACCGCGAAGCATTTTGGTCATTCTATGAAAAATCTCTGTTAAATTGAGAGTATTTTTATCAAATCAACCCCTCCACTTAAACTAGTGGGTTCTTCAATTTAATGAAGGATTTTTATAGAAGGACAAAAAAATTGACCATGGACAATCTCAGAGACCACTTCTATCAATTT	.(((((((((.((((((((.((.(.((((((((...(((....((((.(((.(((((((((((.(((..(((((((((((((.....................((((((......))))))))).))))))))))..))).))))))))))).))).))))..)))....)))))))).).)).)))))))).)))))))))	-	ATGGACAATCTCAGAGACCACTT
m0360	MDC008783.231:16346:16631:-	-54.12	-	m0360-3p	17	-	17	RGTGAACTACTTGTATTACTATTAGCTTGTGTAACCCTAGGGATTTATTTTWTTCATATTCTTGGTTCAGTTCTCCACCTTAACGATAAAAAAAAGGATTGATCAAATTATATTGAGTCTAATTCATAGTGATCATTTATCAAAGAATGATTTTGGTGATCAAATAGTTTAACAATCGGGAGCAATTTACTTACGATATTTAGTTGACATTCATAAAAAGTATCTAATGTATCTAGTATTGTTATTGTAGTGTATAAAGTTGTATTGTAATGCGGGTTAATTTAAT	..((((..(((((((((((...((((((.((((...((((((((.............))))))))....((((.((...................((((((.((((......))))...))))))....((((((((.((((.....))))...))))))))...............))))))...((((..((((((((.((...(((((.(((.....)))..)))))..))))))))))....))))..))))))))))....)))))))))))...))))..	-	AAAGTTGTATTGTAATGCGGG
m0361	MDC008792.514:14783:14856:+	-18.1	m0361-5p	m0361-3p	111	92	16	CCACCCCATTAGTGTAGATACTATCGTTTGTTAACAAAAATAAAAACAAACTTTAGTACTCACTGATTGCATGT	.((..(.(((((((.((.(((((..(((((((............)))))))..)))))))))))))).)..)).	AGTGTAGATACTATCGTTTGTTA	ACAAACTTTAGTACTCACTGA
m0362	MDC008984.679:13431:13498:+	-23.2	m0362-5p	-	8	8	-	TGATGTTGACACTTGTCGCGCTATGATTGGCTTCTGATGTCGACACGTGTCGCGCTGTGTTGGCCTCC	.((.((..((((..(.((((.((((.(((((.......)))))..)))).))))).))))..)).)).	ACTTGTCGCGCTATGATTGGCTT	-
m0363	MDC009006.486:10591:10669:-	-26.8	-	m0363-3p	33	-	33	TTTCCTGGCCGAGGAGCACACAGCTCCCCTGGAGGTTGGCGCCGGTTGAGGGCTGCTGTCGGGCTTCTACTTCACTATC	.....(((...((((((..(((((..((((.(((((....)))..)).))))..)))))...))))))...))).....	-	TGAGGGCTGCTGTCGGGCTTCTA
m0364	MDC009049.188:4157:4320:+	-55.7	m0364-5p	-	15	14	-	AGAAATACTAAGGGGACTCTCTCAAAGTGGATTCTCCTGGAATTTTGCCACCTCACAATTTAACGTCAATTCCCATGTTAACATCATAAAACATTATGTTAAAAACATGAGGTACATAAAATTCATGGAGAGTYACACTTTTGAAAGTCTCCTTAGCATTTCTC	((((((.(((((((((((.((..((((((..((((((..((((((((..((((((....(((((((........)))))))...(((((....))))).........))))))...))))))))..))))))...)))))).)).))))))))))).)))))).	AGGGGACTCTCTCAAAGTGGATT	-
m0365	MDC009067.529:2073:2224:-	-31.2	m0365-5p	-	9	9	-	TGCAATCCTATGATCAGGAACGTTTAGGATATATGTACGAAAGAGAATGGTCTCATGAATCTAAGACAGCTTAAACAATAATCTTTGCCCTTATATTAAACTAGATTAGTTTAACATGGGAAATGTCCGTAAAGTATCATCATATGATTGGC	..(((((.((((((..((.((.((((((((((.....(....).......(((((((....((((....))))......................((((((((...))))))))))))))).)))))).)))))).)))))))).)))))..	TGATCAGGAACGTTTAGGATATA	-
m0366	MDC009116.444:1973:2308:-	-75.12	-	m0366-3p	10	-	9	TAAGCTCAAAGAAGATGGTGGAACACTGATAGTGTCACTCTATGTAGATGATATTGTCTACACAGGAAGCAATGAAGAAATGATGAATGAATTCAAGTCTGAGATGATGGACATGTATGAAATGACAAACCTTGGCTTATTACACCATTTTCTGGGCATGGGAATCATTCAAACAGAAAAATGCCATTTTCATTAGACAAAAGAAGTATGCATTGAGTTTACTAGAGAAGTTTGGTTTGATGAATTGAAAATTTGTGAGCACACCTCTTGTTGTCAAGGAGAAACTAAGTAAAACTGATGGGAGTGAACCTGCAGATGAAGGACTATCTAGGCAAA	...(((......(((((((....(((((.(((..(((((((..((((((......)))))).(((...(((.((((...((.....))...)))).((((((((.(((((...(((.((((.(((....((...(((((.............)))))..))...))))))).)))........))))).)).))))))..........))).....((((((.(((....((..((((...))))..))..)))))))))....(((((.......))))).............)))...)))))))..)))))).))....))))))).)))...	-	GTGAACCTGCAGATGAAGGACTA
m0367	MDC009126.325:4328:4456:+	-20.3	-	m0367-3p	17	-	16	CAAAACGTTTTGGTTTCTGTAATCCCACCATTGGYGGAGCTAGAATTTTTGGTGAGGAGGGGCCTCTCATWAARGKTTTTTTTTTTTTTTTTTTTAAGCGGATGGTATTTACAAGGCTAATATATATCT	......((.(((((((.(((((....((((((.(....((((((...))))))((((.....))))................................).))))))..)))))))))))).))......	-	AGCGGATGGTATTTACAAGGCTA
m0368	MDC009153.157:6783:7142:+	-61.8	m0368-5p	-	5	5	-	TACTTTCTATATTGACTTGAGAATGGAAGGTTAACTTCAACATAGAAAAAACATTTAGAGCCTAAAAAAATTTGATTAGTTGACAACTCCAAACATGTATTATTCTCTTGTAAATATTATCTATTTATTTAAGGGGCACTTCACAAATCTCATTTCACACTTCCACAAGTGTATTTTTTTCTTTCTAAGAGAATTTCGGAGTGCCAAAACAATTCTCTGTATTTAATTTTTTTAACATTTGTATGAGACCCCTCCTCACCTAAAATCTTGACTCTGCCACTGGTTGCATCCACTATTTTAAATATTTTACATTGATAATTGATTTTGTTCCTCTTATTCTTCTAGAGTTAAGGATTGTAT	(((..(((...((((((((((((((..(((.(((..((((...............(((((..((((((((((.((((((..((.....................((...(((((((.....)))))))...)).((((((((..............((((((....))))))....((((((.....))))))....))))))))........)).))).))).))))))))))...((((..((((.......))))..)))).......)))))....(((......)))..........................))))..)))..)))..)))))))...))))))))))..))).	ATTGACTTGAGAATGGAAGGTTA	-
m0369	MDC009277.482:3673:3744:+	-20.06	m0369-5p	-	8	8	-	CAAGTCATGTGATGTATCATTTCACGTGTTATAATAAAGATGAACGACATGGTTGATATGTCACATTTCTAG	..((..(((((((((((((...(.((((((...............))))))).)))))))))))))..))..	GATGTATCATTTCACGTGTTATA	-
m0370	MDC009285.478:13000:13111:-	-57.57	m0370-5p	-	10	9	-	TGTGTGGTCACGGTTAAGCCACGTCAACATTTATATTGTTTTTTATAGAGATAATAAGACAAAAATGAATAGTAATATAAAATATTGACGTGGCTTAACCGTGACCACACAA	(((((((((((((((((((((((((((..(((((((((((.(((((..................))))).)))))))))))...))))))))))))))))))))))))))).	CGGTTAAGCCACGTCAACATTTA	-
m0371	MDC009285.488:7115:7348:+	-31.86	m0371-5p	-	14	14	-	TATACGGTGTTTGGTATTGAACCGGATAGGACAAGGAAAAAAAAAATGACAAATCTTTGTTTGTTTAATGAAATCTATATGTTCCCCTATTTAAATCAAATTACTAAMAAAAAAAAAAAAAAAKAAWWCTATCTCTTCCCCCAGATCTTTCCGCCGCACCGCGCCCCCACAAACAACCTCACTCCCTTCTCCTTACCTGTTATTGGCCCAAAGAGGTTTGAAATACACCCTCAA	.....(((((.(((((((((...(((((((....((((.........(((((((....)))))))................)))))))))))...))))..)))))...................................(((((((((.(((......)))...(((..((((......................))))..))).....)))))))))....))))).....	TTGGTATTGAACCGGATAGGACA	-
m0372	MDC009310.390:3803:3875:-	-19.6	m0372-5p	-	19	18	-	GGAGTTTGACTCTGATGAGGGCATGCAGAAATTATTTTTTGCTCGTTTTGAGTCGGAATAAGTCTTCGCTTTT	(((((..(((((((((.(((((..(((((((....)))))))..)))))..))))))....)))...))))).	TCTGATGAGGGCATGCAGAAA	-
m0373	MDC009342.583:11685:11950:-	-78.18	m0373-5p	-	6	5	-	ACAAAGGYTCTCGGTGTTAGTTAGAGTGGGGTTAGGGTATTTAAACTATTACTTCTCTTTTTCTACAGCTGATGTGGGATTCAACACGCCCCCTTACATGGGACCCAATTAGTGAGTCACACYTAAGAGATCTACACATCGACAACCACGTGGAGCCAAGAGGACTCACCCTACACACYGGGTCACATAACCCACCATCATCGTGTGGGGCCAYGGGGGCCCACCCCGGCCMAAGGCCCCCTTCCAACAACACTGATACTGTCTCT	..........((((((((.(((.(((.(((....((((......................(((((((.....)))))))........((((((....(((.(((((.....(((((((............(((.....((.((......)).))....))).)))))))..........))))).)))..((((((......).))))).....))))))..)))).((((...)))))))))).)))))))))))..........	TCGGTGTTAGTTAGAGTGGGGTT	-
m0374	MDC009443.225:1493:1561:+	-25	m0374-5p	-	19	18	-	AGCATGTGGCTTGTATCTTGGCTGAGAAGGCTTCACTTTGCCTTTGGGCTTGGTGCTGGGCTTCGGGTA	.((.((.((((((((((..((((..((((((........)))))).)))).))))).))))).)).)).	TTGTATCTTGGCTGAGAAGGCTT	-
m0375	MDC009452.214:206:298:-	-34.94	-	m0375-3p	9	-	9	CGCAAAGTTGAGTGTGCATATGACAGGTGTTGACGAGGCTGAAAAAGACTGGCGCCTCTTCGATATCTGGGATCGGCGCTTCAAAAAATTGCC	.((((..(((((.((((..((..((((((((((.(((((..............))))).))))))))))..))..)))))))))....)))).	-	CGATATCTGGGATCGGCGCTTCA
m0376	MDC009491.225:70:266:+	-60.4	m0376-5p	m0376-3p	11	2	9	CAAAATATAATGAACAAACACGATTCACGGATCCTCAGAGTTCTCACCAAAAGATCCGGAGAGGATCCTATTGGGTTTTGTTTGAGGTTGAACTTAGATTTAGTCAAAAAAAAAATTTGGTGGGTGAGGTTCACGCTGGAATCCTTTTTTTTTTTTATCCTAAGGATCCTGTGATCGTGACCGTTCATCGAATATCG	.........((((((...((((((.((((((((((.((....(((((((((.(((((.....)))))...((((.(...(((((((......)))))))..).))))........))))))))).(((((((......))).)))).............)).))))))).)))))))))...)))))).........	AACAAACACGATTCACGGATC	TCCTGTGATCGTGACCGTTCA
m0377	MDC009491.264:106:302:-	-60.4	m0377-5p	m0377-3p	11	2	9	CAAAATATAATGAACAAACACGATTCACGGATCCTCAGAGTTCTCACCAAAAGATCCGGAGAGGATCCTATTGGGTTTTGTTTGAGGTTGAACTTAGATTTAGTCAAAAAAAAAATTTGGTGGGTGAGGTTCACGCTGGAATCCTTTTTTTTTTTTATCCTAAGGATCCTGTGATCGTGACCGTTCATCGAATATCG	.........((((((...((((((.((((((((((.((....(((((((((.(((((.....)))))...((((.(...(((((((......)))))))..).))))........))))))))).(((((((......))).)))).............)).))))))).)))))))))...)))))).........	AACAAACACGATTCACGGATC	TCCTGTGATCGTGACCGTTCA
m0378	MDC009498.300:5806:5981:+	-37.2	m0378-5p	-	10	9	-	GAGAAATTGCAGAGAATCCGGTACAACATGACAAAACGAAGCATGTGGAGATTGATCGACATTTCATTAAGGAAAAGTTCGAGAAGGAGATTGTGTCAATACCATTTGTGAACTTAGAAGAGTAACTTGCAGATATCATCACTCATGCCGTGTGTAGTAGGGTTTTTAGTGACTCA	(((...(..(.((((((((..((((.((((..........(((((.(((.((((((..(((((((.....(((....)))......)))).)))))))))...(((((..(((((....))))...)..)))))....)).).)))))))))))))...)))))))).)..)))).	AGAGAATCCGGTACAACATGACA	-
m0379	MDC009536.343:853:1021:+	-20.1	m0379-5p	-	7	7	-	GATTTCAGTCAAATTTTTAACGAACGATGGCTTGCCACGTGACATTATCTACAACCTAATCCTTTCTGAATCCTTCGTATAATTCACCATCTATCCTCACAAATCTTACATCAATTTTCTCAATATCTATATCATTGTTCATAGTTTCTGATTCCACACGCTGGAGTCG	(((((((((..((((...((((((((((((........(((........)))..............(((((..........))))).............................................)))))))))...)))...))))......))))))))).	AAATTTTTAACGAACGATGGCTT	-
m0380	MDC009537.404:13881:13983:-	-32.89	-	m0380-3p	24	-	24	AGGTGAATTACCGAGCAGCCTCCTCTTGGCAAACTACCTATATCTTCTACATAAGAATTGAGAAACGCTGTCTGCCAAAGGAGATCTGCTCAGCAATTCTACT	.((((((((.(.((((((.(((((.((((((.((........((((((.....))))..))........)).)))))))))))..)))))).).))))).)))	-	CTGCCAAAGGAGATCTGCTCAG
m0381	MDC009569.101:692:828:-	-40.6	-	m0381-3p	8	-	8	ACCTAGAGGAAGTAAGATTGCTAGCTAAAATCCTCTAGGGTGGCCGGCCTCTTAGAGAGAAAAATGGAGCTTGTGTTCTCATCTTTTTTCTAAAAGAAACCCTAAGGATGAAATGGCTATAAAGTTACCTTCATACC	.....((((..((((..(((.((((((..(((((.((((((((....))((((..(((((((((((((((....)))).))).))))))))..)))).)))))))))))....)))))))))..)))))))).....	-	AGGATGAAATGGCTATAAAGTTA
m0382	MDC009589.310:3096:3343:+	-112.9	-	m0382-3p	14	-	14	TCTACTCTCCTTGTCTAATGCCAGCCCAATTAATGTTGTCTAAAGCCCGTAATACTTTTCTAATGAAAATGATACCCATCAAAAAGGCATCGTAGGGGTTCAGCTTTTTGGGATGTGTTAGGATATTGGGCTTCGACGGGCTTCTACTCTCCTTGTCTAATGCCGACCCAATTAATGTTGTCAAATATAAAAGTACTACGGGGCTTTAGACAACATTAATTAGGCTGGCATTAGACAAGGAGAGTACG	..((((((((((((((((((((((((.((((((((((((((((((((((((.(((((((.((.(((.(((....((((....(((((((((.....)))...)))))))))).((.(((.((.((((((((...((.(((......)))))...))))))))))))).))......))).)))..)).))))))).))).))))))))))))))))))))).))))))))))))))))))))))))..	-	AATTAGGCTGGCATTAGACAA
m0383	MDC009589.320:6126:6373:+	-112.9	-	m0383-3p	14	-	14	TCTACTCTCCTTGTCTAATGCCAGCCCAATTAATGTTGTCTAAAGCCCGTAATACTTTTCTAATGAAAATGATACCCATCAAAAAGGCATCGTAGGGGTTCAGCTTTTTGGGATGTGTTAGGATATTGGGCTTCGACGGGCTTCTACTCTCCTTGTCTAATGCCGACCCAATTAATGTTGTCAAATATAAAAGTACTACGGGGCTTTAGACAACATTAATTAGGCTGGCATTAGACAAGGAGAGTACG	..((((((((((((((((((((((((.((((((((((((((((((((((((.(((((((.((.(((.(((....((((....(((((((((.....)))...)))))))))).((.(((.((.((((((((...((.(((......)))))...))))))))))))).))......))).)))..)).))))))).))).))))))))))))))))))))).))))))))))))))))))))))))..	-	AATTAGGCTGGCATTAGACAA
m0384	MDC009626.195:5128:5266:+	-66.2	-	m0384-3p	17	-	16	GGGTGGTGCTATCCGCACACCTTACCTTCCCCATACTCCTGTCAATTTTTTACTATAGGTTGAATGAATTGAAGAGGATCAAAGCACAGAAATTAACAGAGGGTGTGGAAGGAAAAAGGGGTGTGTGGATAGCACCACC	.((((((((((((((((((((((...((((((((((((((((.(((((((.((.....))....((..((((......))))..)).))))))).)))).))))))))..))))...))))))))))))))))))))))	-	AAGGAAAAAGGGGTGTGTGGA
m0385	MDC009645.286:1925:2015:+	-39.5	-	m0385-3p	12	-	12	ACATGGATGTCGCCGGTCTCTTTGTAGCCTGGTGGCTTCGTGTTCCACATGAGGTTCACCGGGTCAACAGTTCGACTGGCACCACAAGAAA	...........(((((((...((((.((((((((((((((((.....))))))).)))))))))..))))...)))))))...........	-	CGGGTCAACAGTTCGACTGGCA
m0386	MDC009667.147:5525:5599:+	-24.5	m0386-5p	-	28	27	-	CTTGCAGTTATAAGGTTGTTAGAAGATAGCTTAGTTAGGAAGCTATCTTAGACAATATAAATAACCCTTGTAAGG	(((((((((((...((((((..((((((((((.......)))))))))).))))))....)))))...)))))).	TAAGGTTGTTAGAAGATAGCTTA	-
m0387	MDC009673.404:7596:7726:+	-23.7	-	m0387-3p	17	-	16	CAAAACGTTTTGGTTTCTGTAATCCCACCATTGGCRGAGCTAGAATTTTTGGTGAGGAGGGGCCTCTCATWAARGKTTTTTTTTTTTTWAWTTTTTTAAGCGGATGGTATTTACAAGGCTAATATATATCT	......((.(((((((.(((((....((((((.((...((((((...))))))((((.....)))).................................)).))))))..)))))))))))).))......	-	AGCGGATGGTATTTACAAGGCTA
m0388	MDC009698.64:7022:7134:-	-41	-	m0388-3p	11	-	11	ACTTGAAGGAAAAGTCAGTATACCACGTGACATAGTATAAGTGGGGGGAATATATATTTTTTCTTGTCCTTCACTGATATTACGATATGTGGTATAACGGCTTGTGTTTCGGG	.(((((((.(.(((((..(((((((((((.(.((((((.(((((((((.....(......).....))))))))).)))))).).)))))))))))..))))).).)))))))	-	TACGATATGTGGTATAACGGCTT
m0389	MDC009705.84:3022:3129:+	-48.07	-	m0389-3p	16	-	16	AAGCCCAGCGGGCCATTCAATTGTTATCCAACGATTATAATTATTATAATTTTTAGAGGGACCCCTRTTTGTAGYCGTTGGATAAAAATTGAACGGCCCAATGGGCCT	..(((((..(((((.(((((((.((((((((((.((((((................(((....)))..)))))).)))))))))).))))))).)))))..)))))..	-	TTGGATAAAAATTGAACGGCC
m0390	MDC009791.90:1932:2019:-	-33.4	-	m0390-3p	12	-	12	TTCGGAGAGCGGTGCCTCTTCGATTTTCGAACAAGCAATCATGTCGGGGATCTGGCTCTCGAGATTCGGAGAACGGTACCTCTTCAAT	...(((((..(((((((((((((.((((((...(((.(((........)))...))).)))))).)))))))..)))))))))))...	-	CTCTCGAGATTCGGAGAACGGTA
m0391	MDC009921.245:10388:10554:+	-38.5	m0391-5p	-	10	10	-	TGTTGTATTATGAGAATTGTTATTGGCACTCCAAAAATCTCATTTTGCACTCCAAATTTTCTATAATTGGTAAGAAAATTACACTTATGAKAAGTGTAKAATGAAAWTTTTARAGTGCTAATAACAACTCYCTTGTTTTATTTGAGTTAAATTAAATAAGCCCAACT	.((((......(((..((((((((((((((...((((..(((((.((((((...((((((((..........))))))))...(....)...)))))).)))))...))))..)))))))))))))))))......(((((((((......)))))))))..)))).	TGAGAATTGTTATTGGCACTCCA	-
m0392	MDC009930.332:7716:7867:+	-94.9	-	m0392-3p	6	-	5	TTCTAATCTGAAAATTCAGCAGCCACCCCTGCTTACGCCCAATTTCGGGTGGACACGTGTTCAAGTTTTGATTTTTTTAATCAAAATTTGAACACGTGTCCACACAGGATTGGATGTAAGCAGGAGTGGCTGCTGAATTGTTCACCAATCAA	........((((((((((((((((((.((((((((((.((((((..(.(((((((((((((((((((((((((.....))))))))))))))))))))))))).)..)))))).)))))))))).)))))))))))))).))))........	-	GCAGGAGTGGCTGCTGAATTGTT
m0393	MDC009937.172:18728:18877:+	-25.13	-	m0393-3p	26	-	25	TGGGATGTGCTATYYACACATCYCTTTTTACTTCTTATACATTATTTGTTAATTTCTGTTTGTTRATMTTCTTCAATTCMTCYGATCCRAARGYCGAAAATAAAAAAARTGTGAGAAAAGTAAAAATGGGTATGTGGATATCACACCCCT	.(((.((((.(((...((((((.((((((((((((((((.....((((((...(((.......................................))))))))).....)))))))..)))))))).).).))))).))).)))).))).	-	AAGTAAAAATGGGTATGTGGATA
m0394	MDC009964.305:27450:27558:-	-32.2	m0394-5p	-	37	37	-	CTAAAAAAAAAAGGCTTATTTTGGAAGCTGCTATGAGAATAAGCTGAAATCAAAGGAAAAAGCTGAAGCTGCTATTTGCAGCTTTGGAAAATTGGCCTTTTTTCAAAGC	......((((((((((..((((.((((((((....((....((((....((....))...)))).......))....)))))))).))))...))))))))))......	AAGGCTTATTTTGGAAGCTGCTA	-
m0395	MDC009984.192:3137:3369:+	-44.4	-	m0395-3p	7	-	6	TATACCTCTAGGACAACATCCTAAAATTTCCTTACCATCCGACGGTCGGATCTCCGATAATTATCAAAACCAAGTAACGGTTAACATTCTATTTTATGAACTTACAACTCCAATTMCGGAAGATCCGTAAATCAGATTCCCAATCCGTAAGTTCCTATAATCCYCAAATATTACKTATTACAACGTATCAAAGTTTGGTGACGATCCAACGGTCGGATTGTCAATTCACATTT	........(((((.....)))))..........((.(((((((.((.(((((.((((..........((((.......))))...............((((((((...(((......))).(((......))).............))))))))........................................))))....))))).)).))))))).))............	-	ACGATCCAACGGTCGGATTGTCA
m0396	MDC009987.257:2116:2442:-	-83.52	m0396-5p	-	11	11	-	TCTATCTGTGTGTATGATTGAAGACATGCGTAATGGATACTCCAAGGTGAGTTCATCTCTTCAACCATGTAATTAGATCTAAATCCTAAGTAATACGGAGTACATGCTTGTCAAGCTAATGGGAAAGGCCAAGTAAATGCAATTTCTTTGTTTGTGTGAATTGTTTGTTTTTTGCACTTTGGGATATACTTATCCCTAAGAATTATAACGGGGCTGTATCATTGATTTGATCTTTGAAAAAACCATCATTAGCAATTATACAGAGTTGTAGCTCGAGTAGAATTATGCATGACCTTCATTCATCTCATGACCAATATCGCTTTGGAG	.......(((.(.((((.(((((.((((((((((...(((((......(((((((.((((.(((.((((((............(((..........))).)))))).)))....((((((((.((((..(((((.((((..((..(((((((.(((..((..........))..)))...((((((....))))))..........)))))))..))..)))).)))))..))))..........))))))))........)))).)).))))))))))..))))))))))..))))).))))).)))..((((.......))))..	TGTATGATTGAAGACATGCGT	-
m0397	MDC010006.216:23600:23929:-	-83.8	m0397-5p	-	9	9	-	ACTTAATTAAAGAGTCGTGAATATTGGCAGCTAAATAAACGAGAGTTTAAATTTTGGGCCTATCACCGATAATTATTGCCGAAAATAAATAATTTTGGGGGCGAGGTGTTACAACCTACCTTGGCAGAATGCTTTGACGTGGCAGATGACCTTACCAACTAGGATGACAAAACTAGAAGAAGGTCCCCAAGTAAGATTGTGGATYAAGCTCAAGCTAAAGAATGAAGACRGCAACATTCTATCCCATCTCCTCGTCAGAATGATAGGAAAGAGCGAAATGATAATTCAACTTTGCTAAGGCTGAGACAGTATACGGATCTYGACATGACC	..........(((..(((..((((((.(((((...(((((....))))).........(((((((((((.(((((((..........))))))))))).(((((((.(..((((.((..(((((.....((((.......))))...((((((.....((((..........))))...)))))).)))))..)).))))(((...(((....)))..((((((..(....)..)))))).)))...).)))))))....)))))))....((((((.(((....)))..))))))..)))))...)))))))))..)))..........	AGAGTCGTGAATATTGGCAGCTA	-
m0398	MDC010083.189:972:1243:-	-102.35	m0398-5p	-	8	8	-	CTCAAGACGCTGGACAGCCGAATACTCCTAATTCCCTCGTTCARTGGGAATAGACAACTGCCCAAATTTTGTATGTTTTCCAGATGGAGGGATGGATGCGCCCAAATTGGAGGAGCTGCTTATCTCTTGATGCAAAAAGTTGAGGTCGTTGCCAGAACAAATGCATACCCTTCTACAGTCTCTTCAGAAATTAGGAGTATTCGGCTGTCCAGAAGTGGAATCATTTCCTCATGGAGGCTTGCCATCAAATTTACGAGTCCTTCGTCTTGAGT	((((((((.(((((((((((((((((((((((((((((..((..((((((...((((...........))))....))))))))..))))))(((......)))..((((((..((((...........(((((....(((..(((....)))..)))...))))).........))))..))))))..)))))))))))))))))))))))..(.((((....)))).)..(((((((((............)))).))))))))))))).	TGGACAGCCGAATACTCCTAA	-
m0399	MDC010144.159:1249:1498:-	-73	-	m0399-3p	47	-	47	ACTGCTCCCCGAATCTTCGAGAGCCAGACCCCCAGCATGATTGCTTTCTCAAAAATCGATGAGGCATCGTTCTCCGAATCAATCGAAGAGGCGTTCGCTTTCTCAAAAGCTGGGCTCCCCAGAGACCACGAGGGCCGATCTCAGAAATCGAAGAGGCACCTACTTTTCRAGCCTTGTCAGCACCRGTCACACGCACACTCAGCTTTGCAGAAATTATGGGCATTCTGTCGAAGACTTCTAGGGAAGTAGA	.((((((((.((((((((((.((...(.(((..((((....))))((((((((....((..((((.(((..(..((........((..((((....))))..)).....(((((...)))))......))..)..)))...........((((((.......))))))..))))..)).((...........)).........)))).)))).....))))...)).))))))).)))..))).))))).	-	GGGCATTCTGTCGAAGACTTCTA
m0400	MDC010148.582:7909:8229:+	-65.32	-	m0400-3p	8	-	8	TTTGGGGGAACATCTTGGGTTTGTGGGTTCTTCTACGGGTTGGGAGATCGAGGACTATGATTGGATTGATGAGGTTGATAAGGACAATAAGGGCTTCTTTTGAAGGATTACAGGAGATTAGGGGAAGGATTGCAGGGRGATTGAAGATGATGAGTTTCCACATGGTTTATATAATGGCCTGCCCGTTTTTTATTTTTTTTCAATTTTTTTAATTTTTAATTAAATTTTATGCAAAGTAAACAGCGTTAAAGGTTAAATTTAAGCGGAGAACACGTGTCACAAGATTAGAGAAGACACATAATTCGGGACAACTAACCCATG	..((((......(((((((((((((..(((((...(((.((.(..((((.((........)).))))..).)).))).....((((....(..((((.((((((.........((((..(((.(((((((.(((((.....((.((((.(((........))).)))).))......)))))..))))))).)))..))))......(((((((((((((.....(((((.....)))))....))))))))))))))))))).))))..)...)))).........)))))..)))).))))))))).......))))..	-	AGAAGACACATAATTCGGGACAA
m0401	MDC010209.543:1142:1343:-	-67.8	m0401-5p	-	5	5	-	ATCCTAGATCCTCTTTGTGAGGATTCTGGAAATCCTCTAATCACATCCGTTTATTGTAATATCGTACGGTCAGAAATCATTATAATATTTTTTATTTAAAATTAAATATAAATCATATGTAATGAAAACTGACTATACGATTTACAATAAACGAATATAATTAGAAGATTCTAAAATCCTCGTAAAGAAAACCCGAAGGGAA	...........((((((((((((((.(((((.((.((((((.(.((.((((((((((((.((((((..(((((...((((((((((..(((.((((((....)))))).)))..)).))))))))...)))))..)))))))))))))))))).)).).)))))).))))))).))))))))))))))....((....))..	CTCTTTGTGAGGATTCTGGAAAT	-
m0402	MDC010209.876:8842:8922:+	-22.5	-	m0402-3p	12	-	12	TGACACTTTGGTTGACTGTCGTGTTCTCGCTTTGTTCGTCGGACTGCAAGAAGAGGACAAAGTTAATTCTAAAAGGTGCCT	...((((((((((((((....(((((((..(((((((....))..)))))..))))))).))))))))....))))))...	-	AGAAGAGGACAAAGTTAATTCTA
m0403	MDC010240.313:1572:1824:-	-42.07	-	m0403-3p	12	-	11	CCCTCACGATGAGCTACCAATAATGTGGTTCAAATTCATTTTTGACGAGAATCGAATTTAAGACATCTCACTTATAAATGAAGAAAAATATCACTAGGCTGTATTACCAAGTATTTATTATAATTAGTATTATAAATAATAAAAAAACAAAAGATAATAAAAACTGAAACAAAAAAAAAAGAAGAAAAAACCGTACCGTTCAAACTTCAAAGTCAGGGGGAGAGTAAGGGCTGGTTTGGTATTGTTGTGCTTT	....(((((((((((((.......)))))))...(((((((.(((.((((.((........))..))))..))).)))))))....(((((((((((.((.((((.((.(((.((((((((......(((((....)))))............)))))))).)))...............((((....(((......)))....)))).........))...)))).)).)))))..))))))))))))....	-	AGAGTAAGGGCTGGTTTGGTATT
m0404	MDC010266.212:4218:4481:+	-64.24	-	m0404-3p	15	-	15	CGGTCGCATCCCGTCCTCGTTTTGGTGTTGGGGTTGGTGCTGTTGATATTGGAATCACTTTCTGCAAATTTACGTCCATGCTAATGTAAAAACCTAAACACTTGATTTGACTCAAGTCAATAAAAGTCAGCAAGTACTCAAATGTAAGTATCATCAGCAAGAGAAGGGTAATGTTGTCACATTGCTTAATTTATTTGTTCTTTGGGTAAATTACAATTTGCACCGTCAAGTTTGGACTGCACCAAAAAAGGGTAATATTGGCCT	.(((((........(((..(((((((((...((((..(((((.(((((((.((...((((.(((....(((((((........))))))).........((((...(((((....)))))...))))))).))))..)).......))))))).)))))......(((((((((....))))))))).....(((((.....(((((((((....)))))).))).)))))...)))))))))))))..)))......))))).	-	TTGGACTGCACCAAAAAAGGGTA
m0405	MDC010296.221:3467:3728:+	-58.6	-	m0405-3p	5	-	5	CGGCAAGGTTTTTATTGAGGCCMTGTTAGCACCATATCCTCGATTTTGTACGTATTTCATTATTCAATGAATATCATACTTCATCTAAAAAAAAGTACTTTTTTCTTAATGTGTCAAAACGGGTTATCCACGGGTTACCTATGTGTAAACCTGTTCTTATTGTGTAACCCGATAATGTCCCGATTAGTTATTGTATTGATCCAAAACCCGTTATTTTCATGTCATTTTTGTGTCGTATTAACAGGTCGTGTAAGAAATTGCT	.(((((..(((((((...((((.((((((.((.((((....(((...(((.(...((((((....))))))...).)))...))).......................(((((....((((((((.....(((((((((...(((..((....))..))).).))))))))..........(((((((......)))))))...)))))))).....))))).......)))).)).))))))))))..))))))).)))))	-	GTGTCGTATTAACAGGTCGTGTA
m0406	MDC010332.420:20377:20677:-	-72.8	m0406-5p	-	11	11	-	CCAGCATGCCTCGATCTTGGTCGGGGTGTGTCAACTAAACAAACTTATAACAATGAGCAAAATTTTATCAAGAATTATACAAATTAATTAGGGCTTGTTTTTATTAACAGAAGTTAATACAAGTTAAGTAAGGCTTGTGTTTTTTTACAATTACATTAAATTCATTTAAACTACCAAGAAAGATAACACAAGTTAATTAGGGCTTGGTTTTACTAACAGAAGTTAGTTTAAATGAAGAAGATCGCACAATTTTGAAGCCAACACCAAACGACGCGCACCCGTCTCGGTTAAGGCTGGCACT	...((..((((..(((..((.(((((((((((.(((.(((...........((..(((..............(((((.......)))))...)))..))..(((((((....)))))))...))).)))..(((((((((..((((..............(((((((((...((((((.....((((....)))).......))))))...((((((....))))))))))))))).))))..))))).......))))..........))))))).)))).)).)))..))))..))...	TCGATCTTGGTCGGGGTGTGTCA	-
m0407	MDC010348.249:1102:1209:+	-25	m0407-5p	-	7	7	-	GCTGTCTAATTTCGACGGCGAGAGATTGTAATTTCTTTTTTAGTCTATATAAAGATGTTTATATATAAGATGTAATTGTGATCACTACGGCTGTTTAACTTCGACGGY	.(((((.((.((.((((((.((.(((..(((((....(((((...((((((((....)))))))))))))...)))))..))).))...)))))).)).)).))))).	TTCGACGGCGAGAGATTGTAATT	-
m0408	MDC010348.249:2266:2374:-	-29.4	m0408-5p	-	7	7	-	GCTGTCTAATTTCGACGGCGAGAGATTGTAATTTCTTTTTTAGTCTATATAAAGATGTTTATATATAAGATGTAATTGTGATCACTARGGCTGTTTAACTTCGACGGCT	((((((.((.((.((((((.((.(((..(((((....(((((...((((((((....)))))))))))))...)))))..))).))...)))))).)).)).)))))).	TTCGACGGCGAGAGATTGTAATT	-
m0409	MDC010358.410:6260:6606:-	-92.1	-	m0409-3p	9	-	8	GTGACCTTCGCTAGATTGCTCCGGTCARTAGTGTGGATAAGTATGTAAATGGATAGAGACAGGGAAGCAAACACAAGATGTACGTGGTTCACCCAGATTGGCTACGTCCACGGAGTAGAGGAGTTCTCATTAATTGTGAAGGGTTTACATAAGTACATAGGTTCAAGCTCTCATTTAGTGAGTACAAGTGAATGATTTAGTACAAATGACATTAGGAAATATTGTGAGAGAATGATCTCTATTTATAGAAGAGAGTTTCTAGTTTCATTCTGACATTGACATGTGTCATGTTGTGATTGGCTTCTGATGTTGACACTTGTCGCGCTATGATTGGCTTCTGATGTCGA	.((((....((......)).(((((((.(((((((.((((((.(((......)))..((((.((((((...(((((.(((((((((((((((.........((((.((....))))))....((.((((((((..((((.((((((((.((......)).))..)))))))))))))))))).))..))))))......((.(((((((.((((((((.(((....(((((....)))))....)))........)))))))).))))).)))).....)))))).))).)))))....))))))..))))...))))))))))))))))))))........)))).	-	ACTTGTCGCGCTATGATTGGCTT
m0410	MDC010361.223:308:451:+	-57	m0410-5p	-	9	9	-	GAACACAGCCCGTTGATAAAAAATCGTGCGGTCCCAATTACATGCTTTTTATATTTTTAAAAGTAAAGCAGCATCGTTTTGCGTGAAAAATATAAAAAGGGAAAAAATTGTGCCCTCATAATTTTTTATCAACGGTCTGTGTTA	.(((((((.(((((((((((((((..((.((.(.(((((...(.((((((((((((((....(((((((......)))))))...)))))))))))))).)....))))).).)).))..))))))))))))))).))))))).	CGTTGATAAAAAATCGTGCGGTC	-
m0411	MDC010363.343:7463:7686:+	-107.6	m0411-5p	m0411-3p	15	1	14	AGTCATTTCATTATTAATTCTTACTTGTCAACTATAACAACCAATAAATTTATGACATATGGATACAAAATAATGTGTAATAACAATATGAAATGGGTAAACATTTGGTTTTTTTACATTTTATTTACTTATTATGCTATATGTTTTACACATTATTTTGTGTTCATGTGTCATAATTTTATTGGTAGTTATCATTGACAAGTAAGAATTGATAATGAAATGAT	.((((((((((((((((((((((((((((((..(((((.(((((((((.(((((((((((((((((((((((((((((((.((((.((((.((((((((((......((......))......))))))))))....))))))))))))))))))))))))))))))))))))))).))))))))).)))))..))))))))))))))))))))))))))))))	TTAATTCTTACTTGTCAACTATA	TCATTGACAAGTAAGAATTGATA
m0412	MDC010373.236:16008:16135:+	-28.9	m0412-5p	-	7	7	-	ACCATTTGTTACGGATATTTAACAGTTGCGTCAGAAATATAGACGATTTATGTCGATTTTAGTTTAAACTTAAGAGTTTCTCCTATATAGAGTGTAAGGGCGGAGCTTTAAATTTCTTTATGAGTGGG	.(((((..(...(((.((((((.((((.((((....((((...((((....))))....(((...(((((....)))))...)))......))))...)))).)))))))))).)))..)..))))).	ACGGATATTTAACAGTTGCGTCA	-
m0413	MDC010450.952:12363:12491:-	-35.3	m0413-5p	-	5	5	-	AGATAATGGTAGTGGATCAGCAAGTGAGGAACAATATAGAAGAATTGTGGGAAGCTTGCTATATCTCACAGCCACTCGACCAGATATAATGTATACTTCTAGTCTCCTTGCTCGATTCATGCACAGTCC	.(((..((...(((((((((((((.((((.......((((((..((((((((((....))...))))))))....((.....))...........)))))).)))))))))).)))))))...))))).	AGTGGATCAGCAAGTGAGGAACA	-
m0414	MDC010475.290:2719:2833:+	-24.8	-	m0414-3p	7	-	7	AGGGTTTCATAAGGAGTCTTCTACACTCAAGCAGCCGAGAGTCCTTGCTATCAAATAGGGTTWTAGCACGAGATATGATAATACTGTGAGTGCAGGGACCTCCTAATATATATAC	...........(((((..((((.(((((..((((.((((....)))).(((((.((.(.((....)).)...)).)))))...))))))))).))))..)))))...........	-	ACTGTGAGTGCAGGGACCTCCTA
m0415	MDC010507.302:4775:4899:-	-23.3	-	m0415-3p	18	-	18	TGAGTGCGGGGTTTGATCCCKACCATCTATCATTCTGATCCTTTKTTTAAAAAGKTTAYAGACCACTTAACGYAGTTGTTTAATAGAWWYACCAAAATAATGGATGGTGGAAAATCTCAGGAACC	.......(((((((....((.(((((((((.(((.((...((((......)))).....((((.(((......))).))))...........)).))).))))))))))).))))))).......	-	CAAAATAATGGATGGTGGAAAAT
m0416	MDC010525.309:10700:10912:-	-44.1	-	m0416-3p	7	-	7	CTCCCCGACTCTCCCCATGTTCACTCTTGCATCAAAACAAACAAAATTCTTAACATAGAAATTAATCTCTTGAAAACCCAAAACTCTAATGTGGTTATTTATTCTACTATTATAATTTCCCTTCTTTGGAAATAAACAGAAGCAGAATCAAACAAAATTTTGTGGAAATTCATAGTTGTACTATGGAAGACGAACATGGGACAAATTGGGAAA	...(((((.....(((((((((..((((.(((..............((((......))))..........((((((((((.........)).)))).))))...(((.((((((((((((....((((........)))).(((((((........)))))))))))))).))))).)))..))).)))).))))))))).....)))))...	-	CTATGGAAGACGAACATGGGACA
m0417	MDC010540.317:2747:2955:-	-61.1	m0417-5p	-	5	5	-	TTTGGTGAGGTTGTAATCTGAATCTCGTTTCCAATGATATGCATGCCGTCTTTTGGCGATCAGAAGGTGCATTCCAGGTATGTTAGCCTAGTATGGAAAGTAGGGCTACATTTGGACAATGAGTTAGAGAGAGGAGAGATTGAGAGAGCTGTCAGGAAACTGATGGTAGATGCTGATGGGGAGGTGATGAGGGTTAGAGCCAAGGATTT	........((((.((((((..(((.(.(..(((.......((((.(.(((((((..(..((.((.....((((((((..((((.(((((..(((.....)))))))))))))))))..)))..)).))..)..))))))).).....((((((((....))))))))..))))...)))..).).)))..)))))).))))........	TTGTAATCTGAATCTCGTTTCCA	-
m0418	MDC010564.290:1295:1532:-	-25.76	m0418-5p	-	6	6	-	GGTAAAAATTCATAGGATTGKTAGGTGATGGTYGAACCCTAGTGCTTTCTTAATTTYATTTTCTCAAAACTGTTTTCTTRTCTCTAYTCCTAATATTYCAGATTGTTTATTTRTAYTTCATTAAATTCGTTTTTATTTTAATTAGGTTATAAAATCAATCACTTCAATTTCTATTTTACAATAATTAAATGYAATCTGATTAGTTCGAATTATTTAATAATCCCTGTGYAGATGACCT	(((.......((((((((((.((((((((....((((..((((.........................))))..........................((((((.................((((......)))).((((((((.....((((((.................))))))...))))))))...))))))....))))..)))))))).)))).))))))......))).	CATAGGATTGKTAGGTGATGGTY	-
m0419	MDC010572.243:4072:4319:-	-54.35	m0419-5p	-	17	17	-	CACGAAAAAGGTACCGGAAGTGGAGGGCAGACAATCCTTGTCCTATTTTGTATCATTCTTCTTGTGCCGCATACGTTGGGTGCACGTCTTTCATTGACAATAGTAAGATTCTCATCAATCGTGACTAAGATACCAATAAATAAAATATGGAAACACAACCACCTCACAGTCGCCAATTTCCCTCAATTCCCACAATTTGTTCACTTGAAAGTTGTGACTTGCCACTACCACTTTTGTCCACTCAATGC	.........((...((((((((((((((((....(((.(((..(((((.(((((........((..((.((.....))))..)).(((.......)))..((((..((((......))))...)))).)))))....)))))..))).)))..((((((....(((.(((...(((....................)))...))))))..))))))..))))).)).))))))))).)).........	GTACCGGAAGTGGAGGGCAGACA	-
m0420	MDC010574.331:1116:1288:-	-33.6	-	m0420-3p	47	-	47	ACAATGGATTTAAATTGGGGATTTAGAGAATCTAATAACAAAACTGAATTATATGTTCCATGCTTTTCATTTTCATTTTGGGTTAAAAAGTTGGAGCTTTGGATRAGGATTTTTGTTTATTCAACTATAATTTTGTGCTTAGGAGACTATCTGAAACTGCTTAAATTTATTTA	..(((((((((((...(.((.((((((...(((..(((....((.((((((((.((((((.((((((....(((.....)))...)))))))))))).((((((.((.(....).)).)))))).)))))))).))..)))..)))...)))))).)).))))))))))))..	-	AGGAGACTATCTGAAACTGCTTA
m0421	MDC010628.416:5594:5720:+	-36.2	m0421-5p	m0421-3p	35	32	2	GGCTATGTCCTCATTTATGATTATCGCCACCAGATGATATGGCATTCACTTCGAGAGAAGCAACATTCATTTCTAGGAATGGTGCAGATCTAGTAGGTCGGGACTGATGATTTTTCATCAGGAGCTC	((((..(((((.((((((((((..((((((((((....((((......((((....))))......)))).))).))..)))))..))))..)))))).))))).(((((....)))))...)))).	TCATTTATGATTATCGCCACC	AATGGTGCAGATCTAGTAGGTCGGG
m0422	MDC010630.204:28411:28494:-	-19.8	-	m0422-3p	9	-	9	TTCGTAAATCAAGTCCATTTATTGTACAACAGTAASTGATAAAAATGAATTACACGATGTACAATGAACAGACARGATTCACGA	.((((.((((..(((..(((((((((((.(.((((.(.((....)).).))))..).)))))))))))..)))..)))).))))	-	ACACGATGTACAATGAACAGACA
m0423	MDC010715.107:41272:41437:-	-52.84	m0423-5p	m0423-3p	17	1	15	ACTCTGATATTCAACTACAGTCAATCATTTTGGTTCTTCTGTGAGAAATCTCCATTAAATTAAGAATATTTTGTCAAATCAACCTCCTTGAACTGGTTGTTTTTTCAATTTAACAGAATTTTTTCACAGAATTACCAAAATGATTGACGATGGACAATTTCAAGGA	.(..(((.(((...(((..(((((((((((((((..((((((((((((..((..((((((((((((.............(((((..........))))).))))).)))))))..))..))))))))))))..)))))))))))))))..)))..))).)))..).	AACTACAGTCAATCATTTTGGTTC	ACCAAAATGATTGACGATGGACA
m0424	MDC010751.335:702:844:-	-31.2	-	m0424-3p	11	-	11	AAAAAGGATTTACACATGGTCTTTATAGATTTGGAAAAAGCGTATAATAGGGTTCCAAGAGACATTCTTTGGAGGATTTTAGAGAAGAAAGGAGTACGAGTAGCATATATCCAAGCTATAAAGGATATGTATAAAGGAGCAAA	........((((.(((((..((((((((.((((((....((.(((....(..((((........(((((((((....)))))))))....))))..)..))))).....))))))))))))))..))))).))))........	-	CCAAGCTATAAAGGATATGTATA
m0425	MDC010783.141:9554:9759:-	-44.75	m0425-5p	-	19	18	-	AAGAGACTTTAATGAGGGGTAGAGACGAAGCTAGATATTTGTATAGAGGAATGAATCTTAAACAACAAAGTCACAATATAAACAAGTTTAAGAATTTACTAAACAAATGACTGATACATTAATTGGTAACATTTTTAAATATAATATCGTTCGATGCGTTTTCATGTTTTGATAGTTTTACTTAACACCTTCATTACTAGTATCAT	..((.(((.(((((((((((.(((..(((((((((((((.((((..(((((((..((((((((......................))))))))..(((((((...((((.......))))..))))))))))))))..))))))))))..((((.((((....)))).))))))))))).))).)).)))))))))..))).))..	AATGAGGGGTAGAGACGAAGCTA	-
m0426	MDC010817.271:25413:25491:-	-26.5	-	m0426-3p	68	-	67	CTGTTCGCCGAGCTATGTCACTCTAGCTTGTAACCCAAGTGGGGGCGCCAAGGTGGTGGGACATCGGTTCGACCCATTT	........(((((((((((.(.(((.(((((..(((.....)))..).)))).))).).))))).))))))........	-	CAAGGTGGTGGGACATCGGTT
m0427	MDC010908.206:6700:6783:-	-31.6	-	m0427-3p	9	-	9	TCGGTTGGAGACGGTTTTAGGGCTATTTTCGGCCATCTGGCCCTCTGGACCCTTCGGTTGGAGATGGCCTAACTATCCTTTCAG	..((..(((...((((...(((((((((((((((....((((....)).))....))))))))))))))))))).)))..))..	-	CTTCGGTTGGAGATGGCCTAACT
m0428	MDC010910.198:175:524:+	-85.9	m0428-5p	-	12	11	-	GCGTGATAAAATTGTATTCGCAATTTTCGGACAAGTTACCAGATACAATGGTGAAATCAATGTTTATCGTCTACAAACTAAATGACATTGATGAATAAAAAATAATAACCTGGCTTGGGTATGCCACCTTATATGTTCTCTGCTTAATAAATTTTTCTCTTGAACTTAATCATACTTAATAGTGTTATTTTTTAGGAGAGGGGGCGTTATCAGAAGGGATGGACATTCGGTTGACCAATTTAAAGGGGACTACTATATCAGATTGGTAACATACATTGAAGGCTCTTCGATGGACAAAATACCTGGCCAAGCAAGGATTGTTCGTGAACTGAAAGAGCTTCAATTCACTA	..((((....((((..(((.((.(((.(((((((.((((((.......)))))).(((((((((....((......)).....)))))))))................(((.((((((..((((((((((........((((..((((...(((((((((((((...(((.(((((....))))).))).)))))))))))))..)))).)))))))).))).)))..(((..((((((((....((.....)).....))))))))......((((((((...))))))))........)))...)))))).))).))))))).))).))...)))...))))))))..	ATTGTATTCGCAATTTTCGGACA	-
m0429	MDC010960.238:19337:19680:+	-67.31	m0429-5p	-	12	12	-	ATTCCTCCAATTTGATTAAAGTTGAGGAACCATTTGTACAATTTACTCTTTTTTTTKTTGCAAGTTGAAGAAGAAAGAGATAATACCATTAAAAGTATTTCTCTTGGAGAATATTAATAAAGCTCAACTTAAGAGAGGAGGCAAATAAGAATCATAAGATTCCCACTACAGGAMMAAAAAARAATAACTGAAAATTAACGCGTTTAAGGTAGAACTTGCATTGAAAGCTCAAGACTTAATTATAAACTTGCACCTTGAGTTTAGTAGTAGTCTATTTGAGTCCCTAAACCTTTTTCTGAACCAAATTGGTCCCCTAATTTTAAACAATGTGGAAAATGAGGACA	..(((((((..(((.(((((((((.((.((((((((....((((.((((((((((......(((((((.(....((((((.(((((........))))))))))).................))))))))))))))))))..))))..(((((....)))))......(((((.............(((.(((......((.(((((.((((...)))).))))).))...(((((......(((((((.......))))))).....))))).))).)))............)))))...)))).)))).)).))))))))).)))..))))......)))..	TTTGATTAAAGTTGAGGAACCAT	-
m0430	MDC010961.398:855:1134:+	-49	m0430-5p	-	19	18	-	ATCAAGTAACGGGACAAAACTTTTCGACGGTTTTAAAACAAAAAATCACGATTTAACGGTTTATTTTAACTCCGATTTTGATGATTTTTTACAGCTACACTCGTTGACTTTATATGAATACAATGAATGAATTCGATTTTCAATTTAAAATATGTACACTAGTGGATGAAAGTATAAATAAACTCTAAGTGTTAGTGAATCTATCGTTTTGATGAGATACGAATTCTATGAAACTAATTTCAACGATCCAACCGTCAAACTTGTTTTTATATGCTTCGAG	.(((((((..(((((((....(((.(((((((.......((((((((((((..(...((((......))))...)..))).)))))))))..........(((((((.(((((.((....))))))).(((((((..(((((..(((((((....((((((((..((..........))..)))...)))))(((.....)))..))))))))))))..))))))).............)))))))...)))))))))).)))))))....))))).)).	GGGACAAAACTTTTCGACGGTTT	-
m0431	MDC011028.176:562:913:-	-57.79	-	m0431-3p	7	-	6	CATGTMWATAAGGGATAATTTGCTATTGTTGTGCTTTGAAAAAAAATGTTTCTGCTGCGTTTTGAGAATAAATAACTGTAAAATAAAGTGTTGAGTGCTTGCTTTACCTTTTTGATAAAAGTGCTTTTAATAAATAAAAATAATATCTTAAATGACTAAACATGATATGATATTTAATGTGAGATAATAATTGTCAAAGAGAATTATGTAAGGACAATAATTGTAATTTTTTAAAATATATGGGGATGCACTTGTTATTTGAAAACTTTATTAAATAGACACCGATTACTATATTTTGAAATAAAAAGGCATTGCTTTTAGAAACATGGTAGACTTTTCCTTTCTATACTTT	...((....((((((...((((((((.((((((((((.....(((((((.......)))))))...............(((((((.(((((((.((.(((((.....(((((((((((..((.(((.((.((((((......(((((................)))))..)))))).)).)))...))..)))))))))))......))))).)).......((((..((((.(((((.(..((......))..)))))).))))..))))...........))).)))).))))))).......)))))))..........)))))))))))...)))))).....))...	-	AGAAACATGGTAGACTTTTCCTT
m0432	MDC011035.256:1500:1639:-	-42.9	-	m0432-3p	9	-	9	TGTTTAAGTGTACTGGGAACGCAATCCGGCACAACACYTGGCACAAAACAATTAGCTGGATACTTTAAAAAAAAAAAACTTTCAACCAATAGTTTTGTGACATTTGYTGTACCGGACTGTGTTRGCGGTACACTGYAAAA	......(((((((((..((((((.(((((.(((.((..((.((((((((.(((.(.((((...(((........)))...)))).).))).)))))))).))..)).))).))))).))))))..)))))))))......	-	TGTACCGGACTGTGTTRGCGGTA
m0433	MDC011039.751:9123:9253:-	-32.8	-	m0433-3p	70	-	69	CCTTACATTCTATCCGTTTATCATATATTATGCCGTCATAAATTATTTTGATTTTTTATTTATAATTAAACATAAACAGTGTTTAACGAAAATTGTTCACACGATGTACAATGAACGGATAGYATGTGAAC	..((((((.((((((((((((..(((((..((..((((..........)))).............((((((((.....)))))))).............))..)))))..)))))))))))).))))))..	-	ACACGATGTACAATGAACGGATA
m0434	MDC011041.444:7096:7381:-	-52.1	-	m0434-3p	9	-	9	GAGTGGTTTGGAATCCTTGCTTTCYCTCATTCCCATAAGATTAGTCTAGAACCCTAGATTCGAGTGAATYGGAATTACCCATAATAGACCCTGTGAATTTATATACCATGTTATTACTCATAACCTAAGTAGAGAATTATATASAGAMTTCTCTAATTGAATTGGTGAAATMMTATGTTATCTCATTGGTTGATTAATATAGTTAAAAGTTAAAATCYTGCATCTTTGATTCATGAATTGATTAATTGARYGGATTGTGGAATGACGTTGGATATAGTTGCTATTA	.((.((((((................((((((..........(((((((....))))))).))))))...((......))....))))))))(..(...(((((.((((((((((.(.(((((((......((((...(((((.....(((.(((((...))))).)))....)))))..)))).(..((((((((((....(((..(((((((..........)))))))..)))))))))))))..)..)).))))))))))))).)))))))).)..).....	-	ATTGTGGAATGACGTTGGATATA
m0435	MDC011081.323:1251:1359:+	-22.3	m0435-5p	-	12	12	-	GGGCTCTGATACCACTTGTTAGGGATGTCGGTACTATAAGATAGAGAATGCACAAGGTAAAGTAGAAAATGGACACCAAGAATTTATGTGGTTCGGCAATTTATGCCTA	((((.((((.(((((..(((..((.((((.((.((((...))))....(((.....))).........)).))))))...)))....)))))))))........)))).	ACCACTTGTTAGGGATGTCGGTA	-
m0436	MDC011089.319:9297:9634:-	-118	-	m0436-3p	7	-	6	TCAAAGGAATCTCCCTTTGTGGTTTGGTCTTCCCTTTCCTTTCTCCCTAGCCCTTCTATTATTCCCTTTTTGGTGTAAGATAGCTGCACTGTTAAGACTTGCAGTCTGCTTCTTCCTGAGGCGCGGCTTTCCCAGGGCGGCATTTTGCAAGCGCTACTTTTGGTAGCGCGTCTCATACCTTTTGCGCGTTGGTTGTCTGTGCAAGTTGGGATGGGAAAGTTAGCCTTAAAAGCCTGACTTGTTGGGCTTAGCATGCATTTAATGCATGAATCTAGTTTAGTCCTAACTAAGAGGGTTAGCTTGCTAGGGAAATGGGTAAACTAGGCTAGTTCTCTCTC	.((((((......))))))(((((((((...((((((((((.....(((((((((......(((((.......((((((((.(((((.(((...((((.....))))(((((.....)))))..........))).))))))))))))).(((((((.....))))))).(((((.....((((((((.........)))))))).))))).)))))((((((......(((((..(....)..)))))..(((((((...)))))))..............))))))..)))))))))......))))))).)))...)))))))))..........	-	AGGGAAATGGGTAAACTAGGCTA
m0437	MDC011117.265:5699:5864:-	-50.9	-	m0437-3p	11	-	11	CTAGTTTTACTTCTGTTATATTATGATTGCTACAGAATGCTTGAGTATAGAATTAATTCTAATAGGAAGCCTCAAGACCTATATCTAAGGCCCGACAAAGGTACCTATATGAGTTCGTTCGGCTCTACGGGCTCGGGCGATTAAAGTATAACGGTTGTGATACTTC	..(((.((((..((((((((((.((((((((...((..((((((((...((((.(((((..(((((..((((..(((......))).))))((......))..)))))..))))).)))).))))...)))))).)))))))).))))))))))..)))).)))..	-	CGGGCGATTAAAGTATAACGGTT
m0438	MDC011143.265:3211:3330:-	-33.44	-	m0438-3p	30	-	30	ACACGTGTCACACTATGATTGGCCTCCTGGTTGGAGGGAAACTTTTCTGGGTCGTTGACAGTAAAACATTGACTGGTGCTCAGTAGTTTCGGGATTGGTCAAGTATGGTTCAAATAGTGC	.(((.......((((((.((((((((((((..(((((....)))))((((((......((((.........))))..)))))).....))))))..)))))).)))))).......))).	-	TTCGGGATTGGTCAAGTATGGTT
m0439	MDC011162.124:4856:5141:+	-54.12	-	m0439-3p	17	-	17	CGTGAACTACTTGTATTACTATTAGCTTGTGTAACCCTAGGGATTTATTTTATTCATATTCTTGGTTCAGTTCTCCACCTTAACGATAAAAAAAAGGATTGATCAAATTATATTGAGTCTAATTCATAGTGATCATTTATCAAAGAATGATTTTGGTGATCAAATAGTTTAACAATCGGGAGCAATTTACTTACGATATTTAGTTGACATTCATAAAAAGTATCTAATGTATCTAGTATTGTTATTGTAGTGTATAAAGTTGTATTGTAATGCGGGTTAATTTAAT	..((((..(((((((((((...((((((.((((...((((((((.............))))))))....((((.((...................((((((.((((......))))...))))))....((((((((.((((.....))))...))))))))...............))))))...((((..((((((((.((...(((((.(((.....)))..)))))..))))))))))....))))..))))))))))....)))))))))))...))))..	-	AAAGTTGTATTGTAATGCGGG
m0440	MDC011163.587:2733:3104:-	-96.4	-	m0440-3p	16	-	15	CCAATTTTGAATGATAACTTGGCTTCTTCCTATCTTGGAAATGTCACAAATAGCCAGTCCAGAGCGAATTTAAAGAAGAAAAAAAACTCGTTTTTTGTGTTTGTATGTATGATTTATTGATTTGGACAACAAGTTAAATTGTTATTTGTGTGATCCAGATTGCTGCTTAAGCAAGGGAGATTTTCTCTTTTCGAGCTCACCTGTGTATATAATTTGATCAGAAGGAGTTGATTTGGTTATTAATGATACACCCAGATCCGTAATATTTACCRGAACATTCAAATTGAGCTGTGCTYGTTTTATCACCTCCAGCATAGTTTGATTCAGGTGTRRAGGTGAACATTATAGGTCGGAGTATGTCAATTAGTGTGT	...........((((((((..((((((((..(((.((((.....((((((((((.........((((((.(((((((((........)).))))))).))))))............((((((((.....))))))))...))))))))))...)))).......(((..((.(((((((...)))))))))..)))...................)))..))))))))..)....))))))).(((((.((((.((((..((((.((((((...(((((..(((..(((((((((.(...........).)))))))))..)))..)))))...)))))).))))..)))))).)).)))))..........	-	ACATTATAGGTCGGAGTATGTCA
m0441	MDC011173.246:174:297:+	-22.1	-	m0441-3p	5	-	5	CTACCTATTCATAGAATCATCTTTGTCAACCGAAAGAAGATAAAAAGACTATTTAGTCTTCTAATCACTCAAAAAAAAAAARRAAGACCTAATCGGATAGATGATCCTCGTGGTAATAAGGTTA	..((((..((((((.(((((((..(((...(....)..(((.(.((((((....)))))).).))).............................)))))))))).)).)))).....))))..	-	ATCGGATAGATGATCCTCGTGGT
m0442	MDC011178.406:11536:11654:-	-24.9	m0442-5p	m0442-3p	13	1	11	CTAATCATCTAATCTGAACTKTTGAAATTTAATCCAACGGTTAAAATTATTATAACTTTTAAAAGGTATTCTGTTTATAGCTATTTYATCAAATTTCAAAAGTTCGGATTGATTTATTG	......(((.((((((((((.(((((((((.((.....(((((((((....(((.(((....))).)))...)))).))))).....)).))))))))).)))))))))))))......	CTGAACTKTTGAAATTTAATC	TCAAATTTCAAAAGTTCGGAT
m0443	MDC011187.225:9220:9358:+	-35.4	m0443-5p	-	13	13	-	GATCATGCTTTCTGGACTCAATCAGAACATGTGTGCCAACTGTTTGAACCTCTTTACAAAGTTTTACGGATCGTTGACACAGAAGTGTATCTTACTATGGGGGCAGTATATGAGTTGATGCGTGTAGTGAAGGATGAAT	..((((.(((((((.((.((.((((..((((((((((..((((.(.(((.(((.((........)).)))..))).).)))).((((.....)))).....)))).))))))..)))))).)).))).)))).))))..	TCTGGACTCAATCAGAACATG	-
m0444	MDC011192.184:1294:1648:-	-109.17	m0444-5p	-	39	39	-	GGTGTGAGAGAAGTAAAAATGGGTATGTGGATATCACACCCCTAAACAAATATGTCCACCAAACCTTGAAGAAAAATGTGATATAAAAATTAAGCTCAATTGTAATATGGTCAAGGAAAATGGGTGAGTTCGCTGCTGCTGCTGGTCTTTATTCTGTAGGGCACTGCCAACCCTCGTTCTGTCCTGGTAGAGGAATGTGTTTCGGGACGGAAAATGTGAAGGGTAAGCCGATCAAGAAGCAGGAGAGGATTTTCCGTGCCGAGGCAGTGTTAAAATTGAAGAAGACAAAGCAGCATAGGGAGCCTTTAACCTTCTACTTCAGATATACATTTGATGCTCCTCTCAATGAGTGCCC	(((.((((((.((((.(((((..(((.((((.....(((((....(((....)))........((((((......((((.(((.................))).))))..)))))).....))))).((((.(((.(((((((.((((((.(((.....(((((((((.((((((((((((((((((..............)))))))))))....)).)))))..............((((((((....))))).)))...)))))))))......)))))))))..)))))))))).))))..............)))).)))..)))))..)))).))))))......))).	AAGTAAAAATGGGTATGTGGATA	-
m0445	MDC011193.479:1704:1883:-	-79.9	m0445-5p	-	9	9	-	AGTGAAATGTTTTAAAGATGTTGTAAGGAATTAAAATTGACCTCAAACATGAGGAAGTAAAATGTAATTTCCCGAAGAAAAATCTACATTTTCAAACAATCAATTTTGGGTAAATAACATTTTACCCCTCAGGTTTGGAGTCAATTTCAATTCCTTCCAACATCTTTAAAACATTTCAAT	..(((((((((((((((((((((.((((((((.((((((((..(((((.(((((..(((((((((.(((((((((((((((.......)))))...........)))))).)))).))))))))).))))).)))))..)))))))).)))))))).)))))))))))))))))))))..	TTTAAAGATGTTGTAAGGAATTA	-
m0446	MDC011293.213:335:460:-	-40.96	m0446-5p	-	29	29	-	ACATGACCATACATTAAGGGCTGGTTTGGTATTGCTGTGCTTTGAAAAAAAGCTGCTGTGAGAATAAGCGGCTGTGCTGTGAGAATAAGCGGCTGTGAAATAAATCAGCAGAGTGTTTGGTAAACT	.....((((.(((((....(((((((((.(((.(((((.(((........(((((((.........))))))).......))).....))))).)))...)))))))))..))))).)))).....	ACATTAAGGGCTGGTTTGGTATT	-
m0447	MDC011311.340:36119:36363:-	-47.82	-	m0447-3p	12	-	12	CTCGGCCGTAGATGACGAAGAGTACACTCGCACCCGAATGAAACCCTACTTGTGTTCCTATATAAGCAATAGTTATTCTCCGAGATCAGAAGGCCTCAGCTGCCTCCTCCTCCTCCTCTGCTGGGAAAGATGCAGAGTCAAATACTATTATAATCTCTCTCTTTTATATAATTGTGTGTATAATTTTGTAAATCAAGATAGAATTAAATATTGATGCAAGTGACGAGAATTATTAATTGGTACGA	(((((.(((.....)))..(((....)))......((((((.......(((((((....)))))))......)))))).)))))...((.((((.......)))).)).......((((((..........)))))).....(((((..((((((((((.(((.(((........((((.(((((((((........))))))))).))))..))).))).)).))).)))))....)))))...	-	ATGCAAGTGACGAGAATTATTA
m0448	MDC011325.297:13278:13409:+	-36	-	m0448-3p	12	-	11	CCGTGATCATGTCCGTTCATGATACATCATGCAGTCAGTTTTTGTCATGTACTATTCATTTTTAATTTTAAATAATAAAATATAAAATATTTTCTGACCGTACGATGTACGATGAATAGACACGATTCACAA	..((((((.((((..(((((..((((((.(((.(((((....(((..((((.((((.((((........))))))))...))))..)))....))))).))).))))))..)))))..)))).)).))))..	-	GTACGATGTACGATGAATAGACA
m0449	MDC011381.304:5712:5969:-	-65.1	-	m0449-3p	7	-	6	GGGACAAGGAAGCAAACACAAGATGTACGTGGTTCATCCAGATTGGCTACGTCCACGGAGTAGAGGAGTTCTTATTAATTGTGAAGAGTTTACACAAGTACATAGGTTCAAGCCCTCCTTTAGTGAGTACTAGTGAATGATTTAGTACAAATGACATTCGGAAATATTGTGAGAGAATGATCTCTATTTATATAAGAGAGTTTCTAGTTTCATTCTGACATTGACACATGTCGTATTGTGATTGGCTTCTGATGTTGA	..((((.((((((...(((((.(((.(((((..(((..((((.(((..((.(((....(.((((((((..........(((((.........))))).......(((....))))))))))).)..(((((((........)))))))...........))).........(((((....(((((.........))))).))))).)).))).))))....)))..)))))))).)))))....))))))..))))..	-	ACATGTCGTATTGTGATTGGCTT
m0450	MDC011385.97:941:1051:-	-47.2	m0450-5p	-	10	10	-	GTGGTCACGGTTAAGTCACGTCAACGTTTTATATTACTATTCTATTTTTATCTTATTATCTCTAATAAAAAAAATAATATAAAATATTAACGTGGCTTAACCGTGACCACA	(((((((((((((((((((((.((..((((((((........(((((((...((((((....)))))).)))))))))))))))..)).))))))))))))))))))))).	TTAAGTCACGTCAACGTTTTATA	-
m0451	MDC011408.150:6810:6895:-	-31.7	-	m0451-3p	41	-	40	AGCCCTCGGTTGGAGACGGTTTTAGGGCTATTTTCGGCCCTCTGGCCRTCTGGACCCTTCGGTTGGAGATGGCCTCACCTTGTGGC	.((((..(((.(....).......(((((((((((((((....((((....)).))....))))))))))))))).)))..).)))	-	ACCCTTCGGTTGGAGATGGCCTC
m0452	MDC011441.318:1431:1762:+	-83.3	m0452-5p	-	21	20	-	ATTCCAGATGAAATAAGTCGTTTCTGCCAGGTATTGACACGTGTCCTATTTGATGACTTTTCCAACTCATTTCAATTTTCGTTGAGTCACATGCTACGTGTAAAATTTATGTAATACATGAGCGTTGACACTTTGATTTATCGGTCAACATTTATTTACCGAAATTTCGATGTCTACAGTTACTAGTTGATGTTCCGAACAAAAAATTTAAGCATTCGGTCGTTAATGACTATTTGGTCTAGTGACTACTGGTCTTAGGGCTGTGAGGCTGCTTGCAAGTGTACACATCCCGGAAATTACTTTGGCAGAGAGGATGCTATGTGTGCTTGACC	..((.((.....(((.(((.(((((((((((((..(((..(((((........(((((....((((..............))))))))).(((((.((((((..((....))..))))))))))).))))).((((..(.(((((.((......)).))))).)..)))).)))...(((((((.(((((((..(((((...............))))).)))))))((((....)))).)))))))..........(((.(((((.(((.......))).).)))).)))......))).)))))))))).)))..))).....)).))..	AAATAAGTCGTTTCTGCCAGGTA	-
m0453	MDC011469.135:623:832:-	-45.6	-	m0453-3p	15	-	14	AGGTTGGGGGACAGGTATGAAGGATTTCTGGGTTTTGGGATTTTAGGGATGCAGGTTGAAGGAATTATTTTGAAAAACATGTTCATTTGAGCAACATCATATAGCATGCAATTAACAATTAAAGGCGGAATCATGCTTACATGCACTCAAATACAAAACATTTACCCATGAAATTCAAAGCCTAGTAGATTGGTGAACCYATAATCAACT	.((((((......(((.(.(..((((((((((((((((.(((((((((.((((.((((...(((....)))........(((((....)))))........)))).))))............(((((......)))))..........................))).))))))))))))))))).)))))..).)))).....))))))	-	AAGCCTAGTAGATTGGTGAACCY
m0454	MDC011509.318:1036:1186:+	-48.94	-	m0454-3p	13	-	12	AAGGGATGTGCTATCTACACAACCCTTTTTACTTCTCACATATCTCTTCTTAATTTATATCCTTTTATCTTATTCAATTCATCCGATCAAACGGCTGAAAATTAAAAGGATGTGTCAAAAGTAAAAAATGGTATGTGGATATCACATCCCT	.(((((((((.((((((((..(((.(((((((((.(.(((((((.(((.(((((((......................(((.(((......))).)))))))))))))))))))).).)))))))))..))).)))))))).)))))))))	-	AAGTAAAAAATGGTATGTGGATA
m0455	MDC011511.329:3656:3768:+	-22.74	-	m0455-3p	6	-	5	AAAATCATTTACTTGTCTTGATGTACCAAATAAGTTCATAGTATAGGTACAAAGCAGCATATTCGTGATAAACCGTCCAATTATTTGATATATTAGGACAACTAAACAATTCG	.......((((.(((((((((((((.(((((((..(((((((((..((.....))...))))).))))............))))))).))))))))))))).)))).......	-	TTATTTGATATATTAGGACAACT
m0456	MDC011517.353:1144:1295:+	-60.4	m0456-5p	-	11	11	-	TCATTGTGTCTGGAACACGGATGGTACACCACAACTTGTTATATAAGTGGTGAGAAATGTTATTTTTTAAGTTTGTTAATTTTTTAACACAAGTATCTTACTATTTGTATAATGACACATGGTGTATCACCCCGTATTCCAGGTACACTGAA	(((.(((..((((((.((((.((((((((((....(..(((((((((((((((((....(((.....)))...((((((....))))))......)))))))))))))))))..)....))))))))))..)))).))))))..))).))).	TGGAACACGGATGGTACACCACA	-
m0457	MDC011548.193:1654:1863:-	-65.2	m0457-5p	-	35	34	-	AACTTCTAAGTACCGGAGTGTGGTATCGTCTTAACTTGCCTTATCTGTCTCGTAGGTAGATGTGGCATCTTCTCTGGAAGTACTCTTCCTCCATCCAGGGGTGGTATCTTTAACTGGTGGAGATGCACAAGGTAATGTATCAATTTCACTTGAAGCTTACTTGTAGTTTTAGGCTTGGTCAAGCGCGATACAAACCATGTAGTAGGAGTC	.(((((((..(((..(.((...((((((((((.(((.((((...(((.(..((((((.......((((((((.(((((((....))))).(((((....)))))...........)).)))))))).((((..(((......)))...))))..))))))..))))....))))..))).))).)))))))..)))..))).))))))).	TACCGGAGTGTGGTATCGTCTTA	-
m0458	MDC011585.183:1749:1853:-	-34.94	m0458-5p	-	42	41	-	ACAATCCGGCTCTTGAAATTTGATCTAACGGCTAAGAACACGGGCTTACTTTAAAAGTTATAATAACTTTAGCTCTTATATCAAATTTCAAAGGCCCTGATTGTT	((((((.(((..((((((((((((.(((.(((((((......(((((.......)))))........))))))).))).))))))))))))..)))..)))))).	TCTTGAAATTTGATCTAACGGCT	-
m0459	MDC011607.252:1242:1329:-	-33.3	m0459-5p	-	10	9	-	GCATTGACACGTGTCGTGTTGTGATTGGCTTCAGATGTTGACACGTGTCGCACTATGATTGGCTTTTGATGTCGACACGTGTCGCGCT	((..((((((((((((...(((.(..(((((((...((((((....)))).))..)))..))))..).))).)))))))))))).)).	GTGTCGTGTTGTGATTGGCTTCA	-
m0460	MDC011639.370:2682:2774:-	-29.4	m0460-5p	-	6	6	-	TGTCGGATCCGCGGATTGGGTCCACAAGTCGGTCTTTGAGTCYGGGCCATACGTAGGGTCATCGATTTGGGGCTATCTGTAYGGTCATCGAGT	..((((..((((((((..(((((.(((((((((...........((((........))))))))))))))))))))))))..))...))))..	GCGGATTGGGTCCACAAGTCGG	-
m0461	MDC011647.143:3422:3788:-	-88.7	-	m0461-3p	16	-	16	TTGCTTGCTTGGGGTTGCTGACTTTGTCGTTTTGCTATGGTCGCTTGTCCTGGTTCCTCTGCGTTCAAAGAATTTTTGGTACGTACGTCCAATAAGCCTTAATAGTCGATTTTAAGCAAAGAAGGACGAAGCAATATAAAAAAGAACATAGAAGGACGGACCCGCGTGGAAGGTGACTTGAACCTGCTATACAGTTTAGGGAAGAGAAAGGCATACCCACTCGACATTCACATTGGTTTATATATTTTTGCAGTACACCAACCACTTCTTCGGATTGTTTTCTAATAGTAGTAATCCCACTAGGTGTATAGTGGTGAAAAGTTGTTGAGCATTTGCATGACGGTATGAGTTCAAATTCTGCTGGTAG	.((((.((..((((((...((((((..((((.(((.(((..(((..((((..((((.((((.((((.(((..((.((((.((....)))))).))..)))....(((..((((......)))).)))................)))).)))).))))))))..))).....((..((((....(((((((((((((..((((((.((..((.....))..))..........(((((.(((...........))).)))))...))))))..))))))......)))))))...((((((((......)))))).)).))))..))...)))..))).))))..).)))))..)))))))).)))).	-	GCATGACGGTATGAGTTCAAATT
m0462	MDC011786.424:2680:2806:-	-34.53	m0462-5p	m0462-3p	28	1	26	TCGCCAGGCTCGCCCTACTCTAACGACACCGATACTGTCCCCACCTTTACCACATGCCCAATCCATTAGGTGTGGGGTTTTACCATAAAATGTCTCGGTATTAGTTAGAGTGAGGTAATACTATTTA	.....((..(..((.(((((((((...(((((.((...((((((....(((..(((.......)))..)))))))))..............)).)))))....))))))))).))..)..)).....	CCCTACTCTAACGACACCGATA	TCGGTATTAGTTAGAGTGAGGTA
m0463	MDC011791.226:13099:13223:-	-51.7	m0463-5p	-	7	6	-	TTAAAAGGAAACACCKTCTTGACCGTTGGATTAARTTTAATGAAATTGTGTGGTTGAGATTAAATCACAAGCCACGRAATTTCATTAAAACCAAATCTAACGGTCAAGAGAYTGTCTCCATTTTT	......(((.(((...((((((((((((((((...((((((((((((.(((((((..(((...)))...))))))).))))))))))))....))))))))))))))))...))).)))......	ACACCKTCTTGACCGTTGGATTA	-
m0464	MDC011796.272:2131:2241:-	-32.4	-	m0464-3p	11	-	11	GATATCTTACTTCTCACACATCTCTTGATAATTTATGTCTTTTGATCTTTTTTAATTCATCCGACCCGACGATAAAAAATTAGAAAGATGTGTGAGAAGTAAAAAGGTGTG	.((((((((((((((((((((((.(((((..((((((((..((((......)))).((....))...))).)))))..)))))..))))))))))))))))...)))))).	-	ATTAGAAAGATGTGTGAGAAGTA
m0465	MDC011851.279:5396:5719:+	-66.99	-	m0465-3p	23	-	23	CGAAAATTATAGAGTGGTATTGTAGTACTTCCATTCAAAATTTGCCATGTATACCACTTATTTACAGTTGGAATAAATATTTATTTTAGACTTACAAAATAAAATTAAAAAAAAATTAAAATAATTCTGCAGCCAGGGCAGCCGCTGTCGACTTTCCCTTTCTTTTTCGACCTCTTTCTCTCTCTCTCTGCAACTCTCTATCAAATATCAGGGTCGAAAGGAGTAATGGTAACTTTCAATATATGAAAACCCCATTGACGAATTTGTGGATTTTGGTGCTGCATTTTTTTAAGGGAAGTGTTATTGGCACTCTAAAAATTTTAT	..((((((.(((((((.((..(((((((((((.((.((((..(((...((..((((...((((((((..((((......((((((((........))))))))......................((.(((((..((....))))))).))..))))..(((.((((((((((.....................................))))))))))...((((((....(((((.....)))))...))))))..))).))))))))..)))))).)))..)))).)).))))))))))))).)))))))..))))))..	-	AGGGAAGTGTTATTGGCACTCTA
m0466	MDC011855.328:2971:3046:+	-31.4	-	m0466-3p	7	-	7	TATCGCGATATTTCCAAAATATCGCGATATTATCGATATTATCGATAATATCGCGATATTTGGACAAAAACCATTC	............((((((.((((((((((((((((((...))))))))))))))))))))))))............	-	GATAATATCGCGATATTTGGACA
m0467	MDC011882.641:8711:8900:-	-30.5	-	m0467-3p	12	-	12	ATTGAAAGCTAATCCAAGCTATCAATACTCTCAAGAACGAAATGCTCGTGATTTGGCAATAATTACTGGACAATTCAATTGATTGATAACAAGAATCAAGCCAAAAAAACTCGTTGTAATGRTTAATAATGTAATACACTAAAATTTCTTTAAYCGCAGAAGAGCATTGTTATTTGGACACATAAAACCA	(((((.((((......)))).)))))..((.(((((((((..(((((....((((((.........((((...))))..(((((.........))))).))))))......((((((........))))))..............................)))))))))).))))))............	-	AGAAGAGCATTGTTATTTGGACA
m0468	MDC011883.235:3378:3471:-	-28.8	m0468-5p	-	7	7	-	TTCAGGTGATCCATTAACTTAACGGGTCGGGTTCAACCCGACCCAAACCCAATAAACCCGACCCGTTTACAGGTCTAATGTCATATAACCATAG	....(((.((.((((((((((((((((((((((.....................)))))))))))))...)))).)))))..))...)))....	CCATTAACTTAACGGGTCGGGTT	-
m0469	MDC011897.310:8510:8862:+	-102.6	m0469-5p	-	6	5	-	GGTCCTTGATGGTATAACGTTGACCGGTGCTCTGTAGTTTTGRGATTGGTCAAGTATGGTACAAACAGTGCTCCCCTAAGTTCCTGAGTGAGGGAAGCTCCTCAGTTAGGGACTTGCAAGATCCAAGCCACTAAGTAATCACGAAACTTCTAAGTACCGAAACGTGGTATCATTTTCACTTGCCTCTGCCCCATAGGTAGAAGTGGCATCTTTTCTRGAGGTATTTGTCCTCCATCCARGAGTRGTATCTTTAGCYGATGTTGACGCACAAGGTAATGTATCATTTTCATTTGAAGCTTACTTGTAGTTTCGGGCTTGGTTAAGTGTTATACAAACCATATATTAGGAGTCCC	((((((.((((((((.(((((...(((((((..(.(((((((.(((((.(..(((..(((((.....)))))....(((((((((((.((((((....)))))).))))))))))).............))).).))))).))))))).)..))))))).))))).))))))))..((((((((...((((...((.((.(((((((.((....((.(((((((.....(((.......)))..))))))).))..((...(((..((........))..)))...))....)).)).))))).)).))..))))..)).))))))..................))))..)).	GGTATAACGTTGACCGGTGCTCT	-
m0470	MDC011921.352:3090:3229:+	-45.44	-	m0470-3p	9	-	9	TTATTTTTTTATTTTGTGCGGTCACTATTAAATTACGTTAATATTTTATATTAATTTTACTTAGAGATAATAAAATAAAAAACAATAAGAATATAAAATGTTAACGTAACTTAACCGTGACCGTACAAATAGAATGATAT	.((((.((((((((.((((((((((..((((.((((((((((((((((((((.((((((.(((....))))))))).............)))))))))))))))))))).))))..)))))))))))))))))).)))).	-	ACTTAACCGTGACCGTACAAAT
m0471	MDC011932.180:785:1015:-	-35.35	-	m0471-3p	13	-	12	GAAGCTAATATGGCGTTTCTATGCTATTTAGTATTATGTTTTAATGTTATTTATRTTTATTTGTAAATAAAAGATCTTAAATTTTATTTTCATTAAAAATAAATTTGAACTATATTTTTACTAATTTATTATAAGGAAAARTAATGAAAAGGGCTTGAAAACTTTGAGTTTTAATGATAAGGACAAAATAAAAGGTAAAGTGAATAGTACCAGGATTGACGTTTTAGTGTA	...(((((.(((.((.((((.(((((((((.(.((((.(((((...((((((((........))))))))..(.(((((.......(((((((((..((((((((.................))))))))...........))))))))).((((..(.....)..)))).......))))).)....))))).))))).)))))))))..)))).)).))).)))))...	-	AGTGAATAGTACCAGGATTGACG
m0472	MDC011983.278:4107:4246:+	-28.8	m0472-5p	-	92	92	-	CCACACTTTTAGTGTAGATACTATCGTTTGTTAAAAAAAAAAAAACATAGATCATTAAAGATTAAAACCCCAGACATGAAAAGCCAATATTTTCATGCTTGACGCATATGACTTGCGGTGTTCTTCACGTAGAAGCCAAC	.....(((((((((.(((.((.(((((..((((................((((......)))).......((..((((((((.......))))))))..)).......))))..)))))))))).))).)))))).....	AGTGTAGATACTATCGTTTGTTA	-
m0473	MDC012000.76:12623:12724:+	-28.8	m0473-5p	-	15	14	-	GTCACGATTAAGACACGTCAACATTTTATATTATTTTTTATAGATATAATAAGTAAAAAATGAATAATAATATAAAAATGTTGACGKAGTTTAACCGKGACC	(((.((.(((((...((((((((((((((((((((.(((((...(((.....)))....))))).)))))))).))))))))))))...))))).)).))).	AGACACGTCAACATTTTATATTA	-
m0474	MDC012038.281:4703:4980:-	-46.2	-	m0474-3p	6	-	6	ACTAGTGTTGTGGGTTTTGTGTTGTGTAACTTTGGGTCCTTTTGTTTTTGCTGTGTATCACTTGTTTGGACCTCCTGTGTTTAGTTGTTTATTGGTAATAAAATTCGCATTTTGATCAACAAAATAAATGAAAATCTCTCAAAATCTATGAGATTTCGAATACTTACAGATTTATATAGATTTTTTAAAATTTTAATCTATTACTGTTGAATTTGAATGTATTCTTTAAAATTCTCTTAAATCTTAAGTTGACTGCATCATGACTTAAAAATATTTTA	...((((((.((((((.(((((.((.((((((.((((((....((....)).(((...)))......))))))....(((((.((((.(((...(..(......)..)....))).)))).))))).....(((((((...........))))))).((((((...((((((((.(((((((............)))))))......))))))))...)))))).....................)))))))).))).)).))))))..))))))...	-	AAGTTGACTGCATCATGACTTAA
m0475	MDC012051.176:2539:2794:-	-38.3	m0475-5p	-	5	5	-	AATAAAAAATAGAGATTTTAGATTTTAAGGCTTGAATGAGATCTTTTTAGATTTTAACTTAAATGATTTCTAAAGTTAATTCAGTTAAAACTTATCATATTTAAGTATTTATAGCACATTTATTATTTATAAACTTACCATCCGAAGTTCGATATCCATAAATAATTAATGTATTTTTTGTGCTCCAATCATATTAATAGAAAAAATTTCTACAATATTCAAAGTCTTATAATCAACAAAATGTCAACATCAAATC	...........((.(((((.((((.(((((((((((((.(((.....(((.((((((((.((.(((((.....))))).)).)))))))).))).........(((((....((.(((((.(((((((((.(((((........)))))........))))))))).))))).))....)))))...))).......(((((.....)))))...))))).)))))))).))))...))))).))...........	AGAGATTTTAGATTTTAAGGCTT	-
m0476	MDC012084.185:1507:1613:-	-47.75	m0476-5p	-	6	6	-	GTGGTCACGGTTAAGCCARGTCAACATTTTATWTYTTTTTTTATAYAAATAATAAGACAAAAATYAATAGTAATATAAAATGTTGACGTGGCTTAACCGTGATCACA	((((((((((((((((((.(((((((((((((...((((.((((....)))).)))).................))))))))))))).)))))))))))))))))).	TTAAGCCARGTCAACATTTTATW	-
m0477	MDC012102.241:5648:5881:+	-53.62	m0477-5p	-	6	6	-	CAATTTTGTTTTTCATGAGTAGAGTGCGAGCTATTAATTGAAGCCGTTTGATAAATGCTTTTGCTAAATCATTTTAAGTATGGACATGAAGAATAGGGTTTTCAACATCAATGCCCAGTGTCATGCAATATTCATCAAAAGTTTGAGATGTAAATTCACAAGAGTTATCCAGTCGAATTGACTTAATAGGATGATTTGGAAACTGTGCTCGTAACTTAATTATGAGCAAGAAGT	...((((((...((((((...((((((((((........(((((.(((.....))))))))..(((((((((((((.((((.(.(((((...((.((((.............)))).)).)))))).))))........(((((((..((..(((((....)))))...)).))))))).......))))))))))))).......)))))).))))..))))))))))))...	TTTCATGAGTAGAGTGCGAGCTA	-
m0478	MDC012109.22:5673:5881:-	-61.1	m0478-5p	-	5	5	-	TTTGGTGAGGTTGTAATCTGAATCTCGTTTCCAATGATATGCATGCCGTCTTTTGGCGATCAGAAGGTGCATTCCAGGTATGTTAGCCTAGTATGGAAAGTAGGGCTACATTTGGACAATGAGTTAGAGAGAGGAGAGATTGAGAGAGCTGTCAGGAAACTGATGGTAGATGCTGATGGGGAGGTGATGAGGGTTAGAGCCAAGGARTT	........((((.((((((..(((.(.(..(((.......((((.(.(((((((..(..((.((.....((((((((..((((.(((((..(((.....)))))))))))))))))..)))..)).))..)..))))))).).....((((((((....))))))))..))))...)))..).).)))..)))))).))))........	TTGTAATCTGAATCTCGTTTCCA	-
m0479	MDC012127.187:11178:11348:-	-46.13	-	m0479-3p	408	-	407	GTTACTGAGATTTTTCGCTYTCAATCATGTTGGTRATTCTGTAYAAAAAATCTCRGTTAAATTAAATAAGTCACCAGTTTAAGGGAAGGGGATGATTTAAAAAAAATACACTCAATTTAACMGAGATTTCTAACATAATCAAAATGATTGARGGTGGATAATTTCAGGGAR	....((((((((.((((((.((((((((.(((((.....(((.....(((((((.((((((((...(((((((((..(((....)))..)).)))))))..............)))))))).)))))))...)))..))))).)))))))).)))))).))))))))....	-	AAAATGATTGARGGTGGATAA
m0480	MDC012210.295:13211:13354:-	-74.5	m0480-5p	m0480-3p	12	11	1	AGATCTTACCCGCCGGTGTGAGGATCGACTGATATTAAAAGCTCTGTTAGCTCTCTATTATCTATCTATGGGTTGTCAGTAGATAATGGGGAGCCACTAAAGCTTTCAATATCAGTCGATCCTTACACCGATGGTTATGACCTT	((.((.((.(((.(((((((((((((((((((((((.((((((.((...((((((((((((((((..((.....))..))))))))))))))))...)).)))))).))))))))))))))))))))))).))).)).)).)).	CGCCGGTGTGAGGATCGACTGA	AGTCGATCCTTACACCGATGGT
m0481	MDC012246.294:13589:13782:+	-48.81	-	m0481-3p	9	-	9	GACGATTTCACCCCATCATCCCCACGGTTCAAAGTTTCATGGATTTCATGACTGCCGTCCAGAATTCCAACAAATATATTTGTATACACCAATAGTGCGGGTGTCGGACGATTATGATCTTTCTCTAGCAGCCGATGATTAAGCGAATTCATGACATACACTATGAACTCGTTTGGATGTGCTTTGAAATGACT	....((((((...((.(((((..((((((((.(((.((((((((((((((.(((((((((.........(((((....)))))..(((((.........))))).))))).....((....))....)))).).)))).......))))))))).....))).))))).)))..)))))))...))))))....	-	TATGAACTCGTTTGGATGTGCTT
m0482	MDC012282.658:11728:11888:+	-40.9	-	m0482-3p	15	-	14	CCTTTTCGGGTCTTGATCCTGAAAATCTTTAAATCATGTCCGTTCATCGTATATTGTAGATCAGTTTTCATCAAATACTATTTATATTTAATATAAAATAAAAATATTTAAAATAATTTATAACCGTCCGATTTACGATGAACGGACACAACCTGAAGATT	...(((((((.......))))))).((((((.....(((((((((((((((.((((..(((........)))......(((((.(((((......))))).)))))......................)))).))))))))))))))).....))))))..	-	CGATTTACGATGAACGGACACAA
m0483	MDC012287.355:3626:3785:-	-84.4	m0483-5p	-	22	22	-	GCTAATGGAGAGGATCCTCCTGACCAAGTGTTATGGGTCGTTAGATTTTCATCTAACGGGTATAATTATTATAACTTTAAAAGGACCCACCTGTTTGTAGTCGTTGAATAAAAATCCAACGGCCCACAACTCTTGGTTAGGAGGATACTCTCCATTAGCG	((((((((((((.(((((((((((((((.(((.(((((((((.((((((.((.((((((.(((((...(((......))).(((.....)))..))))).)))))).)).)))))).))))))))).))).))))))))))))))).)))))))))))).	AGGATCCTCCTGACCAAGTGT	-
m0484	MDC012291.307:9391:9472:+	-20.9	-	m0484-3p	12	-	12	TTTATTACATAATTATATTTGAGCCCCCGAGTATTTATACGAGGTCTAAATACGGAGGCTCTAAATATGGTACAAACAGTAG	...........((((((((((((((.((..(((((((.((...)).))))))))).))))).)))))))))...........	-	ATACGGAGGCTCTAAATATGGTA
m0485	MDC012342.439:359:529:-	-39.3	m0485-5p	-	10	9	-	CGTTTTTGTGAGAGGACGATATTTTCACACTTATCCACTTAATTATCGCGAGATGAAACACAAAAATACTTGAAAAATGCTGAAAAGTCTCAATCTTGCGCATAGAGGGATTCGAACCCCTCCCTTCGTATAAAGTGTAAAATATTGTACTATTTCATTATATATAAATGA	(((((..((((((..((((((((((.((((((..............((((((((((....(((......)))......(((....))).)).))))))))....(((((........)))))..........))))))))))))))))....)))))).......))))).	AGAGGACGATATTTTCACACTTA	-
m0486	MDC012348.290:9616:9743:+	-28.9	m0486-5p	-	7	7	-	ACCATTTGTTACGGATATTTAACAGTTGCGTCAGAAATATAGACGATTTATGTCGATTTTAGTTTAAACTTAAGAGTTTCTCCTATATAGAGTGTAAGGGCGGAGCTTTAAATTTCTTTATGAGTGGG	.(((((..(...(((.((((((.((((.((((....((((...((((....))))....(((...(((((....)))))...)))......))))...)))).)))))))))).)))..)..))))).	ACGGATATTTAACAGTTGCGTCA	-
m0487	MDC012367.441:2845:3006:+	-32.1	-	m0487-3p	7	-	7	AAGAGTGAGGTGTTGAGTATTTTCTTTGGTTGGAAGAAAATAGTTGAGAACYAGATTAGGAGGAAGAYTAAGATTTTGAGATCGGATAATGGTGGTGAATACACATTTGACCATTTCTTTAAAGTTTGCAAAGATGAAGGAATTGTGCGGCATTTCAGTGTC	...(.((((((((((..((.((((((((.(((.(((....(((((........))))).((((((......((((....))))........(((((.((.......)).)))))))))))....))).)))...)))))))).))..)))))))))).)...	-	AAAGATGAAGGAATTGTGCGGCA
m0488	MDC012369.509:918:1148:+	-65.9	-	m0488-3p	11	-	11	AAAGTCTTCACCAAAGGTGCCTACGAACTCTCCAACGCCAATGGGAAATGCATATACCCATGCGTTAATGGGAAACTCATGAAGAAGTTCTACCCATAAACAATGTGAAGCGAACTCCGAGAGGGAAATAAGTGCAGAGGAAGCAAGACAAGGAAAAAATCCTTTCCTCTGAACGACGTATGACTTGATCCCTCAAAAAGGGGTACGTAGGCAGCCTATCATTAAAAATGG	..............(((((((((((.(((((....(((..(((((...........)))))..(((.(((((.((((........))))...))))).)))........)))........((((((..(((((.((((((((........((((.....))))))))))))...........))))).)))))).....))))).)))))))).)))..............	-	AGGGGTACGTAGGCAGCCTATCA
m0489	MDC012381.537:2580:2650:+	-20.1	m0489-5p	-	10	9	-	CATCAAATTTAAATAGGCGGATAACCACGGTTACCCATAACCAATGGGTATTTGCCTATCCTTATTCACGC	............(((((((((((.(((.(((((....)))))..))).)))))))))))............	AAATAGGCGGATAACCACGGTTA	-
m0490	MDC012403.591:6339:6441:-	-52.57	m0490-5p	-	5	5	-	GGTCACGGTTAAGTCACGTCAACATTTTATATATTTTTTTATAGAGATAATAAGACAAAAATAAATAGTAATATAAAATGTTGACGTGGCTTAACCGTGACCA	(((((((((((((((((((((((((((((((((((..(((((..................))))).))).)))))))))))))))))))))))))))))))).	AAGTCACGTCAACATTTTATATA	-
m0491	MDC012409.399:9727:10067:-	-74.2	m0491-5p	-	10	10	-	AAAAGGTTACAAAGTTGATAGGCCAGTTGGACAAAATAGTATGCTCAGTGCTCYACAACAAGTTCAAATGCCATGTAAAGAGTGATTGTGCTCTAAATTTAAATAGTGATTTTTCATTTTACMGTAATATAATATCTTTTACGGTATCATTTGGAGATGAATTTTTTTAATTTAGCTCTTTAAAATACAACTTCAGTTAAAAAATAAAATTCTGTTAAAAAAAACAAATGCAACTTTAGTTGTTTTACAGCATCTCTTGAACAAGAGATGAAGAGATGCCGTAAGCACTTACCTGATGCTATGTGCGATGTTGCAACTGGGTTCATACGGTGTAAATGAAA	......(((((..(((((..(.(((((((((((.....((..((.....))...))............(((((((((.((.((((..((((.............(((((....)))))....................((((((((((.((((((((((((((.....))))))..))))))))..((((((..((((..........(((.((((......)))))))..))))..)))))).......((((((((....))))))))....))))))))))))))))))))..))).))).))).)))).))))))).)))).))..)))))......	AAAGTTGATAGGCCAGTTGGACA	-
m0492	MDC012477.64:5866:5974:-	-21.2	m0492-5p	m0492-3p	34	1	32	CAATAATCAGTGTGGACGTAGCTCAAACCTTGGGGTGAACCACGATACATCTTGTGTTATTTACTTTCTTGCAGATTCACGGTCGGATTTACGTTGTTACAAGACCTCC	.........(((..(((((((.((..(((.(((((((((.(((((......)))))...))))))...........))).)))..)).)))))))..))).........	TGGACGTAGCTCAAACCTTGGGG	TCACGGTCGGATTTACGTTGTTA
m0493	MDC012489.226:22383:22629:+	-45.87	m0493-5p	-	17	17	-	GTTAAAAAAAATAGTGTTGTATTATCGGACATATATTTAAATCTTAATTTGGAATATAGTTATAAAATAGTGTTTTATTTACCCACGTTGTCGGACGTATATTTAAATCTTAAATTTAGAATATAGATTTACAGAATAGTGTTTTATTGTCAGACGTWTCTCTAAACCGTGTAGCTTGGCAAGAAACATTGTAATGAATTTATGAAAATCATAGTCGGGTAATATAAACATTTCTAAGGGTCTGACA	((((........((((((((((((((.(((.....(((((((.((((....((((((((((....(((.(((..(.....)..))))))....))).))))))).....))))))))))).((((((((((....((((((((((.((((((..(....(........)....)..))))))))))))))))..)))))))))).........))).)))))))).))))))..........)))).	ATAGTGTTGTATTATCGGACATA	-
m0494	MDC012507.238:8156:8315:+	-42.9	-	m0494-3p	19	-	18	TCTTGCAATTTTAACCCAATTGAAGTGTTGGTCCCTCATYTAAAAATTTGACTATTGGTCTCTTAACTCATTMAAACGTGCARCTATRGTTCTTTTTGTCAACTCCGTCAAAATGAGTCATGATGGAAGGACTATTGCTACAATTGGGTTAAAGTTRAGG	.((...((((((((((((((((.(((..((((((.............(((((....((..........(((......)))...........))....))))).(((((((..........))))))).))))))..))).)))))))))))))))).)).	-	AGGACTATTGCTACAATTGGGTT
m0495	MDC012509.603:4487:4655:-	-47.5	-	m0495-3p	124	-	122	TATTTGAGATTGTCRACTACCAATCATTTTTGTCATTCTATGAGAAATTTCTATTAAATTGAGAGTATTTTATCAAATCAACKMCTCCCCTTTAACTGATGGTTTCTTCAACTTAACAAAGATTTTTCACAGAAAAACCAAAATGATTGACGGTGGATAGTCTCAGAGA	..((((((((((((.(((..((((((((((.((..((((.((((((((((.(.((((.(((((((....((((((.....................)))))).))).)))).)))).).)))))))))).))))..)).))))))))))..))).))))))))))))..	-	CAAAATGATTGACGGTGGATA
m0496	MDC012531.431:2029:2276:+	-36.6	-	m0496-3p	27	-	27	TCGTGATTATGGTCAGTGTTTTTTTTATTTTTTATAAGTGCTTATAATTAGTTTGGATTGAATCACCACAAAATAACTMAAAAATTCATTATAGATAGTTCGCGTCCTAGAGACTCCGATCATATTATCAAATAAATGAATTATAATTCATTCAGGTGGATAAGAAGAATCAAATGTTTTGTTAAAGGAAGAAATTAAAAAAAAAAAATTATTTAACTTGAAGATAGAAGATSAATTATTAYTCATAA	..((((...((((.(((...((((((((((((...((((....((((((..(((.((((...((...((((((((.......((((((((...(((((((((.(((.....)))..)))....)))))).....))))))))...((((((....)))))).............)))))))).....))...)))).....)))..))))))...))))))))))))))))...))))))).))))..	-	ACTTGAAGATAGAAGATSAATTA
m0497	MDC012535.429:61351:61498:+	-38.8	m0497-5p	-	8	8	-	TGGTTTTGCCTTGGGTTTGGAGGTGATGGCATAATGAGGGTGGTGGTGACCGTTAGTTGACTGAGGCTATGCTTCCATGACTTTCTATCGATTTTGGAGACAAAATAACCCTAGTTAATTTAACAGTTTTTTATCTACGGCTTAACAA	..(((..(((.(((((..((((.((.(((..((((.((((((((((........(((((...(((((...)))))..)))))..))))).((((((....)))))).))))).))))..))).)).))))..))))).)))..)))..	TTGGGTTTGGAGGTGATGGCATA	-
m0498	MDC012536.185:16:96:-	-22.2	-	m0498-3p	12	-	11	GGTATMMGTATAACCGTTTAGGCAATTACCCAACGGSTAAACGGTTYTGCGGGTATGAGCATAAATGGTTATGGGTAAATT	........((((((((((((.((...(((((..((......)).......)))))...)).))))))))))))........	-	GCGGGTATGAGCATAAATGGTTA
m0499	MDC012552.292:4752:4836:-	-29.42	m0499-5p	-	16	15	-	GGTGTGGGAGAAGGAAAAAGGGGTGTGTGGAATCAGATATCACACCCCTTTTTTTTTTTGGATGGGCTAGCTGAAATTACTACCA	(((((((.(((((((((((((((((((.............)))))))))))))))))))...(.((....)).)..)))).))).	AAGGAAAAAGGGGTGTGTGGA	-
m0500	MDC012552.299:23395:23549:+	-53	m0500-5p	-	17	16	-	TTGGCATCAACAGCACTGCGGCGAGAACGGTTAATTACCTATCCAAGTCTCGGTCGAGAAGGGTTTCTGAACCCTTATTGGTCGAGGTCATCTCATCAGCCTTCTCGGCGAAGTGAGGTGTTACAGTTATTACATTCGGCACATTGAAAGCCGAA	.(((((((.....((((.((.((((((.((((......((.....)).((((..(((.(((((((....))))))).)))..))))...........)))))))))).)).)))).)))))))...........((((((.........))))))	CAGCACTGCGGCGAGAACGGTTA	-
m0501	MDC012557.136:4756:4889:+	-36.9	m0501-5p	-	81	80	-	AAATCTCACACCTGAGGATTGTGTAGGTGGTTAAGTTGTGAACAATATCGGTGTCATTAGAGTGGAGCGGACCCGGTGATCCAAAAATTCCAACATAATCTAGCCATGACGCTTCCCTCTTGGATGGCGATTTC	(((((.(.((((.((((...((((..(((((((..(((((.......((.((..(((....)))..)).))...((....))...........)))))..))))))).))))...))))..)).))).))))).	CCTGAGGATTGTGTAGGTGGTTA	-
m0502	MDC012563.139:16071:16195:-	-44	m0502-5p	m0502-3p	13	1	11	TCACGGGTCATGCCCGTTGTCAATTGTAATATAACAACGGATTGTGCCCGTTGTAGATTAACATCTAACACCACGTGCACTATAACCCTTGTGGATTACAAATTGATCACGGCTAATGCCCGTTA	..(((((.(((..((((.((((((((((((...((((.((...((((.((((((((((....)))).)))..))).)))).....)).))))..))))).))))))).))))...))))))))..	CCCGTTGTCAATTGTAATATAA	GGATTACAAATTGATCACGGCTA
m0503	MDC012578.408:17718:17983:-	-42.06	m0503-5p	-	11	10	-	ATCGTTCTATTCTGGGGATTAGAAGGGATGCTAATCAACACAAATTAAACTTATAAAACTGAAAACTAAGTTAAACTAACAACAAAACAATGACTGGGGGGGGGGGGGGGTTTAACCGAATTTAATTAAAACAAAAGTAAATGSCACCAAGTAAATTCAGTTGTGAATGAAATATGGATGAAAGTATAGCTAAAGGATTCTCCACACATGAAACATATGCATACAAATCGATTTCTAGTTATTCTTCCTATAAACCATGAATGATA	(((((((.....(((....(((.((((((((((.....(((((..........................((((((((..(..(....((.....))......)..)..)))))))).(((((((.......((........))........)))))))..)))))...(((((...(((....((((.((.....(.(((.........))).)....))))))..))).)))))))).))))))).)))....))).))))))).	TCTGGGGATTAGAAGGGATGCTA	-
m0504	MDC012585.180:3079:3170:-	-27.66	m0504-5p	-	8	7	-	TGTCAGAGCACTTTGAAAAAGTGGTCTGTGGTCTAAAAAGCTGATGTTGCGTGTGAAAATTGCAGACAAGCTTTATCCAAGGAAATCTGGCT	.((((((...(((.((.(((((.(((((..((.......((.......))........))..)))))..))))).)).)))....)))))).	CTTTGAAAAAGTGGTCTGTGGTC	-
m0505	MDC012597.1552:3541:3663:+	-19.02	-	m0505-3p	13	-	12	TTTTATAGAACCGTATTCGTTCATCTTTTTAACTACAAGTGAATRTAATTGATGGGTTTGGATTTGTCTAAATTTTTACAGGGGTGWTCTATGAATGTATGAATGATGTGCTAAAATATAAAC	.((((((.....(((((((((((((.(((....(((..(((((.......(((..((....))..)))......)))))....)))......))).).)))))))).)))).....)))))).	-	ATGAATGTATGAATGATGTGCTA
m0506	MDC012597.1645:84:164:+	-18.2	m0506-5p	-	16	16	-	TTATTTTGGTAATTTCATTTTGGTTGTAGGATATTTGTTTGAAATGTGACTTTATGGCCTTAAATGGTGTGCCCAAGGGGG	...((((((..((.((((((.(((..((((((((((.....))))))...))))..)))..)))))).))..))))))...	AATTTCATTTTGGTTGTAGGATA	-
m0507	MDC012637.95:255:410:-	-36.96	m0507-5p	-	26	26	-	CTTCGTTTGAAGGATTTGGACGTCGGGATCACAAGGGTTAAGTTTGGCCGGTTTTGTTTGAATTTTTCCGGTGACATTTAGTTGTTTTTGAAGCTTAAAAGTAGTGTATCGTGATTCTACATGTTTGGGGCTTCATTTTGGTATAAAATACGAAGA	((((((.(((((..((..(((((.((((((((.....((((((.(.(((((....((....))....))))).).))))))...........(((.......))).....))))))))..)))))..)).)))))..............)))))).	AGGATTTGGACGTCGGGATCACA	-
m0508	MDC012647.379:16266:16345:+	-21.3	-	m0508-3p	10	-	10	TTGTAACGACCCATCCCGGAATTTATGGAATGAAAGGGCAATGTTGTAATTTCATTTTGGTTGTGGGATATTTGTTTGAA	....(((((...((((((.((((...(((((((((..(((....)))..))))))))))))).))))))..)))))....	-	AATTTCATTTTGGTTGTGGGATA
m0509	MDC012730.218:3317:3644:+	-90	-	m0509-3p	6	-	6	GATAGGGAAGGAGGAGGAACATACTTGTCAGATCAATCCGAGAGAGAGAAGAGATGRCTYCGTCGGGAAGTTGAAGACCTCGGAAGTGGATATTGGGGAAATCTGAAGTCAGCAAGGCGACGTGGTCCAGGTCGTTGCTTGCTTGTTTAGATTGGTTTTATTGGTTTTTTGGTAAATAAATGATGAAWTKTGACTGACATTTCCAGGTCTGGCTTGCATTGGATTACTCAACTGATCATGACGTCTTTTCCCGCAAAAGAATAAACTGTCATTCCATTTTCACCCCTCAAATTATCGAACAAGGATTGTCTGCCCTCCTGTCTGTGTG	.(((.(((((((((.(((.((..(((((..(((.(((..(((...(.(((((((......((((.(.((((...((((((.(((((((...........((((((((...(((((((((((.((...)).)))))..))))))..))))))))...(((((..(....)..))))).....................))))))))))))).)))).)....(((((......)))))..))))))))))).)......((((........))))...........)))..))))))..)))))...)))))..)))))).))).))).	-	CGAACAAGGATTGTCTGCCCTCC
m0510	MDC012738.432:4743:4884:-	-31.2	m0510-5p	-	7	7	-	GACCTTCGCTAGATTGCTCCGGTCATTAGTGTAGATAAGTATGTAAATAAATTGAGATAGGGAAGCAAACACAAGATGTACGTGGTTCACCCAAATTGGCTACGTCCACAGAGTAGAGGAGTTCTCATTAATTGTGAAGGGT	..(((((((..(.(((((((.(((.(((((.((.(((....)))...)).))))))))..)).))))).)......((.(((((((.((.......))))))))).)).......(((.....))).......)))))))..	AGATTGCTCCGGTCATTAGTGTA	-
m0511	MDC012739.311:287:386:+	-24.6	m0511-5p	-	14	14	-	TACAGGTCACATTAGGTGACTCCGACTGGCATACTCACTTAGATTGTGGAGCACATGCCTATATTTATATTGCCGTTGAGATATTCTGATGTTGCATATT	.....((.((((((((....((((((.((((........(((((.((((.((....)))))))))))...)))))))).))...)))))))).)).....	ATTAGGTGACTCCGACTGGCATA	-
m0512	MDC012748.506:1648:1871:-	-56.5	m0512-5p	m0512-3p	9	1	8	AGATTCAGTCTGAACGGTGACGTCTTGTCTGACCGAACACTCACTTGCTCGGACACTCGCTTATTTAGACACCTATGTGTCTGGACCCAACTTAAAGACCCTATAGATAGCCCCGACTCGATGACCCTATGTATGGCCCCGACTTAAAGACTCGACTTGCGGACCTGATTCGCGGATCCGACATATAGACCCAATATGCGAACCCGACAAGCGAACTTGAATCA	.(((((((......(((((((.....)))..)))).....((.((((.((((....((((.((((.......(((((((((.(((.((..(((.(((...(((((.((((...((......))...)))).)))))......))).))).........(((((.....))))))).))))))))))))....)))).))))..)))))))).))..))))))).	ACTTGCTCGGACACTCGCTTATTT	ATATGCGAACCCGACAAGCGA
m0513	MDC012758.355:2126:2350:-	-48.4	-	m0513-3p	37	-	37	CGAACTCCAGAAAGCTTTTATTCTCATAAACAAGTACAACCTTTACCAAATTATTCATTTGGGATTTTATTTTCTAAATGGCGTAAAGATAATTTACATTTTAAATTGGGTTTGTTAGGGTAATTTAGGTAGTAAATTTGGGTTTAAAGAGATATTAGTTCTTTAATTAAAAATACTATGGGTATAAAGAGTAAGTTGGGTATAGAAAGAGGTTAGATGAGTTCA	.((((((.....(((((((.((((.(((..(((.(((.(((((...((((((...(((((((((.......)))))))))..(((((.....)))))...........))))))..))))).......((((((..(((((..((((((((.......)))))))))))))..))))))...........)))..)))..))))))))))))))....)))))).	-	AAGTTGGGTATAGAAAGAGGTTA
m0514	MDC012769.361:22054:22148:+	-31.31	m0514-5p	-	16	16	-	GCTTCGGGGTTCGAACCTAGGCTGGGGAGCAAACCCAACTAGGCAGTTTCATAGCCCATAGTTTTCCTCTAGTCTCTGGTTGAATCTTAAAAGCC	((((.(((((((.((((.(((((((((((.......((((((((.........)))..))))))))).)))))))..)))))))))))..)))).	TCGAACCTAGGCTGGGGAGCA	-
m0515	MDC012807.239:36258:36482:+	-60.77	-	m0515-3p	8	-	8	TTTCCAAGGCTGGAGTAATGGTGATCTGAATGCTGCTACCTCAGAGGTTCGATCATGGACTCATCAGCTCCATATGGAGCTATATCAGATGGAGAAGGGTGCCACCATCACTCTACTATAGGGCACTACGTGGAATTCTAACGACTCCGCTGGATGATCATGCTTATTCCGAATGACACAATCTTATCGAAATATGGACACAATCAGATCCTATAAGTCTTAGAA	.(((.((((((......((((.(((((((.((.(((((......((((..((((((.........((((((....))))))....(((.(((((...((((((..................)))))).(((((....)).))).)))))))).))))))..))))....(((..((.....))...))).....))).)))).))))))))))).)))))).)))	-	TATGGACACAATCAGATCCTATA
m0516	MDC012808.505:6241:6403:+	-45.3	-	m0516-3p	41	-	40	AGTTATCGGGTTTGAATTTTCGTAATTAATCTTTAAGATTCATTGACCTTTCGAGGTCACAAGTAATGTTTTCAAATAGATCTCGAAACCACGAGCACATAGGCGCAAGCTATTTGGGAGTCCGGGTTTTAACGGTATAGTTACGGACATTTAAAGTTGTTAC	.((...(((.(((((((.(((((((((((((.(((((((((..((((((....)))))).........((..(((((....((((......))))......(((....))))))))..))...))))))))).))).)))))))))).))))))).)))..))	-	AACGGTATAGTTACGGACATTTA
m0517	MDC012812.682:1051:1122:-	-20.06	m0517-5p	-	8	8	-	CAAGTCATGTGATGTATCATTTCACGTGTTATAATAAAGATGAACGACATGGTTGATATGTCACATTTCTAG	..((..(((((((((((((...(.((((((...............))))))).)))))))))))))..))..	GATGTATCATTTCACGTGTTATA	-
m0518	MDC012834.320:60:288:-	-143.8	-	m0518-3p	34	-	33	ACCTCGAGCAAGGCTGTGCGATRGCATCAGAAGATGCCCRCTCGTAGGAGCAAAAGCTCATCAGGAAAACCAACAAGAAGAATGACACTTGTTCGCTTCACCACACCAAAGTAATTAAAGCGGACAACTTCGTGCAGTGCTGTGTCCTTCTTGTTGTTGGTTTTCCTGATGAGCTTTTGCTCCTGCGAAGGGGCTATCTTCTAATGTGATCGCACAGCCTTCCTCAAGG	.(((.(((.(((((((((((((.((((.(((((((((((.((((((((((((((((((((((((((((((((((((.(((((.(((((.(((((((((....((......)).....))))))))).....((.....)).))))).))))).)))))))))))))))))))))))))))))))))).)))))).))))))).)))).))))))))))))).))).)))	-	TTCTAATGTGATCGCACAGCC
m0519	MDC012836.224:877:1184:+	-82.4	m0519-5p	-	24	24	-	TAGTTGCAATGACTTGATCTCGGACGAACGGTTGAACGATTACTGCAAGTTTTGAGCTGGAAATAACACTTGGATAGTCTTCACCTCAAGGGCGTGGCAAAGGTAGTGTTTGATGTGGGATTTCGTTGCTTCAAGGGTCTTGGTGACTTGATCTTGAAACGAACATTGCTACAAGTTTATAAGCTTACAACAAAGTTTTAAAGGAATCGGCGCGAGCGCTTGTTRATTCTTCAAGGAAATGCTTTGACTTTGGTCTAGAGAAAGCTTCGGCTTTGGTTRAATGTTCTTCGAATGGAGCTTGGCAGCGT	..(((((...(.(((.((.(((((.(((((....(((.(...(((.(((((((...(((((.((((.(((((....(((....((....))....)))...(((((((((((...(((((((..((..(..((((...)))))..))..)))))))...))))))))))).)))))))))..........(((((((..((((.(....((....)).((((.........))))....).))))))))))).)))))..))))))))))...).)))...)))))))))))).))))...)))))..	GACTTGATCTCGGACGAACGGTT	-
m0520	MDC012846.93:1491:1731:-	-49	m0520-5p	-	33	33	-	CTAGTTTCTTAGATTAAGGGCTGGTTTGGTATTGTTGTGCTTTYAAAAAAATTCTGCTGTSATGTGAGAATAAYCAGCTGTGAAATAAAGCAGGAGAGTGTTTGYTAAASTTTTTTGTAAAGTGCTTTTTGAAKAAAAAGCAGTATTATAGTGTATAGGAAACTTTTATGTAAAACAGTGTGACTGTGTGAAATGATAAAAAAAGTTATAATACTAGATGTGTTATTAATTTAATTTTGGG	((((....(((((((((..((..((((((((((((...(((((........(((.((((...(((....)))..))))...))).....((((.(.(.(((((...........(((((((.((((((((....)))))))).).)))))).(((.((....))..)))...))))).).)..))))..............))))).))))))))))))..))..)))))))))..)))).	AGATTAAGGGCTGGTTTGGTATT	-
m0521	MDC012852.408:2746:2905:-	-30.1	-	m0521-3p	11	-	11	GTATAATAYTTAGCAAAAACATTCCASAACACAATTATCATCATATAATAGTTCCCAAAATGAGGTTGTACCACCTTTGCAACTCGACGTTAAAACCCTCAATTTCATGTCTCCACTTGGACATGTATGTGTTGTGAATTGTTTTGGCTATCTAAGAAGT	..........((((.((((((...((.((((((.........................((((.(((((((.......)))))))...))))..............(((((((......)))))))..)))))).))...)))))).))))..........	-	TGTGTTGTGAATTGTTTTGGCTA
m0522	MDC012852.414:798:1032:-	-57.16	-	m0522-3p	11	-	11	TCTTCTCATTAAGGTACTATAGGACATGGAACGTGGCTCAGATAACAAACACACGTAGTCCCTATTGTTTATTATCGTATAATAGTTAGCAAATACATTCCATAATATTGTTATCACCATATAATAGTTAGCAAAATGAGGTTGTACCACGGTTTTAACTCAACGTTAAAACCCTCAATTTCATGTCTCCACTTGGACATTATGTGTTGTGAATTGTTTTGGCTATATGAGAAGT	.((((((((....((.((((.....)))).)).(((((.((((((...(((((((((((((...(((((.(((((..(((......((((((...............)))))).....)))..))))).))))).(((((((((......(((((((((.....)))))))))..)))))))))..........))))..)))))).)))...)))))).))))).)))))))).	-	TGTGTTGTGAATTGTTTTGGCTA
m0523	MDC012885.250:92:230:+	-35	m0523-5p	-	13	13	-	GATCATGCTTTCTGGACTCAATCAGAACATGTGTGCCAACTGTTTGAACCTCTTTACAAAGTTTTACGGATCGTTGACACAGAAGTGTATCYTACTATGGGGGCAGTATATGAGTTGATGCGTGTAGTGAAGGATGAAT	..((((.(((((((.((.((.((((..((((((((((..((((..((((...........)))).)))).......((((....)))).............)))).))))))..)))))).)).))).)))).))))..	TCTGGACTCAATCAGAACATG	-
m0524	MDC012910.44:4192:4269:+	-20.5	-	m0524-3p	8	-	8	TTCCCCCACCRGTTAGTTTTGTATTCATTCCATTCAAATATYTGTTGGATGGAAGCATGTGCACAACATGTGAGGATA	...((.(((......(((.(((((...((((((((((.......))))))))))....))))).)))..))).))...	-	TGGATGGAAGCATGTGCACAACA
m0525	MDC012919.262:31587:31738:-	-47.2	-	m0525-3p	74	-	73	TTTTTTTTTACAACTGTTTTCCCACAGCACATCATAAGCAGTTTTGAAAAAAAAAAAACTAGCCCTATCCTCTTGGGGGTAGTTTGGTATTGTTGCACTTAAAAAAAAACAGCTTATACTGTGCTGTGAGAATAAACGGCTATAAAATAAAG	.(((.(((((...((((((((.(((((((((..((((((.(((((..........((((((.(((((......))))).)))))).(((....))).........))))).))))))..))))))))).))..))))))...))))).))).	-	TGTGCTGTGAGAATAAACGGCTA
m0526	MDC012948.542:6821:6974:+	-36.24	-	m0526-3p	17	-	16	TMTAAACTTTGATATAATTGGAGTAATGGTCCMTTAATTAAAAATTCATGACTATTGRTCMTTAATTCATTAAAAMGTGCAKCTATGGTTCTTTTCGTCCGTCAAAATGAGTCATGTTGGAAGGACTATTGCTACAATTAAGTTAAAGTTGAGG	....(((((((((.((((((.(((((((((((.((...........(((((((..............(((......))).....((((..........)))).......)))))))...)).))))))))))).)))))).)))))))))....	-	AGGACTATTGCTACAATTAAGTT
m0527	MDC012948.542:23972:24146:+	-41	-	m0527-3p	6	-	5	AATCATCCTTTAACCTCTGTGCCRCAGCAAGGAAAAGAAGAGAGATGAGCTTGAACRTGCAGGGCATTCAAGTTGATTCGCTGGGCGTTTTAGGTGTAATCAATAYTTTTGTTTTMAATGTTTAAATTCAWTTTTTGTTTYTTTTGCTGTGAACATGAGAGGCTAAACTTGTTTT	........((((.((((((((...((((((((.(((.(((((...((((.((((((....((((((.....(((((((((((..........)))).))))))).....))))))....)))))).)))).))))).))).))))))))....))).))))).))))........	-	TTTGCTGTGAACATGAGAGGCTA
m0528	MDC012953.213:1681:1860:-	-52	-	m0528-3p	5	-	5	TAGACTTTAGTGTTCAGAGCCTTAAGAATCAAGACATGTGGGTCATTGATTAGTGTGTAAAAAGAAATTAGAGTTGTTAGTTRGTGTGTGGTATACCAACAAAATGGGTTAATAGAGACCATTAGATTTATTTGTGCGGCCCATATATGTTGATCTCTAGAATCCGGACACTAAAGTCCA	..(((((((((((((.((..((..(((.((((.(.(((((((((..........(..((((...(((((...............(((.(((....)))))).....((((......))))....))))).))))..)))))))))).).)))))))..))..)).)))))))))))))..	-	TGTTGATCTCTAGAATCCGGACA
m0529	MDC012960.353:2857:3014:-	-40.1	m0529-5p	-	7	6	-	TGATTTTGAATCTGGGTGATTTTTGTAGAGATAATCTTTGAGGAAAAACTTAAAAYATGAACGATTGCATCGTTGAAATCCGATGTGGACACAGGATCCCTCAACGGTCGTGCCAAAGGAAGAATCTTCCCAACAATTACCTAAGAATCTCGGGATAT	..(((((((.(((((((((((.(((..(((((....((((((......))))))...((.(((((.....((((((.((((..((....))..))))...)))))))))))..))........)))))..))).)))))))).)))...)))))))..	TCTGGGTGATTTTTGTAGAGATA	-
m0530	MDC012989.567:10241:10394:-	-32.14	-	m0530-3p	17	-	16	TKTAAACTTTGATATAATTGGAGTAATGGTCCKTTAATTAAAAATTCATGACTATTGYTCKTTAATTCATTAAAAKGTGCAMCTATGGTTCTTTTCGTCCGTCAAAATGAGTCATGTTGGAAGGACTATTGCTARAATTAAGTTAAAGTTGAGG	....(((((((((.((((...(((((((((((.((...........(((((((..............(((......))).....((((..........)))).......)))))))...)).)))))))))))...)))).)))))))))....	-	AGGACTATTGCTARAATTAAGTT
m0531	MDC013009.441:978:1340:+	-71.53	m0531-5p	-	8	7	-	TGGCACTCACATGGACAATGATTGGGCGCCATGTGTCAACATGGGCCCACGTGGAAATTAAAAAAAAACTAAAAATTAAAAAAGAAATCTTTTTTTTYCYTCTCCTCTGCAACATGCACCACCCTCCCTTCCACCCACACCCACAGCCACTTTCCCTTCTCTCCTCTACAACCTACACCCACCATCCCTTCCCTCATCTGCAATCGCTCCCACCCTTCCCGCACACCTAACCCAACAACATGCCAAGGAGAAAGAAGAACCGAAGCATTGAAGCAAGGGAACCACCAGATACCAATGGCCGTCCTTCTTTATCTTTCCATGCAACTCAAGTCACAAGACATAGAACCTTCTGTTCACGGCCAT	((((.....((((((..((((..((((((((((((((....((((.....((((((.....................(((((((....)))))))............(((.....)))..........)))))).....)))).........................................((((((.(.(((..(((..(((.((......((((.(((.................)))...))))......))..))).))).))).).)))))).......)))))..)))).)))))....))))...))))))........(((....)))...((((.....))))...)))).	ATGGACAATGATTGGGCGCCA	-
m0532	MDC013014.114:3022:3176:-	-34.06	m0532-5p	-	26	26	-	RTTCGTTTGAAGGATTTGGACGTCGGGATCACAAGGGTTAAGTTTGGCCGGTTTTGTTTGAATTTTTCCGGTGACATTTAGTTGTTTTTGAAGCTTAAAAGTAGTGTATCGTGATTCTACATGTTTGGGGCTTCATTTTGGTATAAAATACGAAG	.(((((.(((((..((..(((((.((((((((.....((((((.(.(((((....((....))....))))).).))))))...........(((.......))).....))))))))..)))))..)).)))))..............))))).	AGGATTTGGACGTCGGGATCACA	-
m0533	MDC013081.268:1134:1343:-	-39.2	m0533-5p	-	13	12	-	GCAAAAGCGTGCTAATAACGTGTTGTAGGCCTATTTGATTGAAAGATCTACGATTTAGAGAGAGAGAGGGGGCCGACTATGGTTAGAGAGAAGATATTGATTTAATTGTGAGGTATATTTGATTCACCCCATTGTGCCTTTATTTATAATAGTAGGATAGATAAAAACTTTTCCCTTTAGGATTACAACATTTAATAGGTAATCTACTCC	((....))...(((.(((.(((((((((.((((...((((....))))...........(((.((((((.(((..((.((((...(((...((((((...((((....))))..))))))..)))...)))).))))).((((((((.........))))))))...)))))).))))))).)))))))))))).)))............	GCTAATAACGTGTTGTAGGCCTA	-
m0534	MDC013149.567:11232:11317:-	-41.3	m0534-5p	m0534-3p	330	1	328	TGGTAACTTTGAGGGGAATGTTGTTTGGTACAAGATTACCTAAGTCGGTAATTTCTTGGATCAGGCTTCATTCCCCTCAATTACTG	.(((((..((((((((((((..(((((((.((((((((((......)))))..))))).)))))))..))))))))))))))))).	GGAATGTTGTTTGGTACAAGA	TTGGATCAGGCTTCATTCCCC
m0535	MDC013158.367:4764:5010:-	-68.54	-	m0535-3p	7	-	7	GAGAGAGGGCACGGGGCGATGCTTCGAGTCGGCCGACTCTGATTCGTGAGGGGAATTAGGATAATACTTGCTCACTAATGAGTAAATCCACTCACTTTTTACATTTAGCCCTATAGTAGTCTTTAACACATAAACCCTTTAGGCCATCCCTAATCGAAGGGTCCAGAGGATTGAAAATAGCCCGAAAATCATCTCCAACCGAAGGCTAGGTCAGAGGGCTGGCCAGAAAACCGCTTAATCCCGTCAG	..((..(((....(((((.(..(((..(((((((..(((((((..((((((((.....((((.....(((((((....))))))))))).....))))))))..............((((((((.........((((((((((.....)))....))))))).....(((.(((..............)))..)))....)))))))).))))))))))))))..))).).)))))...))).))..	-	AGGGCTGGCCAGAAAACCGCTTA
m0536	MDC013175.322:513:831:+	-92.7	-	m0536-3p	43	-	42	AACGTGATTTAATCGTGACTATACAAAACAGGACAGATAATCTGTCTCCCATATACAAAAGGAACCTTCCTGGAAGTTCTCCTGACATCTGACTCCTGTTAAAATGCTTTTTCGGTAACATATGGTCCAGTGAAAATGAATAAGATAATCTTCCACGTCATGTGGGTGTATTGTCCATTGCATCTTTACGAATTACGACCCCACCACCAAGTTATTTGTCTTATGAGTGTGATAAATCATGGACTTGGATTCTCTGCCCTTCCATTTCGGTGCCTTCTTCGTACCCTCCTGTTTTGTGTAGTCACGGTTAATCCATACT	...(((..(((((((((((((((((((((((((((((.((((((..((((((((.((..((((..((((...))))...))))((((..(((((..(((((...((......)).)))))...((((..(((((.(((.....(((((((.(((((.....))))).).)))))).....))).))))).......)))).........)))))..))))...)).))))).........)))..)))))).))))............(((((.......))))).)))))))))))))))))))))))))..)))...	-	TCCTGTTTTGTGTAGTCACGGTT
m0537	MDC013177.318:12972:13222:-	-62.2	-	m0537-3p	19	-	18	GCTTTGAGGTTAATTTATGGAAGGTCTATTGTTTCATTGTTGTTTTTTTTTATTCTGTTTTGCTTGAGGACAAGCAAAAAGCTAAGTTTGGGGGTATTTGATGAATAGATTTTATATTATATATTTTACCCTAATCTTAGTATATTTTGGTTAATATATTGGAAGAATTTTGATACTTTGAATTGTATTTTCAATATAGGACTCTCGAGTTCCTCTGGAGCAAAACAGGATCAAATGGACAAATTTTGGAG	.(((..(((((.....((((((.(.....).))))))...(((((..(((.(((((((((((((((((((.((.(((((.((((((....((((((...((((.((((........)))).)))).))))))...))))))...))))).))..(((((((((((...((..(....)..)).....)))))))))))............)))))..)))))))))))))).))).))))))))))..)))	-	AGCAAAACAGGATCAAATGGACA
m0538	MDC013193.493:24797:24947:+	-40.6	m0538-5p	-	24	23	-	GTCTAGTGCCTAGGCGCGGCCTAGACGGAGCTAGAAGATGATTTTTAAACAGTGTATACAAGAAATATAGCTTCTTGATGGCAACCAATTTGGCTTTAATGAGACAAATTGTTCATGCTGGAGCTGAAAGCCTAGATGTGACGAGCGGACG	((((.((((((((((.((((((((...((((.....................(((...((((((.......))))))...)))...((((((.(((....))).))))))))))...)))).))))...))))))..)).))....)))).	TAGGCGCGGCCTAGACGGAGCTA	-
m0539	MDC013206.224:4395:4545:+	-44.7	m0539-5p	m0539-3p	7	5	1	GGTTCACCCCAAGGTTTGGGCTACGTCCACACAGCTATTGTATTTCTCTAAGAGTATTGTGAAGGAGAGGGAGCTCTGAATGAGAGTCAAAGCTTTGAGAGGATGAGGGGTTAGGCCTAAGAATTTACCTCCGAGGGTGAGAGTGAGACCT	(((((((....((((((((.((.(((((.((.((((.(((...(((((..(((((.((.(.......).)).)))))....))))).))))))).))...)))))..)).)))))))).....(((((((....))))))).)))).))).	AAGGTTTGGGCTACGTCCACACA	TGAGAGGATGAGGGGTTAGGCCTAAG
m0540	MDC013249.318:15130:15256:-	-42.93	m0540-5p	m0540-3p	10	8	1	CTTTCTATTTTTTGTGCGGTCACGGTTAAATCATATCAACATTTTATATCAATTTTTTTTATAAAAATAATAAGATAAAAAATAAATGTTGATGTAATTTAATCGTAACTGCATAAAACAAGAGAGT	((((((...(((((((((((.((((((((((.((((((((((((.........((((.((((....)))).))))........)))))))))))).)))))))))).)))))))))))..)))))).	TTTGTGCGGTCACGGTTAAATCA	ATTTAATCGTAACTGCATAAAAC
m0541	MDC013253.228:2879:2958:+	-32.9	m0541-5p	-	14	14	-	TGATGTCGGTTTGGACCGACAGTAAGTGTGATATTTTATTTTTTTATTTGTTATTTAACGTCGGTTTGGACCGCCATCAT	(((((.(((((..(((((((..((((((.((((...........))))...))))))..)))))))..))))).))))).	TTGGACCGACAGTAAGTGTGATA	-
m0542	MDC013253.236:7098:7269:-	-56.79	-	m0542-3p	47	-	47	CAGTCTAACGAGGCTCGGAGTCCACACGAGTCCAGGCTAGTCCCACTTAAACTAATCCCTAGACATACCAAACATGGGATAATAATCCTATCTAGTCCACTCCCTATCTAAGAAGGTGAAATTAGACTGGACTAGCCTTAGGGACTAAARTGGATTGGCTTAAAATAGACTA	.((((((...(((((...((((((....(((((((((((((((...........(((((................)))))..........((((((.((((..((.....))..))))..))))))..))))))))))...)))))....)))))))))))....)))))).	-	AGGGACTAAARTGGATTGGCTTA
m0543	MDC013253.237:2334:2413:-	-27.5	m0543-5p	-	15	14	-	TGATGTCGGTTTGGACCGACAGTAAGTGTGATAATTTAATTGTTTATTTGTAACTTAACGTCYGTTTGGACTGTCATCAT	(((((.(((((..(((.(((..(((((..(((((.........)))))....)))))..))).)))..))))).))))).	TTGGACCGACAGTAAGTGTGATA	-
m0544	MDC013314.760:12840:13169:+	-68.38	-	m0544-3p	10	-	9	ACAATACTTTTTTGTCACTTTGATTAAAACTCAAAGTTTTTAAGTTATTTTCATTAATTTTCCTTTTAAAAAATGCTATTGATTGAACATGAATGGAACTTTCACTCAATAGAATAGACGCCTTTATACGATTAAATTATCATTCKCCTTTTTGCATGGTTTTACATGCAATTCCTTCAAATGGAGYGATTGATACTGTTGATGGTTTTAAACCTTTCTTCTTGTAAYCGAAAATAACTCAGAAAGGGATCCTCCGGATCCCTCCCACCGAATCYTTCTCATCAAACAATTTGGGYATTTGAAATTTGATTAAACGGCTAAAAATAGGGG	.(..((.(((((.(((..((((((((((..(((((..((((.((((((((((.......................(((((((.((((.............)))).)))))))...(((....((((.((.(((((..(((((.((......(((((((......))))))).(((.......)))..)).)))))...))))).))..))))....)))..........)))))))))).)))).(((((((...))))))).....((((((...............))))))...)))))..)))))))))).))).)))))))..).	-	TTTGAAATTTGATTAAACGGCTA
m0545	MDC013338.156:1478:1707:-	-30.82	m0545-5p	-	37	37	-	CAACGGAAAAACGGTTATACGGGTATGAGAATAAACGATTATGAATAAATAACCACAGTTATCCGCCCACCATAATCATTGCCCATCCCTAATCATATATCATTATATAAGTAAATAAACACTTGAAAAAAAACAAACATTCCTCTATTTTTAAACAAAAACCGCAATCAAAATTAAACAACATGATATAACTGGATTCGGTACCTAAAATAATTGGATGTTTTCATTGT	(((.(((((..(((((((..((((((..((((....(((((((.....(((((....)))))........)))))))..................((((((((....(((((........)))))......................(((((....))))).....................)))))))).....)))).))))))...)))))))....))))).))).	ACGGTTATACGGGTATGAGAATA	-
m0546	MDC013347.183:7559:7858:-	-69.3	m0546-5p	-	20	20	-	GATGTCGACACGTGTCGCACTGTGATTGGCCTATTGGTTATAGTGAAACTCTTTTGGGTCCTTGACGGTATAACGTTGATCGGTGCTCAGTAGTTTCGGGATTGGTCAAGTATGGTACAAACAAACCTCTTGAATTTTTATAATCAGTCAATTTTTTTCTTGAATTTTAATTTTAGCCGGTTGCACCCTAAACTTTTATAAATAGCCAATTTCCTCCTTATGCTGGATTTTAAAATTTCCATCCAATTTTCCATCTATTTTGATCATCTGGTCAACACATGATGACCGTATGGTGGCATA	.((((((..(((.((((((.((((.((((((...((((((....((((((...(((((((((..(((......)))..)..)).)))))).)))))).((((.(((((((...(((........))).)))))............................(((((((((.((((((.((((........))))...((((..((........))..))))))))))..)))))))))))))))................))))))...)))))))))))).)))))))....)))))).	CGTGTCGCACTGTGATTGGCCTA	-
m0547	MDC013363.270:2990:3084:+	-39.8	-	m0547-3p	17	-	17	CCCGATTTCCGTACTGAGAGGTTCAGGATCGATTCGGTATGGATCCCAAAAAATTTTGTATTATCGGTTTGAGAATTTTTCGGTATGGAATCGGA	.((((((.((((((((((((((((.((((((((..((((..((...........))..))))))))))))..)))))))))))))))))))))).	-	ATCGGTTTGAGAATTTTTCGGTA
m0548	MDC013363.304:49717:49991:+	-80.4	m0548-5p	-	69	69	-	AAATATTGGCTAAGACCAGAATAGCAAGGCTAAAAGATTCACATGCAGCCATCTTGCTACCCACTTTGAAGACTCTGGGGCAGATAAAGTTGACATCGTCTTTGGGGAAAACAAATGTACAAAGCCAACAAGCTAAGAAATCAGCTAGGTAAGATTCTTCCACGTGCTCTAACGCTACGCCAAGATCCTCAAACGTTTTCAACTCGGCAGGAGCACGGCGCTTAGCTGAACCAATGGCACATGATGGGTCTGAGTCTCTTTTTGGCTTAGTGGTC	......(.((((((.((((((.((..(((((...(((((((((((..(((((((((((.....(((..(((((..((...(((......))).))..)))))..)))...((....))............))).))))..((((((((((..((....))..((((((((...(((.....(((((........)))))......))).))))))))..)))))))))).....)))).)))).))))))).))))))))))))))))))).)..	TAAGACCAGAATAGCAAGGCT	-
m0549	MDC013439.278:3213:3345:-	-29.1	-	m0549-3p	6	-	6	TGATGSTCGRGGCYAGGCGYTTGCTCAGCTGGCGGCGATGCTCTCTAATGAAGGTGAATGAGTGATGGGTTAYAAGTGATGCTSYCGGCYAGGCYGTTGCTCAGCTGGCGGCGATGCTCTCTWATGAAGGTGA	......(((.....(((((.((((((((((((((((...((..((....))..))...........(.((((....)))).).............))))).))))))..)))))))).))....)))......	-	TCAGCTGGCGGCGATGCTCTCTW
m0550	MDC013450.191:309:610:-	-75.7	m0550-5p	-	10	10	-	TGACTGCGTCTAGGTGGATTGTGGTGTGTCATAAAATAAGTGGAGGGGTATGAAAAAAATATTTTTTTGTCACTGTAATGAAGTTGAATCTTGTACATACTTGATATGTTAGGCCATTTCCAACCGACCCGACCAAAGGACAATAGGGCTAAAAATAACTCGGAATGACATGAAAATCGTCTCCAACCGAAGGTTAGGCCAAAGAGCTTGTGGSCCTCACCGGSRAAATCCCCAAGTCAGGCCAACAGGCTGGCCATTTCCAGTRACCCCTCRAACCCAGCCCTCCTGCGGCAAAATGTCAA	((((...(((..((((((..(((((.((.((((......(..(((((((((.......)))))))))..)...((((...(((......))).)))).......)))).)).))))).))).))))))..(.((..((((.....(((((.........((((...((.(((.....))).))...)))).((..((((((....((((((((.(((.((.((........))..)).))))).))))))))))).)..)).................)))))))))..))).....)))).	TAGGTGGATTGTGGTGTGTCATA	-
m0551	MDC013504.107:2220:2288:-	-19.4	m0551-5p	-	8	8	-	TGATGTTGACACTTGTCGCGCTATGATTGGCTTCTGATGTCGACACGTGTCGCGCTGTGATTGGCCTCC	.((.((..((((..(.((((.((((.(((((.......)))))..)))).))))).))).)..)).)).	ACTTGTCGCGCTATGATTGGCTT	-
m0552	MDC013537.159:10219:10343:-	-23.3	-	m0552-3p	18	-	18	TGAGTGCGGGGTTTGATCCCKACCATCTATCATTCTGATCCTTTKTTTAAAAAGKTTAYAGACCACTTAACGYAGTTGTTTAATAGAWWYACCAAAATAATGGATGGTGGAAAATCTCAGGAACC	.......(((((((....((.(((((((((.(((.((...((((......)))).....((((.(((......))).))))...........)).))).))))))))))).))))))).......	-	CAAAATAATGGATGGTGGAAAAT
m0553	MDC013560.298:9989:10100:+	-27	-	m0553-3p	13	-	12	CCCTCAATTCATCAAAACGTGTAGCTATAGTCTTTTTTGTCAACTTCGTCATAATTTTGTCAAAATGAGATATGTTGRAAGGATCATTGCTACAATTGAGTTAAAATTGAGG	.((((((((..((((....((((((.((.((((((.....((((.((.((((............))))))...)))).)))))).)).)))))).)))).....))))))))	-	AGGATCATTGCTACAATTGAGTT
m0554	MDC013585.191:15296:15393:+	-18.9	m0554-5p	-	31	30	-	TTCTTATTTTGTTATTCTTATTTGATCGTCTTAATGTTTTGTTTATACAGTAAATTGTAATGAAATTGAGAAGAGGTTGAAGAAGTTTGATTAGGAAA	((((((....((((..(((.((..(((.(((((..((((..(...(((((....))))))..)))))))))...)))..)).)))..)))))))))).	GTTATTCTTATTTGATCGTCTTA	-
m0555	MDC013586.97:16065:16183:+	-29.1	m0555-5p	-	7	7	-	TGTCTTTATTACTGTTTTCGTTGATCGTTTGTGTTTTTGCGGGTCTTGACCTAGTCCCCCGTATGTAACTTTTTKKTTTACTTTCATTTATTATCAATGAAATTGGTGAAGAAGGGACT	.((((((.(((((..((((((((((.((..(((....((((((....(((...))).)))))).((((.........))))...)))..)).))))))))))..)))))...)))))).	ACTGTTTTCGTTGATCGTTTGTG	-
m0556	MDC013599.1562:3216:3328:-	-26.3	-	m0556-3p	9	-	9	TTGAAATCATTCTACCAATGAGGGTGGTAGGAAATCTGAGTATAGATGATTATTTCGTTGAAATATTTATTTTGGAGCTTGAATAAAATCGTAGACTGAGGTTATGATTTTAT	.((((((((.(((((((.......))))))).(((((.(((....((((((..(((((..((((....))))..)....))))...))))))..))).))))).)))))))).	-	GAATAAAATCGTAGACTGAGGTT
m0557	MDC013644.394:1266:1359:-	-29.67	-	m0557-3p	11	-	11	GTGTGAGTTTGTGTGAATCAATGGGTCTGGGTCTGGGGAAATATATTGCCGGGTACCCAGTTCTCGAGGCTCATGGTTACGGTTTTGCTCATTG	..((((((...(((((....(((((((((((.(((((..................)))))..))).))))))))..))))).....))))))..	-	TCTCGAGGCTCATGGTTACGGTT
m0558	MDC013645.31:268:385:+	-21.3	-	m0558-3p	17	-	16	TCATGTCTGTTTATCATATATCGTATGATCAGTTTTTTGTCAGGTGCTATTAATATTCAATTTGAAATAAAAAAATTACAATAATTTCTGACCGCATAATGTACGATAAACGAATATG	.(((((.((((((((.(((((..(.((.((((((((((.((((((...((....))...))))))....))))))............)))).)).)..))))).)))))))).)))))	-	TTCTGACCGCATAATGTACGATA
m0559	MDC013649.419:1832:1907:-	-28.4	m0559-5p	-	45	45	-	GGACTAGCTGCTGGGACTAAGCTGGACTGGCTTAGACTAGACTAAGTTGAACTAGCTTAGCGAAGCGTTTGGTACA	..(((((.((((..(.(((((((((..((((((((......))))))))..))))))))))..)))).)))))...	CTGGGACTAAGCTGGACTGGCTT	-
m0560	MDC013689.259:1332:1471:-	-28.6	m0560-5p	-	6	5	-	TCCGTTTTAGCCTAATATGTGTGGAACGTGCTAATAATTAACATAAAGTTGACAAAACTTTCAATTTTAGGCATAAATCCTAATAGACTTTACCACATGGGCTTAAATCCTAGTTTTTTCCCCACATAGGCTATCTTCCA	.......(((((((...((((.((((...((((...........((((((.....))))))....(((((((.....((......)).....((....)))))))))...))))...)))).))))))))))).......	CCTAATATGTGTGGAACGTGCTA	-
m0561	MDC013695.141:308:431:-	-44.6	m0561-5p	-	26	26	-	CCGTGAGGGCATGGTCGGGGCCCAAAGCGGATAATATCGTGCTACGGTGGAGTTGAGGTAGGGATGTGGTGGGGGCCCGGGCTGTGATGTGACAATTTGGTATCAGAGCCAATCCTTGGCCGGA	((((.(((((((((((.((((((..(.((.((..((((..(((.......)))...))))...)).)).)..)))))).)))))))..........(((((......))))).)))).).))).	ATGGTCGGGGCCCAAAGCGGATA	-
m0562	MDC013704.618:8270:8529:-	-52.4	m0562-5p	-	8	8	-	AATGGTTCTTGAACTGTAGTCTAATTGGGGGTTTGGTTATYTWCTAAAAATWTGTGAGTATTGGACACTGAACTTATTTTAACGTACAACAATGGTCATTTTGGGTAACTTTGTTAATTCCTTTAGAATGTATGTTCATATTTTCCCCATTATACCTTTTTTTGGATGAAATTTTCAACGGTGTTACTCAAATTGAATGTTACTCCATATTGAGACAAATTCAAATACCAACATTTATGATTTTTAGTTCAATGACTAAA	..(((((.((((((((.(((((((.((..(((.....................((((.(((((.((..((((.....))))..))....))))).)))).(((((((((.(((((..........((((....))))..(((((..(((..(.......)..)))..)))))....))))).))))))))).((((((....(((......)))....))))))..)))..)).))).))))..)))))))).)))))..	GAACTGTAGTCTAATTGGGGGTT	-
m0563	MDC013706.218:5266:5478:-	-48.8	m0563-5p	-	5	5	-	CACAAAAGTTACTTGGACTATCACAGAAGGGTTATATAGAAAGAGTATTGCTAAGGTTCAACGTGGAAAACTGCAATAATGGTAAAGTGCCTGTGAATAAGGGAGACAAGTTCTCTAAAGCTCAGTGTCCCAAGACATCAGTTAAGGTGGATAAAATGAAAAACAAGCTTTATGCCTCTTTAGTGGGTAGTTTGATGTATACTACCATTTGTA	.((((((((((((..(((((((((.((((((..............((((((.....(((.....))).....))))))...(((((((...(((......((((.((.((((......))))..)).))))....((((......)))).............))).)))))))..)))))).)).)))))))..).))).)))....))))).	ACTTGGACTATCACAGAAGGGTT	-
m0564	MDC013715.210:616:694:+	-26.8	-	m0564-3p	33	-	33	TTTCCTGGCCGAGGAGCACACAGCTCCCCTGGAGGTTGGCGCCGGTTGAGGGCTGCTGTCGGGCTTCTACTTCACTATC	.....(((...((((((..(((((..((((.(((((....)))..)).))))..)))))...))))))...))).....	-	TGAGGGCTGCTGTCGGGCTTCTA
m0565	MDC013735.376:14796:15050:+	-35.42	m0565-5p	-	11	11	-	TACATAGCAAAATTAGGGACGGGTTGTCACACAGGGTCTCATTGTAGCTTTCTGAGAAAAATTAATATTTTACTTGTAATTTTCATTGATTTTTAATTGTAGCCTATTATATATTTAGCCACTAATCTTAATTATCACAGTTTAATTAAATAAAAGCATATAATACAGTTACAAACCATCTTTTTTTCTTACACTATTTTGGTCATCATTTCATTTACATATATGTTTCAACTTTGGCTTTGTTTTTGTAACATC	......((((((.(((((..((((((..(((.....(((((..(.....)..))))).................(((((.......((((......(((((((.((((((((..((((...))))..(((((((........)))))))........))))))))..)))))))((((.....................)))).))))......)))))....)))..))))))...))))).))))))......	AATTAGGGACGGGTTGTCACACA	-
m0566	MDC013750.316:10529:10676:-	-60.57	m0566-5p	m0566-3p	13	2	10	TGGGGTGTGATATCCACACCTTTTTTTACTTCTCARACACCCTTCMAATTTTCGGCCGTCYGATCGGATGAATTWAAGAAGATCAATGGATCGAAATTAACAAAAYGTGTGTGGGAAGTAAAAAMGGGTGTGTGGATAGCACATCCCT	.((((((((.(((((((((((((((((((((((((.((((.........(((((((((...((((...............))))..))).))))))..........)))).))))))))))))).))).))))))))).)))))))).	TCCACACCTTTTTTTACTTCT	AAGTAAAAAMGGGTGTGTGGATA
m0567	MDC013827.166:1374:1510:-	-42.7	-	m0567-3p	8	-	8	ACCTAGAGGAAGTAAGATTGCTAGCTAAAATCCTCTAGGGTGGCCGGCCTCTTAGAGAGAAAAATGGAGCTTGTGTTCTTATCTTTTCTCTAAAAGAAACCCTAAGGATGAAATGGCTATAAAGTTACCTTCATACC	.....((((..((((..(((.((((((..(((((.((((((((....))..((((((((((....(((((....)))))....)))))))))).....)))))))))))....)))))))))..)))))))).....	-	AGGATGAAATGGCTATAAAGTTA
m0568	MDC013827.452:7118:7303:-	-41.5	-	m0568-3p	11	-	11	CATCACTACTATATTTTTTGGCCAAAAAATAAATTGTCTAATTTTCATGAAAAATAAATATAGGTACGTTTAAGATGTCCAGTGGAGTTACTAAACGTAATCCAGCTTGGGAACATGGAAACCCAATAGACGGAAACAAACATGGCACAATTTGCAAATATTGTGGTCGGGTAATAAAGAGTGGCG	..(((((.((.((((.((((((((...((((..(((((((.((((((((.............((.(((((...)))))))..((((.((((.....)))))))).........)))))))).....)))))))...........(((.....)))...)))).)))))))).)))).)))))))..	-	AAATATTGTGGTCGGGTAATA
m0569	MDC013858.432:957:1087:-	-65	-	m0569-3p	164	-	158	GATTTCGTGATAATGATCGTTCATCGTATATCGTGCGATCAGTTTGTATTATTTATATTTAATTTTAAAATTTAAATTTTGAAATGGTTTATGATCGTACGATGTACGATGAACGGTCATAATCACGGGAT	.((..((((((.(((((((((((((((((((((((((((((...((((.....))))....((((((((((....))))))))))......))))))))))))))))))))))))))))).))))))..))	-	ACGATGTACGATGAACGGTCATA
m0570	MDC013858.434:4347:4427:-	-28.6	-	m0570-3p	10	-	10	CTATGAATRGTGTCTGTTTATTGTAAATTYCGCGGTTCATTTTTGACCGTACGATGTATGATAAATGGACATGATTTATAA	.(((((((.((((((((((((..((.(((..(((((.((....)))))))..))).))..)))))))))))).))))))).	-	GTACGATGTATGATAAATGGACA
m0571	MDC013883.432:881:956:-	-18.6	-	m0571-3p	12	-	12	CAGCTATATTGGGCTAGTTTTGGAGCAGCTTATGGGTCCAAAACGTGGCTGTTCAGATTTTAGGCAAATTTTACCA	...........(.((((..((.((((((((.(((.........))))))))))).))..)))).)...........	-	CGTGGCTGTTCAGATTTTAGGCA
m0572	MDC013942.309:2735:2986:+	-41.47	-	m0572-3p	13	-	12	CCCTCACGATGAGCTACCAATAATGTGGTTCAAATTCATTTTTGACGAGAATCGAATTTAAGACATCTCACTTATAAATGAAGAAAAATATCACTAGGCTGTATTACCAAGTATTTATTATAATTAGTATTATAAATAATAAAAAAACAAAAGATAATAAAAACTGAAMAAAAAAAAAGAAGAAAAAAACCGTACCGTTCAAACTTCAAARTCAGGGGGAGAGTAAGGGCTGGTTTGGTATTGTTGTGCTTT	....(((((((((((((.......)))))))...(((((((.(((.((((.((........))..))))..))).)))))))....(((((((((((.((.((((.((.(((.((((((((......(((((....)))))............)))))))).))).............((((.....(((......)))....)))).........))...)))).)).)))))..))))))))))))....	-	AGAGTAAGGGCTGGTTTGGTATT
m0573	MDC013943.389:6906:7126:-	-66.4	m0573-5p	-	6	6	-	GAATTGGTGCGGTGGACGCACATGTAAGAATTAATATATGATGCATATGTATGAATTGGTGCGGTGGACGCACATGTAAGAATTGATTTATGATGCATATGTATGAAATGGTGCGGTGGACGCACAGGTGAGTATTTATTTCTGTTATGATGATGTTGATGTATATTGAGCTCAAATCCTGCACCATAGTTTAGTGCTTATAGTATTCACCGCATCGCACG	.....(((((((((((..(...((((((.(((((....(.((((((((((((......(((((.....)))))..(((((......))))).)))))))))))).).(((((((((.((......((.(.(((((.((((..((((.....))))..)))).))))).).))....)))))))))))...))))).)))))))..))))))))))).....	GGTGGACGCACATGTAAGAATTA	-
m0574	MDC013976.221:2432:2590:-	-46.32	-	m0574-3p	7	-	7	ACCTTGAGTTTGTCCATTGTCAATTATTTTAGTTWTTTCGTGAAYAATCTCTGTTAAATGGAGAAGCAAGTGAAYMGGTTGATTGGARAAAKATACAATAATTTACCAGWGMCTTTTTAMGAAATGACCAAAATGATTGATGYTGGACAAACTCAATYA	...(((((((((((((.(((((((((((((.(((.((((.((((...(((((((...)))))))............(((.(((((.............))))).)))........)))).)))).))).))))))))))))).)))))))))))))...	-	ACCAAAATGATTGATGYTGGACA
m0575	MDC013978.602:9429:9514:-	-28.6	m0575-5p	-	16	15	-	TCATTTGCARGGGCAAGATGTAGAAGATGGCTAGAGGAGGGGGAACAAATATCCTCTAAGCTCTCTTTCTCTTGTAGGGTAGAATA	...(((((....((((((....(((((.((((((((((..(....).....)))))).)))).))))).))))))...)))))...	GGGCAAGATGTAGAAGATGGCTA	-
m0576	MDC014001.354:28446:28565:-	-38.3	m0576-5p	-	10	9	-	CCGGTGACCCGTTAGCTTAACGGGTCGGGTTCAACCCGATCCAAACCCAATAAACCCGACCCGTTTACAGGTCTATGTAAAAGGAATGACTTTTTTGCCCTTTAAAGGCAGTCACGTGGA	((((((((.(((..(((((((((((((((((.....................)))))))))))))...))))..))).(((((......))))).((((.......))))))))).))).	GTTAGCTTAACGGGTCGGGTTCA	-
m0577	MDC014010.340:14813:15041:+	-69.1	-	m0577-3p	8	-	7	TTGGTCCCTGAGTTTGTTTACTGTCAATCATTTTGGTCATTTTGTGTAAAATCTGTTAAAAGGATAAAATAACAAAAATATTCTTATTTTTTATCAAATCATTTGAGCACACTGTTTATTAAATTGAATTTTTATTATTAATAATAATAATATTAATATTATTTCTTATTTAACAGAGATTTTCTACAAAATGACAAAAAATGATTGAAGTGGACAAACTTAGACACCA	.((((..(((((((((((((((.(((((((((((.(((((((((((.(((((((((((((((((...((((..(((((((....)))))))..((((......(((((.....))))).....)))).....((((((((....))))))))....))))...)))).)))))))))..)))).)))))))))))..))))))))))))))))))))))))))..))))	-	AAAAATGATTGAAGTGGACAAAC
m0578	MDC014010.340:68241:68438:-	-51.39	-	m0578-3p	387	-	379	TGGTCCCTGAGATTTAAAATCGATACAAGTAATCACTAAGATTGTCCAACATCGACCATTTTGGTCTATCTGTGAAAAATATCAGTTCAATTGAAGAAACCATCAGTTCAAGTAGAATGGTTGACAAAAATACCCTCAATTTAATAGAAATTTTTCAAAGAATGATCAAAATGATTGACGGTGGATAACCTTAGGACC	.(((((.((((..........(((.......))).......(((((((.(.((((.((((((((((..(((.((((((((.((.(((.((((((...((((((....((.....)))))))).............)))))).))).)).)))))))).)))..)))))))))).)))).).))))))).)))))))))	-	AAAATGATTGACGGTGGATAA
m0579	MDC014019.392:16059:16127:-	-23.4	m0579-5p	-	9	9	-	TGATGTTGACACATGTCGCACTGTGATTGGCTTTTGATGTCGACACGTGTCGCATTGTGATTGGCCTCC	.((.((..((((((((.((((.(((.(((((.......)))))))))))).))).)))).)..)).)).	ACATGTCGCACTGTGATTGGCTT	-
m0580	MDC014034.333:1475:1792:+	-85.62	m0580-5p	-	6	6	-	AAGAGTATGAAAGAATTTCTTGTAGGGCGTTTATTTGTGTGTCGAGTTAAATGTCCCTGTTCATTGTCTGCAACTTTGTATTTATAGGGACATGCATGCTTGGCGCGGCTCCATTATCCTTGACGTGGCTTGATACTTGCATGTTCAAATTGATCCAATCAGCCCATGTTTAATTAGGTCAGGTCAAAGTGCATGGCAGGAATTTAAGTTATTAACACGCAATTATCCAACCAATTCAATTACATGAGATTGCACGAAAAATCACCCMTTTTTAATTTTGGATCAAAACCARTCCTTGCATGAGATTAACATGCAATT	....(((((....((((((.(((((((.((((.....((((((((((...((((((((((.((..((.....))..)).....))))))))))....))))))))))..((((......(((((.(((((((((....(((((..(..((((...))))..)..)))))...))))))))).))))).(((((.((..(((......((.......)).......)))..))..((((......))))..))))).......................))))...))))....))))))).))))))..)))))....	AAGAATTTCTTGTAGGGCGTTTA	-
m0581	MDC014036.286:3053:3201:+	-39.1	m0581-5p	-	6	6	-	AACTCCATGCCTGTTGGATTGTGCAGGTGGTTAAGTAGCTTTTTGTTTTGTACAAGTCACACCTAGGTCAAAGAACCCTGCTTATGATGGTATGAAAAGCATTCACACAGCAGGTCCATTGCCATTTGAATCCAAAGGGTTTGTGGTTA	(((..((.((((.(((((((...((((((((...((..((...(((.....)))))..))................((((((..((.(((.(((.....)))))))).))))))......))))))))))))))).)))).))..))).	CTGTTGGATTGTGCAGGTGGTTA	-
m0582	MDC014058.298:839:1074:-	-75.7	-	m0582-3p	12	-	12	ACTGGTCCTCTTACCGTTGGGGATTCAGTGATGAAGAATAACATGACCGCTGCGGTGGTGGCCCGGAACCTTGTCACTCCTAAAGATAATAGACTGCTTTCCAGACGGTCTGATGAGTTGGCTGTTAAGGAGTCTCTGGCTCTTAGTGTGCAGTGTGCGGGTTCTGTGTCCAACATGGCCCAACACCTATTTGCTCGAACCCATCAAGTTGAATCGTTGGCGGCTAAAGTGATGAG	.((.(((((.(((((((..(.((((((.(((((........(((.((((...)))).)))....(((.((..(..((((((.....((((((...((((..(((.....)))..))))...))))))))))))..).)).)))...((.(((((((..((((..(((.....)))..)))).)))).....))).))....)))))...)))))).)..)))).))))).))).))	-	TCAAGTTGAATCGTTGGCGGCTA
m0583	MDC014135.167:19186:19370:-	-52.8	-	m0583-3p	33	-	33	AGAGACAGGGAAGCAAACACAAGATGTACGTGGTTCAAGCTCTCCTTTAGTGAGTACTAGTGAATGATTTAGTACAAATGACATTAGGAAATATTGTGGAATAATGATCTCCTTTTATAGAAGCGAGTTTCTAACTTTGTTCTGACATTGACACGCGTCGTGTTGTGATTGGCTTCTGATGTTTT	.((((((.((((((...(((((.(((.(((((..((((....((((...((.((((((((........)))))))...).))...)))).....((((((((((.((.(((((((....)))).)))..)).....))))))).)))))))..)))))))).)))))....))))))..))))))	-	ACGCGTCGTGTTGTGATTGGCTT
m0584	MDC014164.253:1024:1092:-	-19.6	m0584-5p	-	6	6	-	TGATGTTGACACGTATCGCGCTGTGATTGGCTTCTGATGTCGACACGTGTCGCATTGTGATTGGCCTCC	.((.((..(((((...(((((.(((.(((((.......))))))))))).))...)))).)..)).)).	ACGTATCGCGCTGTGATTGGCTT	-
m0585	MDC014173.319:18588:18699:-	-31	m0585-5p	-	6	5	-	TCACCACCATACTTATTACCGTTGGATGAGTTAATATTTTGAAATTTACGTCTATCTACTACACAGATCTCAAAATTTAAAATCATTCAACGGTGATAACTAGAGTAATGAT	(((..((..((.(((((((((((((((((......(((((((.((((..((.........))..)))).)))))))......))))))))))))))))).))..))..))).	ACTTATTACCGTTGGATGAGTTA	-
m0586	MDC015007.346:4990:5089:-	-18	m0586-5p	m0586-3p	14	1	12	TATTTTAGCTATTGGATTTAAATTTGGGCTGTTAGATCTTTTTTTATCGTTGGATTTGATTATATTCGATCTCAACCGTTGGATTCAATAAATTAAAAAA	..((((((.((((((((((((..(((((..(((((((((............)))))))))..........)))))...))))))))))))..))))))..	TTGGATTTAAATTTGGGCTGTT	GATCTCAACCGTTGGATTCAATA
m0587	MDC015013.245:3328:3432:-	-29.2	m0587-5p	-	8	8	-	CCAAGGACCAAGTGGTGTAGACTGATCAGACTACACAGCCCATAAAGTACTTTATGGTGGCATTACATGTAATAAAGCTGATGAGTCATCACCCTCAGACCGCAT	....((.(..((.((((..((((.(((((.((.......(((((((....)))))))..((((...)))).....))))))).))))..))))))..).))....	AGTGGTGTAGACTGATCAGACTA	-
m0588	MDC015017.263:1290:1563:+	-40.29	m0588-5p	-	340	338	-	TTGAAATGAAAATTGACGTTAAACTGTGAGGTAGTAGATAGTCCATAGAGAATTCCAGTTTTGAAAAATGGAAATGTATACACAATTCTACTTGTAAAAGAGGGGTAATAAATAGGATGAATTTTGTAATTAATACAGTGTCTATCATTTTGAATAAATTAAACGAAAAATGACAAACAAAATAAATAAAAACGTATACGAGGAAAAGAACATAAATGAGTTGTTATTATTTTTCTGTTGTAACTTAGAATAGTTTGAATTGTGTTCAAAATAT	......(.(((((((..(((...(((((.(.((.....)).).)))))..)))..))))))).)...(((((..((((((((.(((((..(((((................)))))..))))).)))).....))))...))))).((((((((((..((((((....((((((((................((....)).(........).........))))))))....(((((........)))))..))))))....))))))))))..	AATTGACGTTAAACTGTGAGGTA	-
m0589	MDC015025.46:4128:4238:+	-27.6	m0589-5p	-	9	9	-	GATATCACGATTAAGTCACGTCAACGTTTTATATTAATTTTTTTTATAAAGATAATAAGATAAAAAAATAATAATAATATAAAATGTTAATGTAACTTAACCGGGATAACA	..((((.((.((((((.((((.((((((((((((((..(((((((((............)))))))))......)))))))))))))).)))).)))))).)).))))...	TTAAGTCACGTCAACGTTTTATA	-
m0590	MDC015027.134:6470:6799:+	-83.8	m0590-5p	-	10	9	-	ACTTAATTAAAGAGTCGTGAATATTGGCAGCTAAATAAACGAGAGTTTAAATTTTGGGCCTATCACCGATAATTATTGCCGAAAATAAATAATTTTGGGGGCGAGGTGTTACAACCTACCTTGGCAGAATGCTTTGACGTGGCAGATGACCTTACCAACTAGGATGACAAAACTAGAAGAAGGTCCCCAAGTAAGATTGTGGATRAAGCTCAAGCTAAAGAATGAAGACYGCAACATTCTATCCCATCTCCTCGTCAGAATGATAGGAAAGAGCGAAATGATAATTCAACTTTGCTAAGGCTGAGACAGTATACGGATCTRGACATGACC	..........(((..(((..((((((.(((((...(((((....))))).........(((((((((((.(((((((..........))))))))))).(((((((.(..((((.((..(((((.....((((.......))))...((((((.....((((..........))))...)))))).)))))..)).))))(((...(((....)))..((((((..(....)..)))))).)))...).)))))))....)))))))....((((((.(((....)))..))))))..)))))...)))))))))..)))..........	AGAGTCGTGAATATTGGCAGCTA	-
m0591	MDC015050.276:32217:32506:+	-49.2	-	m0591-3p	11	-	10	TTGAAGCGGCTGAACTTGGTACATAAGATCCTGAATTTCGYAGTGAACTAGGCAACTTTTTCTTCATGTTCTAAAACCCAAGCCCTAGACATGTTCCTTCCCCATCCATAATCGYTCAAGTCCAGAAGTCAATAGCGCATTCGACAACACCACCACATCTATTCTACTCACTTGATCGAGCTCGATTACGATTTAGCAAACCCACATTCACAAGATGKATGTWGTTAGCTTAATAGTTACTCGGCATGCGTGCCATGTAGGTTTTGTAGTTTTTAGGTTAAACGTTTATT	...(((((....(((((((.((((((((((.(((.((((.....(((..((....))..)))..(((((.(((............))))))))...............................)))))))...((((((((((.(((........................((((((....))))))..(((.(((.(((...(((.((.....)).)))..))).))).))).)))..)))).))))))........)))))))).))..)))))))...)))))...	-	TAGGTTTTGTAGTTTTTAGGTTA
m0592	MDC015077.290:3032:3175:+	-40.6	m0592-5p	-	11	10	-	AATATGTCCATGAGAATTGTTATTGGCACTCCAAAATTCTCATTCTACATTCCAAACTTTCTATATTTAGAAAGAAAAAATACCCTTGTGAGGAGTGTATAATGATATTTTTGAAGTATCAATAATACTTCCCATATCCAAAAT	.........(((.(((.((((((((..(((.(((((...(((((.((((((((...(((((((....)))))))......(((....))).)))))))).)))))...))))).)))..)))))))).))).))).........	TGAGAATTGTTATTGGCACTCCA	-
m0593	MDC015083.237:6868:7007:+	-33.61	m0593-5p	-	41	41	-	GTATCACAGGTTTGTGAAGTGACTGATGCATAAATTGTTTGTGTGATCTTAACAACGTCAAATTCATCAGAAACACAAACCCATGCCTGGAGCTGAAAATGCTGCTTCACAGTATCATCATTGCATAAGAGCTGAGCAAG	......(((.((((((.(((((.((((((.......((((((((..(((...................))).)))))))).......((((((..........))))))..))))))))))).))))))..)))......	TTTGTGAAGTGACTGATGCAT	-
m0594	MDC015103.636:2447:2596:-	-31.1	m0594-5p	-	6	5	-	AGATTGATGAAAGCAGTGTGAATCGATGTTCTAAAAAGTAGTCTAGACAGCTAGCCAGCACCACGATTAATTACTAAATGGTTAGAAAATCAAGTATGGCACCTACGTGGGTTTAGGCAGAATAAATGTTTGTTTTGTTTTMTTTAATTA	.((((((..(((((((.(..(((...((((((........((((((((.(((....))).(((((......((((...(((((....))))))))).(....)..)))))))))))))))))))...)))..).)))))))..)))))).	AAGCAGTGTGAATCGATGTTCTA	-
m0595	MDC015103.639:15972:16212:+	-52.1	-	m0595-3p	6	-	5	AAATCTCTACTGGCTTTGTAAAAACTCTTCAGGGAAAGCCTGCCAACAAAACTGGAAACAGAAAAGAACCTTAAATYAGCAAAGATGAATCATAAGAAAACTATGAGCAGAAAGAGCCATACCGCAGTTMTTGTTTCTCAGGTTCATAAAGCTTAAAGAAAAGCAGGATATCTTCCTTGGTTTTGTCARGAAGAGGAATGGGACGTWGATTCTGGAGAATTTATACAAGCAGAAAATATAA	.........(((.(((.(((.(((.(((((((((....(((((........(((....)))....((((((......(((((.(((...(((((.......))))).........((......)).))).)))))....)))))).................)))))......((((....(((.((.....)).))).))))......))))))))).))).))))))))).........	-	ATTCTGGAGAATTTATACAAGCA
m0596	MDC015105.93:1:68:+	-34.1	m0596-5p	-	11	11	-	AAAATATCGCGATATTGTCGATAATTTCGAAAATATCGCGATATTATCGATAATATCGTGATATTTTG	(((((((((((((((((((((((((.(((.........))).))))))))))))))))))))))))).	TCGCGATATTGTCGATAATTT	-
m0597	MDC015120.230:3699:3767:+	-22.8	m0597-5p	-	13	12	-	GCTTTTAGCCCAAGGGTTGGAGATGGTCTAATACATATATAGGCCATCCAACTAACATGGGGACTTGTT	........((((..(((((((..(((((((.........))))))))))))))....))))........	CAAGGGTTGGAGATGGTCTAATA	-
m0598	MDC015142.377:1167:1275:+	-21.5	-	m0598-3p	12	-	12	ACCCTGCTAAGTTTGTGTTATTACTTCTCCTGTCACTGTCTCTTTAAATATATATTCCTTGGTGTGTGCTTTTTGTAGACGATATAGTGTTGATAGATAAAACTCAGGG	.(((((...(((((...((((((...((..((((...((((.(..((((((((((......))))))).)))..).)))))))).))...))))))...))))))))))	-	AGACGATATAGTGTTGATAGATA
m0599	MDC015152.190:3968:4119:-	-97.5	-	m0599-3p	9	-	8	TGGGTTGCTGAAAATTCAGCAGCCACTTCTGTTTACACCCAATCCTGGGTAGACACGTGTCCAAGTTTTGATTTTTTTAATTAAAACTTGAACACGTGTCCACTTAAGATTGAATGTAAGCAGGAGTGGCTGCTGAATTGTTTAGCAGCCAA	..(((((((((((((((((((((((((((((((((((..(((((.(((((.(((((((((.((((((((((((.....)))))))))))).))))))))).))))).)))))..))))))))))))))))))))))))).))))))))))..	-	GCAGGAGTGGCTGCTGAATTGTT
m0600	MDC015208.182:2819:3034:+	-47.1	m0600-5p	-	9	9	-	AATTGATGGGATTGTGGAATGACGTTGGATATAGTTGCTATTAATACGATCAGATTAGTTAATGAATGTGACTAGAGAAAAATATTGTGCTTGGTTGATCCTTGATATGTTACATGATTGGATTGCAATATTATGTTGAAGGGTGGAATGGAAACCTTGATTGTCATATTGGATTGTTATGTAGCCTTGAATCTAGTACTTCCATACTTGTCAAGT	..((((..((..(((((((..((..(((((.(((..(((((....((((((..(((....))).((((((((..(((.....((((.(((((..(..((...((((((((..((....))....)).)))))).))..).))))).)))).....)))....)))))))).))))))...))))).))).)))))))..)))))))))..))))..	ATTGTGGAATGACGTTGGATATA	-
m0601	MDC015288.286:1020:1341:-	-81.7	-	m0601-3p	9	-	8	AATGTCATTTGTACTAAATCATTCACTTGTACTCACTAAAMGAGAGCTTSAACCTATGTACTTGTGTAAACCCTTCACAATTAATGAGAACTCTTCTATTCCGTGGACGTAGCCAATCTGGGTGAACCACGTACATCTTGTGTTTGCTTTCCTATCTCTATCCATTTATATACTTATCCACACTAATGACCGGAGCAATCTAGCGAAGATCACAAAAAGCGATCGTTTTCGCTACCTAGGATCTATCTTGCAAGAGAACGGAGAATTAGATGGAGATCTCAACCATAGAATACGAGCTGGATGGAAAGAGTACATCCGGCGT	.(((((...((((((...(((((((((((((.((.......((((((....((..((((((.((.((..((((.............(((.....)))......(((......)))....))))..)))).))))))...))....))))))..(((((((((.....(((....)))............(((......(((.(((((((((......(((((......)))))......)))))...)))).)))...))).......)))))))))..........)).)))))).)))))))....))))))...)))))	-	ATACGAGCTGGATGGAAAGAGTA
m0602	MDC015354.268:16507:16740:-	-44.67	m0602-5p	-	6	5	-	GTGAATGTGTTGGGTGGTTGTAATGAGTGGATATGTTGGGTGAAATGAGTGGATGTATTGGTAGGTGAATGTGTTGGGTGGTTGTAATGAGTGGATGTGTTGGGTGAAATGAGTGGATGTAGTGGTAGGTGAATGTGTTGGGTGAAATGAGTGTGCTAAAATGGTTATTTATAGGGAGAGGATGATACACAAACTTCAAATTTCGTCCATTCCTTWTGCTCCAAGCATATGCMY	.(.((((..((.(.(.((((((((.(.(.((((((((.(.(...((.((((....)))).)).).).)))))))).).).)))))))).).).))..)))).).....(((..((((.(((...((((((((.....((((..............)))).....)))))))).(((((.((((((.................)))))).)))))..)))))))..)))......	TGGGTGGTTGTAATGAGTGGATA	-
m0603	MDC015354.268:16516:16806:-	-54.6	m0603-5p	-	372	365	-	GTTGGGTGAAATGAGTGGATGTAGTGGTAGGTATGTGTTGGGTGAAATGAGTGGATGTAGTGGTAGGTGAATGTGTTGGGTGGTTGTAATGAGTGGATATGTTGGGTGAAATGAGTGGATGTATTGGTAGGTGAATGTGTTGGGTGGTTGTAATGAGTGGATGTGTTGGGTGAAATGAGTGGATGTAGTGGTAGGTGAATGTGTTGGGTGAAATGAGTGTGCTAAAATGGTTATTTATAGGGAGAGGATGATACACAAACTTCAAATTTCGTCCATTCCTTWTGCTCCAAG	.(((((((.((.(((((((((.(((...((((.(((((........((.(.((.((.((.(.((.(.(.((((..((.(.(.((((((((.(.(.((((((((.(.(...((.((((....)))).)).).).)))))))).).).)))))))).).).))..)))).).)...)).).)).)).)).).))..................((((((.(((......))).))))))................))))).))))...))).))))))))).)).))).)))).	ATGAGTGGATGTAGTGGTAGGTA	-
m0604	MDC015355.145:5692:5775:+	-20.2	m0604-5p	-	9	9	-	GTTAGTCATTACCCATGAGTTGGAGCTCGCATAACTTTTTGAAAACCCAACTTAATGAGCCCATGACGTGGTTAAAGAATAACA	((((.((.(((.(((((...(((.(((((..(((....(((......))).))).))))))))...))))).))).)).)))).	ACCCATGAGTTGGAGCTCGCATA	-
m0605	MDC015366.205:25452:25521:-	-22.62	m0605-5p	-	8	8	-	CGTGAAATTTAAATGGGCTGGTAACCGCGGTTACCCATAACCGATGGGTATTTGCCCATCCCTAGTCTTA	...((.......((((((..(((.(((((((((....)))))).))).)))..))))))......))...	AAATGGGCTGGTAACCGCGGTTA	-
m0606	MDC015367.222:9063:9193:-	-41.9	-	m0606-3p	5	-	5	ACTATAGTCCCTTATTTGGTCTGCACCAGGATTAGGTTTAATGACCTTAGCACGGACTCGCTTAGGTTATACGCCTCCTTAGCAGTTCTTAACGAGGATCCCCAATTTTGGGCGGACTCGTAAGCCATAGA	.((((.(...(((((..(((((((.((((((((.((....(((((((.(((........))).)))))))...((((.((((......)))).))))...)).))))))))))))))).)))))).)))).	-	TCCCCAATTTTGGGCGGACTCGT
m0607	MDC015443.313:90:275:-	-44.5	m0607-5p	-	11	10	-	GGAGCTCTTGGCCGGAAGTTTGGGCAATTTTTAAGGCTTCGTAACTCAATTGTTTCTTAACCAAATTCGACCCATAATTTATCAAAATGAAGATAGGAAAGTGTAGAATAAGATTACCTATTTTGAAGCCCAATGGTTGTCAGAGATTGCCGGAAAATAGCCTCAAAGTTGACTGGTCCGAGCAAA	...((((..((((((((.(((((((.((((((..((((((..(((......)))...................................((((((((..(((.(......).))).))))))))))))))....(((.(((...))).))).)))))).))).)))).))..)))))).))))...	GCCGGAAGTTTGGGCAATTTTTA	-
m0608	MDC015449.269:2733:2814:-	-27.6	m0608-5p	-	23	22	-	ATTACATTTTGTAGACCAAGTGGGAGAATGTTAGATTTATCCAATATAAATCGACCTTTTAAGTGGTCTACTACATGTAATA	(((((((...((((((((..((((((...(((.(((((((.....))))))))))))))))..))))))))...))))))).	GTAGACCAAGTGGGAGAATGTTA	-
m0609	MDC015460.739:426:494:-	-26.9	m0609-5p	-	18	18	-	AGCACATGGCTTGTATCTTGGCTGAGAAGGCTTCACTTTGCCTTTGGGCTTGGTGCTGGGCTTCGGGCA	.((....((((((((((..((((..((((((........)))))).)))).))))).)))))....)).	TTGTATCTTGGCTGAGAAGGCTT	-
m0610	MDC015471.136:3086:3367:-	-70.8	-	m0610-3p	8	-	8	AGGATTATGCTGTACTATATATATTGTAACCGATTGGTCTTGTCTTGCTTTCTCAATCTGTTGTGAGTTTTTTGCTTATCTGTTTGTTGGGCTGGTTGGCTTTATCCAAATGTGGTACATTATATTGTTCAATGAATGTTTCTCTTTCGACCAAAAAAACCATGCCTTGTGTATGTCGGCGTCACATTTTTCTCAAATTCACTCCTTGAGAAACCTTTTAGTGACAGATATTCTGTTACATATTTGTTTAGATGTTATGATATGTATGGACAACATAGTTGT	..(((((((.(((.((((((((((..((((...((((((..(((..(((..((((((.....((((((.....))))))......))))))..))).)))...........(.((.(((((.((((....))))))))).)).)....))))))..((((.......((((.(((....)))))))..((((((((.........)))))))).......(((((((.....)))))))......))))....))))..))))))))))))).)))))))..	-	AGATGTTATGATATGTATGGACA
m0611	MDC015492.194:143:289:-	-30.5	m0611-5p	-	11	10	-	CAGCCACGTCAGCATTTAACAGATCCATGGATAGYAAAATCTAACGGGTTGTATGAAATTGAAAATAAAATAGTACTTGAGGTATGAAAGTGAAATGTTTTAAAGATGTTGTATAAGATTGCAATAGACCTCAAAACGGAGGGGCTA	.((((...((((..((((...(((((.(((((......)))))..)))))...)))).))))...(((((((.(((((.........)))))...)))))))....(((((((......)))))))..((((......)))))))).	AGCATTTAACAGATCCATGGATA	-
m0612	MDC015549.593:1114:1471:-	-98	m0612-5p	-	8	8	-	CTTTGGACCATTTCGGTTGGAGATGGTCTAAGTTCCTGTCCTATAGCAGCTAGAGTTGTTTGGTATAACTCCAAATTCGTCTTCTTTCTTATCTCCGCTACCTTCAYCTTGGTCTACAAAAACTACTTCTGGTTCAGAATGTTCTAGCTTCAAACTTGCTAGGTCTTCTTCTATCCAACTTAAATCTGTGAAATTATATATGTCTCCATCTAGATATTTCTACCTTGGTTCATACTCTTATATGTATGATCAGGCGGTTTGATTTTAGGATCTATTCCTCTAAGTGATTCCATTGTTCCATATAAATCTATGATGGTTTWTTAAATTTAAGACCATCTCCATCCGAAATGTCCAGAGG	((((((((.(((((((.(((((((((((((((((...........((((...((((((..(((...........((((.....................(((........))).......(((((....)))))..))))..((((((.........)))))).......)))..))))))....))))................((((((((((........((((((.(((((........))))))))))).((..(.((((.((((.....))))..)))).)..))..............))))).))))).......))))).)))))))))))).))))))))))))))).	TTTCGGTTGGAGATGGTCTA	-
m0613	MDC015553.261:8705:8799:+	-33.9	-	m0613-3p	7	-	7	GCYTWGCCYTCGGTTGGAGACGRTTTTAGGGCTATTTTCGGCCMTCTGGCCCTYTGGACCCTTCGGTTGGAGATGGCCTTAGATATTGGCATTTT	.....(((.......(....)...(((((((((((((((((((....((((....)).))....)))))))))))))))))))....))).....	-	TCGGTTGGAGATGGCCTTAGATA
m0614	MDC015568.269:1081:1182:-	-22.27	m0614-5p	-	14	14	-	GTCACGTTTAAGACACGTCAACATTTTATATTATTTTTTTATAGATATAATAAGACAAAAATGAATATTAATATAAAATTTTAACATGGCTTAACCGTGACC	((((((.(((((.((.((.((.(((((((((((....(((((..................)))))...))))))))))).)).)).)).))))).)))))).	AGACACGTCAACATTTTATATTA	-
m0615	MDC015592.166:387:485:-	-29.8	m0615-5p	-	45	45	-	GTAGGTTCTATGGGCCAAGGATGCAAGAAGATATTGGCATTTTGGAGCATTTTTGGGCCAAGATTGGATGGTGRAAACATGGAGACATGAGGATGGACG	((..((((..(((.((((((((((...(((((......)))))...)))))))))).))).................((((....)))).))))..)).	TGGGCCAAGGATGCAAGAAGATA	-
m0616	MDC015614.97:2715:2896:+	-46.5	-	m0616-3p	6	-	6	TCTTTTGGGTARTTCTAGGAAAACTAAATTTGTAGACATAATTTTCAAACTAAATAATGTGTCACCAATATAAATGAGCAYGTTGAACAATGTTTAAGTAATAATTAAATCATTGACTTCTATGTCATTTAGTTTACCAAGTTTTGTCTACAAATTTAGTCTGACTAGCATTACTCTTTCTA	......(((((...((((..(.((((((((((((((((.(((((..(((((((((.(((((....((((............))))..((((((((((.......))))).))))).....))))).)))))))))...))))).)))))))))))))))).)..))))...)))))......	-	ACAAATTTAGTCTGACTAGCATT
m0617	MDC015628.115:502:849:-	-72.02	m0617-5p	-	5	5	-	TCTATAGTAGAGATGATATGGTAGTGTTAACTYTTTAGAATATAACGATGCTTAAAACCCAAAAYGTTYCAAGGTAGTGACTAATCRCAACTGAGTTGTGATACCTCWAAAACATAAAWTACGAGTTGGTCATAGATGGATGCTTTGGATCGTTAGATRCYGATCCAARACCTTCTTATTAAAATTGTATAGAGGCGAAATGTTCGAATCTTTATTCTTTTGGAAAGAAGAAAGAATCACAAAGTTGTTGAGGTTAATTCACTTAGATGTTAMTGGCACTTGTCCACAACATAATACTACTCATGTTGTATGACATTCACCGAAGATCYCTCTCGYTTGGACTATAGT	.(((((((.(((..(((.(((((((((((...............((((((((....(((.............))).((((.(((((.((((....(((((((....................((((...(((....)))..))))((((((..........))))))....((((((.((((((..(((.(((..(((.....)))..))).)))..)))))).)))))).....)))))))....)))).)))))..))))............)))).))))..(((((((..........))))))).))))))).))))...)))...)))......))))))).	AGATGATATGGTAGTGTTAACTY	-
m0618	MDC015640.190:8889:9000:-	-26.5	-	m0618-3p	8	-	8	AGAAGGATGAAAAGAGATCTTCTACACTCAGCAGCCTAAAGTTCCTGCTAGAATAGGGTTCGCACGTAATGGAAGGCATGCTGTGAGTGCAGGGACCTCCTAATATATAACC	.............(((.(((.((.(((((((((((((...((((.(((..((((...))))))).).)))...)))).)))..)))))).))))).))).............	-	GCTGTGAGTGCAGGGACCTCCTA
m0619	MDC015652.61:9332:9453:-	-54.15	-	m0619-3p	31	-	30	CCAAATTCATATATCCGAACCATTGAAATTTGATCAAGCGGTTACAAACAGGAACTCACTTTAAAAATTATAATAACTTTAACCGTTTGATCAAATTTCAATGGTCCGGATATAAGGATTTG	.(((((((.((((((((.((((((((((((((((((((((((((...................................)))))))))))))))))))))))))).)))))))).)))))))	-	ATCAAATTTCAATGGTCCGGATA
m0620	MDC015663.85:1377:1485:-	-18.9	m0620-5p	-	25	25	-	TTTGAAAACTAATGGACATGAAAGTTGATGGTTGGTTTATACTTAAGCATAGATAAATATGCTCATTTTTACATTACCCACAATTATGRTGTGTTTATGTGTGCCCTAC	.......((..(((((((((..(((((.(((.((((.((......((((((......))))))......)).)))).))))))))....)))))))))..)).......	AATGGACATGAAAGTTGATGGTT	-
m0621	MDC015671.55:8342:8573:-	-69.4	m0621-5p	-	6	6	-	TGACATGAATATGAGAACTCTTCGTTGATCGTATTCAGTGAACTCATTCTCTATTGAGCACCTACGTACTTGTCTTGATGTCACACACACCAATGACTCGAGACTAGTCACTCTCCCTGAGAGAAGACACAGTACGTACTGATCTTAACGGACTGTCAATGCCCAATTGGCAATCCTATGATCAGGAACATTTAGGATGTGTCTACGAAAGAATGGTCTCATGAATCTAACT	.........(((((((..(((((((.((.(((((((.(((..((((........))))))).((((((((.(((((((.((((..........)))))))))))..(((.(((((...)))))..)))..))))))))((((((.....(((.(((((((.....))))))).)))...)))))).........))))))))).))).))))....))))))).........	ATGAGAACTCTTCGTTGATCGTA	-
m0622	MDC015689.221:5539:5672:+	-35.3	m0622-5p	-	11	10	-	AATGTAGTTAATGATGGGACAAAAGGTAGGAGAAAAAAATTGGGGGGGTGGTTACGCGCCCGTCGCAAGTGGCTTTGTTAAGTTTTTTATTTTATTTTAATTTTTAGTCTTTTGTCCTTATTATTAAAATAAAG	.......(((((((((((((((((((..(((((..(((((.((.((((((....))).))).))..(((..((((....))))..))).....)))))..)))))..)))))))))).))))))))).......	ATGATGGGACAAAAGGTAGGAGA	-
m0623	MDC015726.187:8156:8308:+	-37.9	m0623-5p	-	142	137	-	CTTAATTATAACGGGAACACAAGTGGTACATCACGTGTTATAATAAAAGTGGTGGAAAATTTCATTTTTTAAGTTATTAACTTTTTAACATACATATCATATAATTTTTACAGTGATACGTAATGTTCCACCTTGTGTACCGATCACATTGAA	...........(((..((((((((((.((((.(((((((((..(((((((.((((((((......)))))..((((.........))))........)))...)))))))..))))))))).)))).))).))))))).)))...........	ACGGGAACACAAGTGGTACATCA	-
m0624	MDC015726.189:22649:22911:-	-45.21	m0624-5p	-	29	28	-	GGTGCTGGTAATGAGTGGATGTAGTGGTAGGTYAATGTGTTGGGTGGTTGAAATGAGTGGATGTGTTGGGTGAAATGAGTGGATGTAGTGGTAGGTGAATGGATGTGTTGGGTGAAATGAGTGGATGTAGTGGTAGGTGAATGTGTTGGGTGGTTGTAATYAGTGGATGTGTTGGGTGAAATGAGTGTGCTAAAARGGTTATTTATAGGGAGAGGATGATGCACAAACTTCAAATTTCGTCCATTCCTTTTGCTCCAAGCATA	.((((((((((.(((((((((.(((...((((.((((..((.(.(.((((.(((.(.(.((((..((.(.(...((.(.((.((.((.(.((.(.(.(((......))).).)...)).).)).)).)).).)).).).))..)))).).).))).)))).).).))..))))............(((((.......(((((((.........)))))))))))).))))...))).)))))))))...)))))...))))).	ATGAGTGGATGTAGTGGTAGGTY	-
m0625	MDC015744.226:1726:2050:-	-72.89	-	m0625-3p	11	-	10	ATTGCAGGTAAGTAGGTGTTGTTTTTGTTTGTTTTCTCTAGATGTTTTATTGTTTCCTGATACAATTCTTCAACTATTGTTGGGTTTTTTCTAGGATGCTTCTAGATTRAGAAACCACTGTGGCAGAAGTATTGACAAACCAGGAGCTGCATGTCACTGTTTWTCAACAGGGGTAAGAACGATTTTTCTTTTGGGTTTAGTTTCTTTTCAGTGAATCAAATCAACTATAGTATTATTCATCAATTATTGTTTCAGTGTACTTTCGCTCAACATTATTATGGTATRTGAGTACACTACGAAAACAAGTGCTGAGCAAATTTGCATG	..(((((((..((.((((((((((((((.(((...(((..(((..(((((((..(((((...((((.((((..((((.((..((((((((((((((...)))))))...))))))))).))))..)))).))))......(((..((.....))..)))........))))).((((..(((........)))..)))).........)))))))....))).(((((((((...............((((..((((......)))).)))).)))))))))....))).)))..)))))))))).))))..))..)))))))..	-	CTACGAAAACAAGTGCTGAGCA
m0626	MDC015847.419:13492:13593:-	-27.2	m0626-5p	-	77	77	-	GATCTGGGCCTTTAAAATTTGATCAAACGGCTAAAACCAGAAGCACCCTTTAAAAGTTATAATAATTTTGGCCATTGGATCAAATTTCAAAGATCATGATCA	(((((((..((((.((((((((((....((((((((.....(((...........))).......))))))))....)))))))))).)))).))).)))).	TTTAAAATTTGATCAAACGGCTA	-
m0627	MDC015856.337:6947:7115:-	-27.31	m0627-5p	-	12	12	-	ACCCCAAACTTACAAGTAGATAGATAATGAGTTTTGTTTTCTTCCATCTTAAGTTTTAAATTAGTTTTATATAAATCGTGAGGTTTTTTTTTTTCTTATTTACTGACTTTATCAATATGGAACTAAAATAATAATCATGATCGAGTCTAGAATTTGATACATATGGTGA	.(.(((......(((((((((.(((.((((...(((((((.((((((...(((((.(((((.((........(((((....)))))........)).)))))..))))).......))))))..)))))))...)))).)))..))))...))))).......))).).	TACAAGTAGATAGATAATGAGTT	-
m0628	MDC015856.337:37769:38109:-	-81.99	m0628-5p	-	6	6	-	GTTGTGTTTCTCGAAGAGACAAAGAGAATGGTACTRGCAKAACATCTAAATCACCGTGGTTTGGCCGAAAAARGCCTCGAAAGCCYCCGGACTCGCCAAAAACTTGGTAAGATTCAAATGACTATAACTTCTTCAATACTCAACGAAATTGGGTGAAACAAAAAGGAAAGTTGTAGTACTCAGAGAGAAAAGAGATTTATACCTTGAACGCTGGCCAAATCTCCGTGTTTTTGCCGTAAATTGCCTCGAAAYGGGCGGTCTGTGTCYGAGTTCGTGTACGGGGCCTCATGGTTCGACTTCGACGACGCCATGCCTTTGGTTGTGTTCGTAGGGARGAGATG	(((...(..((((((.(..(((((.(.(((((....................(((((((...((((.......((..((((..(..((((((.((((........(((((....(.....(((((((((((((...(((((((.....)))))))........))).))))))))))...((((((.(...(((((((...((.........))..)))))))..).))))))..)....)))))........))))))))).)...)..)))).))....)))))))))))(((....)))....))))).))))))....).)))).))..)...))).	TCGAAGAGACAAAGAGAATGGTA	-
m0629	MDC015904.115:889:1162:-	-72.48	m0629-5p	-	24	24	-	TAAACCTTGCCAATGGAACTCAAAGCTTGCATATTATTCCTTTTACAAAATCCTCAATTTTCATGGATCATCATGAGGAAATTATATTGGAACTTTGGCTTGATCTATTGCCTTCAAGAGTTATGTTGATGATGTTTTCAGTAATGTTTTCCACATCAGAACTCTCTTTTGCATAAACTGTCACATCCCGGCCCGGGTCCTCCACATCCCGGGCCCGTTCCACTACCGTAGCACGATATTGTCCGCTTTGGGCTTACCATTCCCTCACGGTTTT	.(((((.((..(((((((((((((((..(((((((.((((((.......((((...........))))......)))))).......((((((..((((.........(((.....((((((((((.((.((((((......)))))).)).))))...)))))).....)))......))))......((((((((..........)))))))).))))))............)))).)))..)))))))).)).)))))....)).))))).	CAATGGAACTCAAAGCTTGCATA	-
m0630	MDC016020.119:912:1002:-	-39.5	-	m0630-3p	12	-	12	ACATGGATGTCGCCGGTCTCTTTGTAGCCTGGTGGCTTCGTGTTCCACATGAGGTTCACCGGGTCAACAGTTCGACTGGCACCACAAGAAA	...........(((((((...((((.((((((((((((((((.....))))))).)))))))))..))))...)))))))...........	-	CGGGTCAACAGTTCGACTGGCA
m0631	MDC016031.119:525:601:-	-20.2	-	m0631-3p	20	-	19	GGACAGTCTCATATATCCGTTAGTCTAGCTGTTAAATCAGCCGTTAACTGATGACGTGACGCCTATATGGACAATGA	.....(((.((((((..((((((((...(.(((((........))))).)..))).)))))..))))))))).....	-	TAACTGATGACGTGACGCCTATA
m0632	MDC016052.211:9819:9902:-	-20.2	m0632-5p	-	9	9	-	GTTAGTCATTACCCATGAGTTGGAGCTCGCATAACTTTTTGAAAACCCAACTTAATGAGCCCATGACGTGGTTAAAGAATAACA	((((.((.(((.(((((...(((.(((((..(((....(((......))).))).))))))))...))))).))).)).)))).	ACCCATGAGTTGGAGCTCGCATA	-
m0633	MDC016057.273:1095:1245:-	-24.9	m0633-5p	-	7	7	-	TTTACATTTTCGTTGTTGAAGATATTGGCAACAAGAGTTATCTTGCCTGATCCTCCCATCCTGACCACAGACACAACCATTTCATTTTCCTCGCCATTCATCAACAATCCCATTAACGTTTGCTTCTTGTCTTCAATCCCGATTAATTCGT	.........(((..((((((((((..((((((((((....)))))...............(((....))).................................................)))))...))))))))))..))).........	CGTTGTTGAAGATATTGGCAA	-
m0634	MDC016057.273:17104:17254:-	-22.17	m0634-5p	-	7	7	-	TTTACATTTTCGTTGTTGAAGATATTGGCAACTAGAGTTGTCTTGCCTGATCCTCCCATCCCGACCACAGACACAACCATTTCATTTTCCTCGCCATTCATCAACAATCCCATTAACGTTTGCTTCTTGTCTTCAATGCCGATTAATTCAT	.........(((..((((((((((..(((((...(((..(((......))).)))......(((..........................)))..........................)))))...))))))))))..))).........	CGTTGTTGAAGATATTGGCAA	-
m0635	MDC016092.258:4815:5028:-	-47.11	-	m0635-3p	7	-	7	ACCTACCCCAACCCCTATCCAATAAGGGATGTAGCTTGGAATCTATGTAAATTCATTTGGGTCAGGTTTTTCTGGATAACTATCTTTGACAATCTTTAATTTAATACATTTACGAGAATATAAATGTAAGCTCTACATTTATCTCTTTCTATGTATGTCTGGTTGTCTATTACGTCGAAAATTCTTATGTCTGGCAGTTGGGTACTAYGTAGAT	..((((((((((..(((..((.(((((((((((((((((..(..(((......)))..)..)))))).....((((((((((.....((((.............(((((....((((..(((((((((.....))))))))).))))...))))))))))))))))))).))))))......)))))))..)))..))))))......))))..	-	TTCTTATGTCTGGCAGTTGGGTA
m0636	MDC016092.287:14895:15108:-	-46.51	-	m0636-3p	7	-	7	ACCTACCCCAACCCCTATCCAATAAGGGATGTAGCTTGGAATCTATGTAAATTCATTTGGGTCAGGTTTTTCTGGATAACTATCTTTGACAATCTTTAATTTAATACATTTACGAGAATATAAATGTAAGCTCTACATTTATCTCTTTCTATGTATGTCTGGTTGTCTATRACGTCGAAAATTCTTATGTCTGGCAGTTGGGTACTAYGTAGAT	..((((((((((..(((..((.((((((((((.((((((..(..(((......)))..)..)))))).....((((((((((.....((((.............(((((....((((..(((((((((.....))))))))).))))...)))))))))))))))))))..)))))......)))))))..)))..))))))......))))..	-	TTCTTATGTCTGGCAGTTGGGTA
m0637	MDC016115.326:2199:2353:-	-43.13	-	m0637-3p	7	-	6	ATGGTTCGTAGTTACCTACGCATATTCACACATTTTTTTATTTCTCATACATTTTTTAATTTTTTGTCATCTGATTTAATAAATTGAAGAATATCAAATGACATAAATTAACAAAAMGTGTAAGAAGTAAAAATGAGTGTGGATAACACATCCAA	.(((..(((((....)))))..(((((((((...(((((((((((.((((.(((((((((((..((((((.((((.................)))).)))))).))))))).)))).)))).)))))))))))...)))))))))......))).	-	AGAAGTAAAAATGAGTGTGGATA
m0638	MDC016122.218:59:168:+	-52.18	m0638-5p	m0638-3p	11	8	2	GTGGTCACGGTTAAGCCACGTCAACATTTTATTATTATTATTTCTTTTTGTTTTATTATTTTTATTAAAAAAMAAATATAAAAGGTTGACGTGGCTTAACCGTGACCACA	(((((((((((((((((((((((((.(((((.......(((((.(((((..................))))).)))))))))).))))))))))))))))))))))))).	TTAAGCCACGTCAACATTTTATT	TAAAAGGTTGACGTGGCTTAACC
m0639	MDC016149.204:2839:3202:+	-73.1	-	m0639-3p	17	-	16	AACCCAAAAATATGTTCTCTAAAAATGCTTTCAGCTATTTTAAAAGCACTTTCAAACGAGACCTTAATTTTGTTAAAAAAAAGTACTATATGAGCGAAAAATGTGAGAGTAAATGTACTACCCTGAAAATGTAAATATAGGAATTGGGTATTCATAATTATGAATATGTAAAAAGAATTGGGAATTTATATTAATTCATAAAATTTTAGTTTTAATTAAACTAGTTACGAGGTTTAAAGTTTGGATATTAATTATTGAAGATATGTAGACCTTTCAAGGTCAAAATTTATGTTTTTGAATAAAGCTYAATCTCACGAACGCGTAGGCGTTAACGGAACGCAATTTGGAGATATAACGAAGAAGT	..........(((((.(((((((..(((((((.(((..((((((((((..(((((((.(((((((((((...((((.........((((((..(((......(.(..((((....))))..))......)))..))))))...(((.((((((((....)))))))).)))..((((((((((.(((((........))))).))))))))))..))))...))))..)))))))...)))))))......................(((((....)))))........))))))))))...)))...........(((((....)))))...)))).))).))))))))))))..........	-	ACGGAACGCAATTTGGAGATATA
m0640	MDC016188.106:19942:20058:+	-25.7	-	m0640-3p	17	-	16	TGACTTTRAATTTAACTTGAAAAGTTATATCATCTCTGGTGCACRTTCTGACTTTTAATAATTAACTTTTAWCTCTTGTGCATTASAGATGGTTGAACTCAAAGTTAAATTTTTGTT	.(((....((((((((((....((((..(((((((.((((((((.....((....(((..........)))..))..)))))))).)))))))..))))..))))))))))...)))	-	ASAGATGGTTGAACTCAAAGTTA
m0641	MDC016257.197:9751:10007:+	-68	-	m0641-3p	6	-	5	GGGACAGGGAAGCAAACACAAGATGTACGTGGTTCACCCATATTGGCTACGTCCACGGAGTAGAGGAGTTCTCATTAATTGTGAAGGGTTTACACAAGTACATAGGTTCAAACTCTCCTTTAGTGAGTACTAGTGAATGATTAGTACAAATGACATTAGGAAATATTGTGAGAGAATGATCTCTATTTATAGAAGAGAGATTCTAGTTTCATTCTGACATTGACGCGTGTCGTGTTGTGATTGGCTTCTGATGTTGA	..((((.((((((...(((((.(((((((((......((.....))....(((....(((((((((.((((((.....(((((.........)))))...(((((.(((..(((.......)))..((((((((.....))))))))............)))...))))).))))))..)))))))))..((((..(((((....))))).))))))).....)))))).))).)))))....))))))..))))..	-	GCGTGTCGTGTTGTGATTGGCTT
m0642	MDC016302.308:5211:5407:+	-76.05	m0642-5p	m0642-3p	18	15	2	TCCTTGTCAGTATATGGAGGGAAATATGGTGGAAGTGGTGGATGAGTCTGTGCCTATTGATGGAGCTTTTTTCCGCCACGATATTTCCTCTTGATTCATTTACAACCACCCAGCCCTTTGAGTTTTGTTCTTGCACCATATTGCTCTCCATTCTTCCACCATATGTCCCTCCATATACTGATGATGACAACGAGGAG	((((((((((((((((((((((.((((((((((((.((((((.((((..((((.(((((.(((.(........).))))))))......(..((((((....................))))))..).....))))......)))))))))))))))))))))).)))))))))))))))).........)))))).	TATATGGAGGGAAATATGGTG	CCATATGTCCCTCCATATACT
m0643	MDC016320.227:18693:18805:-	-24.37	m0643-5p	-	26	25	-	TGCCTGTGTTTGGATACTACTGAGATGTGAGCAAATTTCTATGTTTTTTATTTTAAGGACTTAATTTCTTCCTTAATTTTGTTGACTTCTCTTTGTAGATCTTTGACCGTAAT	.....(.(((.((((.((((.((((.((.((((((.................(((((((..........))))))).)))))).)).))))...))))))))..)))).....	TGGATACTACTGAGATGTGAGCA	-
m0644	MDC016425.101:3586:3901:-	-88.9	-	m0644-3p	15	-	15	GACAAGGTAAGCAATCAGAGCTCCGGCTGATTGTTCACATTCTCCCTATCTTGCAGGCAGCATGAAGGATAAAGAGAAGAAAAATGAGGAGAGATGATATGGGATACTTTTGCTTTTGAAGAAGTAACTTTCCACAGGCTTATTCTTGAACTGGGCTGGAGGGTTTTCTGGTTTCCTCCAGAGTATAYGGCCGACTGAAGAATTTGAGGGTCAAACAAGTCCATCAAATCTAGAGTACGTTCGACCCTGCTGATATGGGATACTTTTGCTTTTGACAGAGTAGTGGATGTATCGGCACGTGTGCTATTACGCTTGT	.(((((((((........(((.((((((((((((((((....((((((((..(((((((((....((....((((((((.....((.((((((.......((....)).(((((((....))))))))))))).))..))).)))))...))..)))).......((((((......)))))).....(..(((((..(((.(((((.((.(......).)).))))))))..))).))..)...))))).)))).))))......(((((......)))))))))))).)))))).)).).))).)))).)))))	-	TGGATGTATCGGCACGTGTGCTA
m0645	MDC016427.149:1642:1973:-	-93.18	-	m0645-3p	7	-	7	ATGAAGTGGAAGAGTGCATCCYGCGTGTTGTGTGACCGTCGTAGGCCACTGAAGCTCAAGGGAAAATTTTATAGGACGGCAATAAGGCCGGCAATGCTGTATGGCATAGAATGTTGGGCGGTGAAGCATCAACACGTAGGTGTAGTGGAGATTAGGATGCTTCGTTGGATGTGTGGGCACACGAGAAAGGATAAGATTAGGAATGAGGATATCCGAGGTAAAGTAGGAGTAGCCGAAATTGAAGGAAAGAGGAGAGAAAATCGGTTACGGTGGTTTGGACATGTGCAAAGAAGGCCTACTGACGCTCCGGTTCGAAGATGTAACCACGAGAC	.....((((.....((((((...((..(((...((.(((((((((((......((((((.(...............((((......))))...(((((....)))))....).))))))...((((((((.((((....))))............)))))))).(((.((((((((((.(((......(((((...(((....)))...)))))..............((((((((........................)))))))).)))))))..)))))).)))....))))))).)))).)))))..))..)))))).)))).....	-	TGACGCTCCGGTTCGAAGATGTA
m0646	MDC016465.495:12850:12986:+	-48.39	m0646-5p	-	13	13	-	ATGGACCATTGATAAAAAATCGTGCGGTCACAAWTTTTTTCTTTTTTATATTTTCACGTAAAATGAGGCTGCTTTACTTTTAAAAATATAAAAAAACATTTAATTGTGACCGCAYGATTTTTAATCAAAGGTCTGTG	(((((((.(((((.(((((((.(((((((((((........(((((((((((((....((((((((((...))))).))))))))))))))))))........))))))))))).))))))).))))).))))))).	GATAAAAAATCGTGCGGTCACAA	-
m0647	MDC016471.219:7098:7226:-	-50.7	m0647-5p	m0647-3p	17	1	16	ATCACATCTCAACTGTTCATTGTGGATCGTGCGGTCAGTTTTTATCATATACTATTTATGTTTAATTTAAAATAATAAAATCAAATAATTGCTGACCCAACGATACACGATGAACGGTTGAAATGTGGA	.((((((.((((((((((((((((.((((((.(((((((..((((((((.......)))).....((((......)))).....))))..)))))))).))))).)))))))))))))))).)))))).	CTGTTCATTGTGGATCGTGCGGT	CCAACGATACACGATGAACGGTT
m0648	MDC016471.231:25193:25321:-	-50.7	m0648-5p	m0648-3p	17	1	16	ATCACATCTCAACTGTTCATTGTGGATCGTGCGGTCAGTTTTTATCATATACTATTTATGTTTAATTTAAAATAATAAAATCAAATAATTGCTGACCCAACGATACACGATGAACGGTTGAAATGTGGA	.((((((.((((((((((((((((.((((((.(((((((..((((((((.......)))).....((((......)))).....))))..)))))))).))))).)))))))))))))))).)))))).	CTGTTCATTGTGGATCGTGCGGT	CCAACGATACACGATGAACGGTT
m0649	MDC016577.226:20642:20798:-	-36.6	m0649-5p	-	42	41	-	TGAATAATGCTAGATTGTAATACTAAGTGGCTACTTTTGAGTCTTAAGAACACTAATTAAGTAAAATTTGATTGAGATTTCACAAATTATTGCATCCATGAGTAATGGATTAGGATTCCCTTTGGGGCCATTTGGTCAAAACAAAGTAGATACCTCG	.((......(((..((((...((((((((((..(....(((((((((.............((((((((((..((......)))))))).)))).(((((.....)))))))))))))).....)..))))))))))....))))..))).....)).	TAGATTGTAATACTAAGTGGCTA	-
m0650	MDC016609.243:8642:8993:-	-77.4	-	m0650-3p	9	-	9	TGTTGGTAAGATGCAGAAGTCATGTCATTTTTTTGTTTAGATATCATGTCARATTATTCATGGAGATCAATATATTTTGGAGAAAATCTTCTGTGCCAATAGAGATATACTATTTTTTGGGTCCATAACACGCATAAATCACCTAATGAGTATTATAGATAAAAATGATTATATCTTTGTTTGTAGAGAAGTTCTTCAATATTAACACATAAATTACCTGATGAGTGTTATAGATAAAAATAATTATATCTCCACTTGTAGAGAAATTCTTCAATATTTAGAGTTGTGTTTTGATCGCGTTTTAAACCAAATTTTYTAAACCAAATGATGTGATTGTTGATAGATTATTGAT	.((..((((..(((((.((((((((((((((((.(((((((..(((((..........))))).((((((......((((((((...(((((.(((.((((((((((((..(((.(((..(((.((((.((.(((..........))).)).)))).)))..))).))))))))))))))).))).)))))))))))))....(((((.........((.(..((((....(((((.((....)).))))).))))..)))...((((((.........)))))))))))))))))....))))))).)))...........))))))))))))).))).))..))))..))	-	ACCAAATGATGTGATTGTTGATA
m0651	MDC016620.357:18392:18506:+	-38	m0651-5p	m0651-3p	23	14	9	TTGTTGAAGTAACTGCCGACTCATTCACTCAAGCACTCAGTAGAGATTAAAGGAGTGTAAACATCAGACAATTTGCTACTGTGATTGTGTGAATGAAGCGGGAGATATTTTACAT	.(((.((((((.((.(((..((((((((.(((...(.(((((((((((....((((....)).))....))))).)))))).).))).))))))))..))).)).))))))))).	AACTGCCGACTCATTCACTCA	TGTGAATGAAGCGGGAGATAT
m0652	MDC016644.272:7082:7344:-	-50.66	m0652-5p	-	9	8	-	ATTTCAAATCTCATGGACCAAAATGATGAGTTATGTAAATTTCAAGAACCATTTTGACTAAAAAGCCTTTACTTAATATTGAACATATCCTTTCTATTGCCAATTAACATCTCTTGTTTATAGTTGACATATGTAGAATATCGCTTGTACAACATCTCTTGTGTAAATATCAAATTTTATGATAGGGAAAAACAAATTGGACACCTTAGGACTCATTTGATAACCACGTAGCTTTTTATTTTTAGGTCCATTGCCTTTTTTTT	............((((((((((((((.(((((((((.....((((((....))))))...................(((..((....((((........((((((.........(((((...(((((((..((........))..))).)))).(((((...(((((........)))))...))))).))))))))))).......))))....))..)))...))))))))).)))))))..)))))))............	TCATGGACCAAAATGATGAGTTA	-
m0653	MDC016648.113:2569:2777:-	-50.9	m0653-5p	-	8	8	-	GTATTGTATTAGAGAAAGACCGTATTGCATTTATAATCCTAAACTGAATAGGTTATCCACCTCTTCTGATTAGCTTGGGTAACCATGATATGCTGCTAGGTGTCACTCATGGTTTGTGGAAGCTCTAAACGTGTGTAATCACTAAAGGGAGAATTGAAAGTAAGTTTCAATTCACAATCGATGTAAAATGGTTTTAATCGCCCACTGCC	(((.((.....((..((((((((.(((((((.((..(((((((((.....(((((((((...((.......))..))))))))).((((((........)))))).....)))))).)))..((((....(((......)))...)))).(((((((((.....)))))))))...)).))))))).))))))))..))...)).))).	AGAGAAAGACCGTATTGCATTTA	-
m0654	MDC016679.49:17676:17938:-	-41.2	m0654-5p	-	18	18	-	GGACTATCAAATGTTAGAATCATAGATCTGTCACTATCTAGAATGTCTTTTTATTAGGTCACAACAATCTACGAATTTCAAGCACCATTTGTTTTGCAATCAATTTATTAAAACTCTTCATTAGCTATTGCGTTTTTAAATAGGTGTCAGTGTAACAAATATATGATAAATAAGTATCTATGTGTTCAAATATGAACAATTAAAAAATCATCGACCCATCCCACAAACATTGTACCAAACAACAGACTAAACATAGGTAGTTG	.(((((((...((((.(((((.(((((.(((.(((...(((((.....)))))...))).)))...))))).))..))).))))....((((((((((((.......................((....))...........((.(((.(((......(((((.((((......)))))))))(((((....)))))...........))).)))))...........))))))..)))))).............))))))).	ATGTTAGAATCATAGATCTGTCA	-
m0655	MDC016697.229:7066:7231:-	-44.4	-	m0655-3p	14	-	13	TTGGTGCTTGTTGCGAAGTTCGATAGCCAATTCGAGATCCTCTGGCGTATGCACGTATGCATTAGTCCACAACTTGACATTAGCAATGTTTTTGTTTGAGATGTTCCTGCGATTTGGCAAGAGCTTGCTTCGATCCTTGAACGGTGTGGAGATTCGTGAGCGATTC	....(((((...(((((.(((.(((.((..(((((((((.....((((((....))))))....(((........)))...(((((.(((((((.(..((.(((....))).))..)))))))))))))..))).)))))).))))).))).))))))))))....	-	CTTGAACGGTGTGGAGATTCG
m0656	MDC016706.224:4117:4354:+	-85.84	m0656-5p	m0656-3p	285	91	190	GCCAAAATGTTGCTTTTATCTGCATTTGCACCTGCACTTGTGCTCGTTCATGTTTCTTCCTTCCTTGAAAAACCCTAAAGCCAAAGCTTCAGAGAATGGAAAAGGTTTTAGATATATGAGAACAAAAATGACAAGAGGAAAGGAATAAGGGAARAGAAGGAAAATGGAAATCAGAAGGAAGAGSAGGAACAAGCAAGAGGTGCAGGTGCCAGTGCAGGTGAATGCCATTTTGGTTCAT	(((((((((..((.((((((((((((.((((((((((((.((((.((((....((((((((((.........((((....((....((((.....((........(((((......)))))......)).....))))...))....))))...............(....).))))))))))...)))).))))..)))))))))))).)))))))))))).)))))))))))....	TGCATTTGCACCTGCACTTGT	AGGTGCAGGTGCCAGTGCAGG
m0657	MDC016762.98:1:90:-	-25.7	-	m0657-3p	14	-	14	GTTAAACCACGTCAACATTTTTATATTACTATTTCTTTTTGTTTTATTATTTTTATAAAAAAAATAATATGAAATGTTGACGTGGCTTAA	.((((.(((((((((((((((.((((...(((((.(((((((............))))))))))))))))))))))))))))))).))))	-	ATATGAAATGTTGACGTGGCTTA
m0658	MDC016831.126:4013:4253:-	-41.78	m0658-5p	-	5	5	-	ATCCAATCCTAATGAATCGGTTTGTTTCGGATATCTGTACTGACTATTTACTTACAATGGACAAAATTTATTATGTACAACTACTCACACGCGTTGTTCATCCCGAATAAAACTTGCACCAATTATCAGTATRTTTGAATCTAAAAGACAAGAACCCTTTGATTAGAGGTTAATGCTTCTCAACTCTCAAACACAAAAAATCAAAGAAACAAACTTGAGGGGTATTTTCGGAACGAGGGTT	((((....(((((.((..(((((((((.((((.((.(((((((..((..........(((.(((..(((((((((.(((((...........))))).)))....))))))..)))..)))))..)))))))....))))))...)))))..))))..)).)))))..(..((((((((((((...............................))))))))))))..).......)))).	AATGAATCGGTTTGTTTCGGATA	-
m0659	MDC016856.67:1705:1852:-	-38.2	-	m0659-3p	44	-	43	TGATGGGTCTATCAGCTTTTTGGTTCTAGTGGATTGGAGAAGAAGAGGAAGATGACGACGTCGTCGTGACCAATAGACTGTTTCCGGTCACTGTAGGCTGACCCTAGAAGGAGGGTATCGACCACTGGAAGAAGATAAAGAACTTTAT	(((((....)))))....(((..(((((((((.((((.........((...((((((....))))))..))....(((((....)))))...........(((((......))))).)))))))))))))..))).............	-	TCGACCACTGGAAGAAGATAA
m0660	MDC016869.348:94:287:-	-41.51	m0660-5p	-	7	7	-	CATATACAAACAAGTTTGACGGTTGGATTGTTAAAATTAGTTTCATAGAATTCGTATCCCATCAAAACTATAGATTCACTAACACTTAGAGTTTATTTATACTTTCATTAAGTATACCATAAYATTTTGTGGTATCCACTGGTGTAAATAGTTTTAAATTGACGATCAAATTCGTTCGATTGTATTTGTATAGG	..((((((((..((((.(((((...(((((((((.............(((((..((............))..)))))...........(((.(((((((((((.......((((((((((((....)))))))))..)))))))))))))).)))...)))))))))....))))).))))...))))))))..	CAAGTTTGACGGTTGGATTGTTA	-
m0661	MDC016891.97:11288:11524:-	-44.14	-	m0661-3p	5	-	5	AGACTAGTAAAACTTTAATATCGATCACATKTGTTGTAGCAAAAACAAATTGATAACTTTCAATATGGGCTTCAACTRCGATAGTTACATTAGGTTTCTATWAGCCCTCACTYCATTTTGGTACAAAATTAAAAKTTAAGAGCTAGTTTGATAACCAATTSGTTTTAAGTTTTTWATTTTATTTTTAATTATWTAGATTGATGAAAGCAGTGTGAATCGATGTTCTAAAAAGTAGTC	.(((((.(........((((((((((((((.(((((((.(((((....(((((......)))))..(((((.........((((..((.....))..)))).)))))........))))).)))..((((((((..(((((...(..((((.(((......)))))))..).....))))).))))))))...............))))))))).)))))))))......).)))))	-	AAGCAGTGTGAATCGATGTTCTA
m0662	MDC016912.126:1948:2144:-	-51.33	-	m0662-3p	5	-	5	TCGTGAGGAGAAATTGAAACTCCTTTGCTTCTTCCTCCCACTTGGTTTGGACTGTCTTTTTTTTGTACTCATACTGCCTAGGGTTTTCTTCCCCGTTTCGCTCTTAATGACTATAGGCTTGTTTGGAAGTGTTTTTTTTTTTGAACAAATAATAGTATCTACACGAAAGGAGTGGGGGAATGAGCTAAGCCTTACAA	..((((((..............(((.((((.((((.(((((((..((((.(((((......((((((.((((...((...(((........))).....)).....)))).)))))).(((((..((((........))))..)))))...))))).......))))..))))))))))).)))).)))))))))..	-	GAAAGGAGTGGGGGAATGAGCTA
m0663	MDC016920.486:5030:5140:+	-19.1	m0663-5p	-	14	14	-	TCGTTCAYTATCGTATATCGTGCGGTAAAAAATCATTTCAAAATTTAAAATTTAAAATTAAATATAAATAATACCTAACGAAAATTGATCGCACAATGTACRATGAATGGT	(((((((.....((((((.(((((((....(((..((((..(((((........)))))...(((.....)))......))))))).))))))).))))))..))))))).	TCGTATATCGTGCGGTAAAAAAT	-
m0664	MDC016953.126:2128:2500:+	-85.33	-	m0664-3p	5	-	5	GTTGCATATATTGTCGGGGAAATAGAAAATATTCATGGGATAAGCATGGATTGCTTAGGTAACAACTTTGATTAACATTTCCTTACCGACTTGAGAGATGAAACCATGTTTCCACCCTTGGATCTTTGCCATCACCCAATCCTTTACGAATGCCAGGGCCTCCATTTTCGATTTTCCCCAAATAGTTGGAATGCCCAGATAATTCCCAAGGTCATCCACCTGCGGCATACCCATAATATTGCACACTTCGTCACGGAGCCCAATTGGGTTGTTAGCCCCAAAGAAAATAGAGGATTTATGCATACTTACTTCATGATCTGATGCTAGTCAATAGTCGTTTAGAAGCTGCACCATGTTCTGACAGTTAACCAGA	((((((((.......(((((......(((.(((((.(((..((((((((.((((....)))).............((((((.(((......)))))))))...))))))))...))).))))).)))....)).))).((((((((.........((((.(((.....(((.........((((..(((.((((((((......((...))........))).)))))..)))...)))).......)))....)))))))..(((((........)))))......)))))))).)))))).))..((((((.(((.((.(((.(((...(((....)))...)))))).)).))).))).)))........	-	AGAAGCTGCACCATGTTCTGACA
m0665	MDC016953.139:3406:3778:+	-85.33	-	m0665-3p	5	-	5	GTTGCATATATTGTCGGGGAAATAGAAAATATTCATGGGATAAGCATGGATTGCTTAGGTAACAACTTTGATTAACATTTCCTTACCGACTTGAGAGATGAAACCATGTTTCCACCCTTGGATCTTTGCCATCACCCAATCCTTTACGAATGCCAGGGCCTCCATTTTCGATTTTCCCCAAATAGTTGGAATGCCCAGATAATTCCCAAGGTCATCCACCTGCGGCATACCCATAATATTGCACACTTCGTCACGGAGCCCAATTGGGTTGTTAGCCCCAAAGAAAATAGAGGATTTATGCATACTTACTTCATGATCTGATGCTAGTCAATAGTCGTTTAGAAGCTGCACCATGTTCTGACAGTTAACCAGA	((((((((.......(((((......(((.(((((.(((..((((((((.((((....)))).............((((((.(((......)))))))))...))))))))...))).))))).)))....)).))).((((((((.........((((.(((.....(((.........((((..(((.((((((((......((...))........))).)))))..)))...)))).......)))....)))))))..(((((........)))))......)))))))).)))))).))..((((((.(((.((.(((.(((...(((....)))...)))))).)).))).))).)))........	-	AGAAGCTGCACCATGTTCTGACA
m0666	MDC016977.200:1531:1739:-	-37.72	m0666-5p	-	10	10	-	GGCAATCCTATGATCAGGAACGTTTAGGATATATATACGAAAGCGAATGGTCTCATGAATCTAACTTCTTTAGATCACATTCTCCCAATTACATATTCCTTGAATATAACATTTATGTGAGAACACTTCAAATAATAATCTTTGCCCTTTATATTAAATAGATTAGTTTAATATGTGAAATGTCCGTAAAGTATCATCATATGATTGGT	..(((((.((((((..((.((.((((((((((..........(((((.(((((...(((......)))...)))))...(((((.((.....((((((...))))))........)).))))).................)))))....((((((((((......))))))))))....)))))).)))))).)))))))).)))))..	TGATCAGGAACGTTTAGGATATA	-
m0667	MDC017012.71:28735:29004:+	-54.12	m0667-5p	-	11	10	-	TTTCATTCAAACTTTAGGTATGAAAGTGGGACAAAAAATTGAAATTTCACTGTAATTGAAGGTTGTAAAGTGGGAATTTTTTTTTTTAGTTTTAGTGGAARAGGACGGTTAACAATATACGATTTCATATTGCTCYTTGAGCTTAAATCTCAATGTAGGTAATAAATTTTGATGCCAAGTTCTCAAGAGTGAGTGATATTTGAATTTTACATGTGCTGGTGTTATATGTTCTACTGGTATACCATATGAAGGAAAGCTAAATCATGAAAA	((((((.....(((((((((((..(((((((((...........((((((((.(((((((((....(((((....)))))..))))))))).)))))))).....((((.......((.(((..((((.(..(((...((((((..(((..(((.((.....)).)))..)))...))))))....)))..)))))...))).)).........))))........)))))))))..))))))...)))))............)))))).	ACTTTAGGTATGAAAGTGGGACA	-
m0668	MDC017026.232:14907:15049:+	-20.8	-	m0668-3p	6	-	6	CCTTCCCACTAATAAATCGACCAATTTCCTTTTTTTTCTTTTTATTGCGTGTCATAATATAATTGTGATAAGTTTTATTTTTTATTTTTTAATAACCGATATTATTTATATTAAGAGAGGAGGTGGACTTAGCCTCATRATGA	............(((.((.(((....(((((((((...........((.(((((((((...))))))))).))..((((..(((((....)))))..))))...........)))))))))))).)).)))............	-	AAGAGAGGAGGTGGACTTAGC
m0669	MDC017051.231:1301:1503:+	-36.17	m0669-5p	-	7	7	-	CTCCAATTGATAATTCCTCTATTTATTCGGACATGGAAAATGACAGACCAGGTTTTATACCATTGATAATTCCTCTATTTATTCAGACATTTTAAGAGAATTATCGTACACTCAATACTACATAGTACATTAAGAGCTGAAGAGTATTTGAAATCAAAATACAGAAACTTCTGATATACATAAGAAATGGATTATAATTGGAA	.((((((((.((((((.(((((.((((((((.................(((.(((((.......((((((((.(((..................)))))))))))..........((((....))))...))))).)))....((((((.......)))))).......))))).))).)).)))...)))))))))))))).	TAATTCCTCTATTTATTCGGACA	-
m0670	MDC017070.350:14864:15095:-	-94.7	-	m0670-3p	33	-	33	AATAGAGAAGCAGAGAGGGTCGGTCGTCCTCAACGTTGAAGATCAGCAGTAGCAGCAGAAGCAGCAGTGGCTTTGCTCTCAACGTTGAAAGCAAAGCATAGTTTTTGCTTTTACGCAAGTGTTTGTTCGCGTCAGGAATTTCCGTCCGGGATGTTTCCTGGCCGACGAGCGGACAGCTCCCTAGGAGGTTGGCGCCGGTTGAGGGCTGCTGTCGGGCTTCTACTTTTCTGTC	.(((((((((...(((((.(((((.((((((((((.((..((((.((.((((.(((((((((.......((((((((.(((....))).))))))))...))))))))).))))))...(((((((((((((((((((.((((....))))...))))))).)).))))))))))...........))))..)).).))))))))).))...))).))))).))))))))).	-	TGAGGGCTGCTGTCGGGCTTCTA
m0671	MDC017077.292:3086:3188:-	-20.3	m0671-5p	-	5	5	-	CAGTCTTCAAATTTGATGTAGATGCGTAGGTTATTAATCCAAGGGTCGCGATGACTTGATCTCAGACGAACAATTTAACGATTGCTTCAAATTTTGAGCTTGA	(((.(((.((((((((.((((...((((((((.((..((...((((((........))))))..))..)).))))).))).)))).)))))))).))).))).	ATTTGATGTAGATGCGTAGGTTA	-
m0672	MDC017080.175:6570:6845:+	-77.39	-	m0672-3p	22	-	21	TGGCTCCYATTCTGTAACTTTTTTCAAGGATCCGAACCRTCTATATTTCAATTCATCAGTCATAGTTCATCCTTGCAAAAATTTAGACAAATCCAAAACCATTAAGACATTCATTTGTGGTCAAGACAATGGACGATTACGGTTTTACAGAGGAACACTAAATTTAATCCAATGATCCTATGGTTTTGGATTTGGGTGATTTTTAGTAGTYGTGATCTTTGAGGTAACACATAAATATAACGGTTGGATCGTTGAAATACATTACAGAGTGGKCCC	.((..((.(((((((((....((((((.(((((.((((...(((((((........(..(((.((.((((...(((.((((.(((..(((((((((((((((...(((...(....)..)))..((((.((((.((((...(((((.....)))))....))))...)))).)).))..)))))))))))))))..))).)))).)))...)))).)).))).)........)))))))..))))))))).))))))....)))))))))))..))	-	TTGGATCGTTGAAATACATTACA
m0673	MDC017089.89:4697:4860:+	-34.1	-	m0673-3p	7	-	7	AGTCAGTTTAGAGTGTTTTAGCAATCCCTCCTAATCCCCGGTTTAAGAACGATCCCTACTTATCCATACTACAATTGTCAACAAGAGGGTTAATTTTGTGTGTTTAGTTATTTTACACATCAGCGGCAGATAAGGATAGGGTAGGATAAGGCTTCTAGAAAGCC	.((...(((((((.((((((.(...(((((((.(((.(((.............((((.(((......((.......))....))))))).......((((((...........))))))....)))..))).))))..)))...).)))))))))))))..)).	-	AAGGATAGGGTAGGATAAGGCTT
m0674	MDC017130.228:13296:13397:+	-42.8	m0674-5p	-	5	5	-	TAGTTATTGGTTTGAGTGGATTTGGAAGAAGAAAAATCCACAAATATGAAAATCATAAAGTGGAGTATTTTCTCTTCTTAAAACCACTCAAGCCAACGATTC	.(((..(((((((((((((.(((((((((.(((((.(((((...((((.....))))..)))))...)))))))))).)))).)))))))))))))..))).	TTTGAGTGGATTTGGAAGAA	-
m0675	MDC017135.84:615:717:-	-39.5	m0675-5p	-	12	11	-	TTTGAGTGACAAACATATGATATTCGTCGCGCAAAGCTGTCTTACGCGACGAAAGTAGCGTCGCGTAATATATTGCGTGACGAATGAAATAATTGTAATTATA	..(((...((((...(((..((((((((((((((...(((.((((((((((.......)))))))))).)))))))))))))))))..))).))))..)))..	AAACATATGATATTCGTCGCGCA	-
m0676	MDC017201.236:27804:27935:+	-28.6	-	m0676-3p	16	-	16	CAAAACGTTTTGGTTTCTGTAATCCCACCATTGGCAGAGCTAGAATTTTTGGCGAGGAGGGGCCTCTCATAAAGGTTTTTATTTTTTTTTATTTTTTTAAGCGGATGGTATTTACAAGGCTAATATATATCT	......((.(((((((.(((((....((((((.((...((((((...))))))....((((((((.......))))))))....................)).))))))..)))))))))))).))......	-	AGCGGATGGTATTTACAAGGCTA
m0677	MDC017220.346:1726:1971:-	-57.6	m0677-5p	-	18	17	-	AATTCAAAGAACTTAGTGAAGAAGGCTTTGGTATATTTAACACAATACGTTGAAATGAAGCAAAGCTTATTTATTGATATCTCCGATAAGTTACAAATATGTACATATACATGAATCAAAATAAACAAACAAGAGGGAGCCTTCACAAAGGTTGCTCAGGAGAAGTCTCAGCAGTCGGCAGAGCCCCAGAAAGAGAAGGCACCGAAGGGTGATCATTCGAAGCCTCAGTACTGGGCAGAACCCCAG	...((..(((..((((((((..((((((((.(.((((((((.......)))).)))).).)))))))).))))))))..)))..))...........((((((....))))))...................((((..((((((.....(..((((...(((....)))))))..)(((...))).........))))))(((....)))............))))....(((((......)))))	ACTTAGTGAAGAAGGCTTTGGTA	-
m0678	MDC017250.80:5306:5449:-	-56.3	m0678-5p	-	9	9	-	AATTTAGGAATGAGAATTGTTATTGGCACTCCAAAAATCTCATTTTGCACTCCAAACTTTCCATAATTAGAAAGAAAAAAATACACTTGTGAGGAGTGTCGATTGAGATTTTTAGAGTGTTAATAACAGTTCCCTTTAGGAATA	.((((..(((.(.((((((((((((((((((.((((((((((.((.(((((((...(((((........))))).......(((....))).))))))).)).)))))))))).))))))))))))))))))).)))..)))).	TGAGAATTGTTATTGGCACTCCA	-
m0679	MDC017257.120:856:1188:+	-83.43	m0679-5p	-	21	20	-	ATTCCAGATGAAATAAGTCGTTTCTGCCAGGTATTGACACGTGTCCTATTTGATGACTTTTCCAACTCATTTCAATTTTCGTTGAGTCACATGCTACGTGTAAAATTTATGTAATACATGAGCGTTGACACTTTGATTTATCGGTCAACATTTATTTACCGAAATTTCGATGTCTACAGTTACTAGTTGATGTTCCGAAAMAAAAAATTTAAGCATTCGGTCGTTAATGACTATTTGGTCTAGTGACTACTGGTCTTAGGGCTGTGAGGCTGCTTGCAAGTGTACACATCCCGGAAATTACTTTGGCAGAGAGGATGCTATGTGTGCTTGACC	..((.((.....(((.(((.(((((((((((((..(((..(((((........(((((....((((..............))))))))).(((((.((((((..((....))..))))))))))).))))).((((..(.(((((.((......)).))))).)..)))).)))...(((((((.(((((((..(((((................))))).)))))))((((....)))).)))))))..........(((.(((((.(((.......))).).)))).)))......))).)))))))))).)))..))).....)).))..	AAATAAGTCGTTTCTGCCAGGTA	-
m0680	MDC017285.97:5006:5245:-	-70.4	m0680-5p	-	6	6	-	TGACATGAATATGAGAACTCTTCGTTGATCGTATTCAGTGAACTCATTCTCTATTGAGCACCTACGTACTTGTCTTGATGTCACACACACCAATGACTCGAGACTAGTCACTCTCCCTGAGAGAAGACACAGTACGTACTGATCTTAACGGACTGTCAATGCCCAATTGGCAATCCTATGATCAGGAACATTTAGGATGTGTCTACGAAAGAATTGTCTCATGAATCTAACTTCATTAGA	.........(((((((..(((((((.((.(((((((.(((..((((........))))))).((((((((.(((((((.((((..........)))))))))))..(((.(((((...)))))..)))..))))))))((((((.....(((.(((((((.....))))))).)))...)))))).........))))))))).))).))))....)))))))..(((((.....)))))	ATGAGAACTCTTCGTTGATCGTA	-
m0681	MDC017325.138:34024:34166:+	-73.7	-	m0681-3p	9	-	9	AAGGAAGACTAGAGCCAAAACATCCAAGACTCACCTAACACCTGATTTGATGAAGACCATATCCTTTTTTAGCCTTTAGGTGTGTGTTTGCTAGCTAGCTGGGTGGTAGGTGAGTCTTGGATGTTTTGGCTACGGTCTTCGTC	...(((((((..(((((((((((((((((((((((((.(((((..((.(....((((((((.(((............))))))).)))).....).))..))))).)))))))))))))))))))))))))..)))))))...	-	AGTCTTGGATGTTTTGGCTAC
m0682	MDC017348.260:2621:2757:-	-34.52	-	m0682-3p	8	-	8	GAAAGAGTTTGACCGGTGTTTCCGGTCTGTTTTACCGCTGGACAAATAGGAATACTTTAGTGGTGTACAAGTAAAGATTTTAAAGGATTTTGAAGGTGATAGACTTGATAGGATTTAGGAGGATTTAAAACTCTTAC	..((((((((((((((.....)))))).((..((((((((((.............)))))))))).))......(((((((...((((((((.((((.....))))..))))))))...))))))).))))))))..	-	TTGATAGGATTTAGGAGGATTTA
m0683	MDC017398.116:808:1006:-	-30.76	m0683-5p	-	5	5	-	CTTCAATTAATTTGATCCGACGGTCGAAAATTAAAACGATGTGTAAGAAGTAAAAAAAAAGATGTGTGGATATCATACCCCTTTCATCATTTGGAGTGCTCCCTTTCATTCAACACTTTGTGATTTAGTTACGCATTTATAAATAAATAATAAGTTTAATTTTGATTATAATTTTTATGGTGATAAGATAGTTAGAAGA	(((((((((.(((.(((..((.((.((((((((....(((((((((...........((((..(((((.....)))))..)))).(((((..((((((...............)))))))))))....)))))))))......(((((.....)))))..........)))))))))).))))).)))))))).)))).	TTTGATCCGACGGTCGAAAATTA	-
m0684	MDC017435.164:593:720:+	-24.1	m0684-5p	m0684-3p	14	1	13	TCGTCGGACTCGCTCTACTCTAACAACACCGATACTATCCTCAACTTTATCACCCGCTCAATCTGTCATGTGTGAGATTTTACCACAAAAAAACCTCGGTATTAGTTAGAGTATGGTAATTCTATTTA	.....(((.(..((.(((((((((((.(((((............(((...(((..((.......))...))).))).((((......))))....))))).)).))))))))).))..).))).....	CTCTACTCTAACAACACCGATA	TCGGTATTAGTTAGAGTATGGTA
m0685	MDC017462.94:1229:1391:+	-31.7	-	m0685-3p	6	-	6	ATAAAGGGTAAAGTGAATAGTACCAGATTGACTTTTTAGTGTAAAAATGTGGTTTTTCGTTAAAGTGAACAGTACCGGGTGCTTTTCGTTAAAGTTCCCAAGATTATATTTGCAAAAAAAAAAAAAAACAATTCAATTTGGAGATCGTTTAGTTATTCACACC	.....((((((..((((..((.(((((((((.(((((..(((((..(((((((((...(((......)))......(((.(((((.....))))).))).))))))))))))))..)))))...........)))))))))..))..)))).)))))).....	-	ATTCAATTTGGAGATCGTTTAGT
m0686	MDC017514.205:9543:9644:-	-61.04	m0686-5p	-	19	19	-	TGCATGCAATTAGGGCAAGAAGAATAGCACATATAGCCTAAATATGCTATTCTTCTTGCCTTGAAGCTAAATGTGCTATTCTTCTTGCCCTAATTGCATGCT	.(((((((((((((((((((((((((((((((.((((........((..........))......)))).))))))))))))))))))))))))))))))).	TAGGGCAAGAAGAATAGCACA	-
m0687	MDC017536.123:19010:19197:-	-55.05	m0687-5p	m0687-3p	1173	1139	1	GAGAGCAGAATAGGCGTAGATAGACCGTGGGAATCTCAGAAAAGAAGAAAAAAAAAATCCCCACAAAAAAAAGGAAGAAAAGTTATGGTCTTTAATTAGGGTTTCTTCATAAAAGACCGCCATTMTTTCTTCAATCGTTCATTCATTCTGCGTATCCGAACGGTCTATCCACTCCTCTCTTACTCTCT	(((((.(((..(((.((.((((((((((.(((..(.(((((..((((((........................((((((((((..((((((((.((.(((....))).)).))))))))..))).))))))).....))).))).))))).)..)))..)))))))))).)).))).)))..))))).	TAGGCGTAGATAGACCGTGGG	GAACGGTCTATCCACTCCTCTC
m0688	MDC017544.289:5274:5447:-	-45.82	-	m0688-3p	7	-	6	TTAAGTTTCATTGTGATCCAACAGTTGGATCTCTGCCAATTGCAAAATTCAAATGGCGGTCAACGTTTTATTTTCACGAACTTACAAATCCAATTCGGGAAGATTCGTACGTAAATTCCCAATCTGTATTAAAGGTTGATGACGATCCAACGGTCGGATTGTCAATTCACATAA	....((...((((((((((.((.((((((((.((((((.(((.......))).))))))...((((...((((((.((((.............)))).))))))....)))).......((((((.......)))))).....)))))))).)).)))))).))))..))....	-	ACGATCCAACGGTCGGATTGTCA
m0689	MDC017550.46:24506:24594:-	-32	m0689-5p	-	15	15	-	CACCATTTAGTCATTTGGCATCTCTTTTTCGTACTTTTCTTTGGACCAAGAAAGGGAAGGAAAAAAGGATGCCAAAATGCTAAAATGTC	.....((((((..(((((((((..((((((.(.((((((((......))))))))..).))))))..)))))))))..)))))).....	TCATTTGGCATCTCTTTTTCGT	-
m0690	MDC017565.577:3989:4309:+	-114.84	-	m0690-3p	34	-	33	CACCAATAAAGGCTTTGACGATCACCAAAACAGCACTCCAACCGTGGAACGTGCTCCAAGTGCAAATTTTACTTCGAACAAATCGACATTTACAAGCCACTTGATTTTTGAGGTAAAAAGCAAAGATAACCATAACTAATCAATTCATTTTTATCATATATATATATATATATATATATATATATAATCCAATTTGTATGTATGTTATGTATGTTTTCTGTATAGAGGTGCAAGAAGGCAAGATTTCTCAAGTGAATTTCTCTCAAGTTGGAGAGAGTTGGGGTGAGTGCTCTTTTGGTGATCGTCAAAGCCTTTCTTGGT	.(((((.(((((((((((((((((((((((.(((((((..(((.(((...(..(.....)..)...((((((((((((..((((((..............))))))))))))))))))...........)))........((((((.........(((((((((((((....)))))))))))))..(((((((((...............((((((((((((....)))).)))))))).((.(((......)))..))...)))))))))..)))))).)))))))))).))))))))))))))))))))))).)))))	-	TCTTTTGGTGATCGTCAAAGC
m0691	MDC017605.260:11317:11444:+	-26.9	-	m0691-3p	9	-	9	GAATCGTGTCCGTTCAGTRTATATTGTGCTGTCARTTTTCATTAAATAATATTTATATTCAATTTTAAATAAAAAATWCAAAATAATTTATAATCGCACGATTTACKATGAACGGACAYAATTGATTG	.(((((((((((((((...((.(((((((....................((((((..........))))))..((((........))))......))))))).))...))))))))))....))))).	-	GCACGATTTACKATGAACGGACA
m0692	MDC017638.188:11464:11605:-	-34.61	m0692-5p	m0692-3p	65	63	1	CAATGTGCCCAGAACACGGGATGGTACACTCCATACAAGTTGTGAGAATCTTGTGTTAAAAAATTAATAACAAAAAAAATAAAATTTTCCACCTCACTTATATAATAACATGTGGTATATCATTTGTGTTACGGGCACAAGG	...(((((((..(((((((.((((((.((..(((.......(((((....(((((((((....))))).))))..(((((...)))))....)))))............)))..)).)))))))))))))..)))))))...	AGAACACGGGATGGTACACTCCA	TGGTATATCATTTGTGTTACGG
m0693	MDC017644.159:7771:7868:-	-23.1	-	m0693-3p	12	-	11	AAGGGTAAAATGAATAGTACCAGGATTGACTTTTTAGTGTAAAAATATGGTTTTCATTAAAGTAAACAATACCAGGAGCTTTTCGTTAAAGTTCCCAT	..(((...((((((.(((.((.((((((...((((((((.((((......))))))))))))....)))).)).)).))).))))))......)))..	-	ACAATACCAGGAGCTTTTCGTTA
m0694	MDC017656.203:8008:8215:-	-48	m0694-5p	-	7	6	-	AAATGTTGATGCACAAAATCAGTGAGGACTTTCGTACAACAGAAAGTGTTAAGTTTGTGACCTTCGCTAGATTGCTTCAGTCACTAGTGTGGATAAGTATGTAAATGGATATGGATAGGGAAGCAAACACAAAATGTATGTGGTTCACCCAGATTGGCTACGTCCACGGAGTAGAGGAGTTCTCATTAATTGTGAAGGGTTTACACAA	...(((.(((.(((((....((((((((((((..(((...................(((((....((......))....)))))...(((((((..(((.((...(((...(((((......(((.(((.....))).))).))))).))).....))))))))))))..)))..))))))))))))..)))))....))).)))...	GCACAAAATCAGTGAGGACTTTC	-
m0695	MDC017703.192:5274:5609:-	-61.18	-	m0695-3p	55	-	55	AGAGAGAGAGAGTCGGAGCATCGGTGCTGCCAAGTTAGTGTTGGAGATGTTGGGTTTTTGTATTTGTGACTGTGAGAGAGGGAGAATCACTGAAGAGCCTTCGTGAGGAAAAGAGGGAGTGGCAGAGAGACTGAAAGAGGGTGAGAGAGCGGGTGACTTGGTGAAATAAAACTAAAGTTTGTGAGAATAAGAGAGCCAGAGAGAGAAACGCTTTTGTTGAGAAAATATCTGATGCTGTGTAAGTTACAATAAATGACAAAGAACATTAAAAACCTTTAAAATACCTGAAAAGTGGAAAAGTTAGTGTAGACATTGAAATTTCGGTAAAATAAATGT	............((((((..(((((((((((.........((((((...((((.(((((((..((((((((...(.((....(((.((.(((..(..(((((..........)))))..)..))).))..((.((.(((((((......(.(((..((((........((((....)))).......))))...)))...).......))))))).)).))......)))....)).)...))))))))......)))))))...))))....))))))....((........))........).)))).))))))..))))))............	-	GTGTAGACATTGAAATTTCGGTA
m0696	MDC017703.193:29898:29967:+	-30.2	-	m0696-3p	9	-	9	AATCCTAAAATATCACGATATTATTGATAATATCTCGATATTATCAATAATATCGTGATATATTGACAAT	.....(((.((((((((((((((((((((((((....)))))))))))))))))))))))).))).....	-	ATTATCAATAATATCGTGATA
m0697	MDC017703.193:29898:29965:-	-31	-	m0697-3p	10	-	9	TGTCAATATATCACGATATTATTGATAATATCGAGATATTATCAATAATATCGTGATATTTTAGGATT	.(((...((((((((((((((((((((((((....)))))))))))))))))))))))).....))).	-	ATTATCAATAATATCGTGATA
m0698	MDC017759.318:5027:5228:-	-67.8	m0698-5p	-	5	5	-	ATCCTAGATCCTCTTTGTGAGGATTCTGGAAATCCTCTAATCACATCCGTTTATTGTAATATCGTACGGTCAGAAATCATTATAATATTTTTTATTTAAAATTAAATATAAATCATATGTAATGAAAACTGACTATACGATTTACAATAAACGAATATAATTAGAAGATTCTAAAATCCTCGTAAAGAAAACCCGAAGGGAA	...........((((((((((((((.(((((.((.((((((.(.((.((((((((((((.((((((..(((((...((((((((((..(((.((((((....)))))).)))..)).))))))))...)))))..)))))))))))))))))).)).).)))))).))))))).))))))))))))))....((....))..	CTCTTTGTGAGGATTCTGGAAAT	-
m0699	MDC017815.124:5206:5418:+	-65.1	-	m0699-3p	20	-	20	GAAGCGGTCATTGAGTTTGTCCACTGGCAAATCATTTTGGTCATTTCATGAAAAATATGTCAATATCCTCGTTAAATTGTCACATGAACGGTCTAGTGRCCACCTTTTTAYGGATATTTTTGTCAAATCAACTATTCCACTTAATGAGAATATTGATAGAGTTTTCACAAAAGGAACAAAATGATTAATGGTAGACAAACTCAGGGATCACTT	.(((.((((.(((((((((((.((((...((((((((((.((.(((..((((((...(((((((((.((((((((....((....))..((..((((...............((((....))))......))))..))..)))))))).)))))))))...))))))..))).)).))))))))))..)))).))))))))))).)))).)))	-	ATGATTAATGGTAGACAAACTCA
m0700	MDC017846.167:209:337:-	-47.9	-	m0700-3p	25	-	25	TGTGATATTTATTCTTATATATTTAGSCCGAAACCCAAAAATATTGGATCTTWAAAAAAAACGATAATATCGACCGGAGAGTGCTGTCCCACATAGGTTTCGGCCTAAATATATAAGAATAAATATCAC	.(((((((((((((((((((((((((.((((((((..........................((((...))))...(((.(....).)))......)))))))).)))))))))))))))))))))))))	-	TTCGGCCTAAATATATAAGAA
m0701	MDC017867.212:21729:22040:+	-77.6	m0701-5p	-	11	11	-	ATCACGGGTGGCCGACTGTGATATCGATGGCTTATTCATTGGGTTCGTCAAGCAAGTGGACATGTAGACCCGTCTATGATAGTGAGTACTGTTAGGTTATTATTGGGGCTCGACCAAAAGATGCATCTATTCTCGGAGTACATGACGTTTCGAATGCTTGGGCGAGACCCACTTCCACGTTTGGTTTTGATTTTCAGTACAAGTATTTTAAATTACCTTATTTTCTCTGTTAAGTACAGTACGAGTTTTTCGACCTCTATGTTAGTACATATCTATTTTGAAGCTATCGTATTATATGTACATACTTTTGAC	.(((..((((....(((((((((.(((((((((.......((((.((..((((..((((((..........))))))........((((((((((((((((.((((.......))))..)))).)))))....(((((...((((.((((.(((((((((..(((((..((...(((....)))...))..)))).)..))))))))).))))....))))...)))))......)))))))..))))..)))))).(((((....))))).........)))))))))))))))).))...))))..))).	GCCGACTGTGATATCGATGGCTT	-
m0702	MDC017904.220:3384:3606:-	-72	-	m0702-3p	8	-	7	TCCAACAGGATGCTCTCCGGATCCTTTTCGTGAGYATCTTGAGAATTCGTGAATCGTATTTGTTCACTGTACATTGTTCGGTCAGTTTTTATCAAGTACAGTTTGTGTTCAATTTTWAATAAAAWTATTTAAAATGATTTRTYACCGTACGATATACGATGAATATACACGATTTACTGATTTCCGTGATCTCACAAAGAGGATCCGGATTCATTTATACTAA	.......(((((...(((((((((((((.(((((.(((.((..((((.(((((((((...((((((.((((.(((((.((((......((((.(((((...(((((............)))))..)))))...))))......)))).))))).)))).))))))...))))))))).))))..)).)))))))).)))))))))))))..))))).......	-	CTCACAAAGAGGATCCGGATTCA
m0703	MDC017919.254:542:764:-	-58.42	m0703-5p	-	14	14	-	TCCGGTGGTTTGGACATGTGCAAAGAAGGCCTGCTGATGCTCCGGTTCGAAAATGTGACTACGGGACAGAGGTTCAGGGCCGAAGGGGTAGAGGAAGACCTAGGAAAACTTTGGAAGAGACCCTAAGAAAAGACTTGAGTACTTGGATCTAACGGAGGACATGACACAAAACCGAGCGCAATGGCGTTCTAGGATTCATATAGCCGACCRCACTTAGTGGGAA	((((((((.((((..((((((..((((.(((...((.(((((.((((.....((((..((.((......(((((((((.((((((......(((....))).......)))))).........((((......))))....)))))))))..)).)).)))).......)))))))))))..))).))))..)...)))))..)))).).)))).....))).	TGGACATGTGCAAAGAAGGCCTG	-
m0704	MDC017933.74:837:1011:-	-31.5	-	m0704-3p	122	-	122	CGGGTCTGTATTGGTATCGAGGATTCAAATAATATGCTGTTCAAAGAAACACATACTCTAATAAGAGAAATAATACTTATGCAACTAAGAAATAAATTGCAAATTATGACATAATTTATACCTGCTGCATGCAAATCGTGGTATAATGTTTTATATCATCGGTCATCAATTATCC	.((((....(((((((((((.(((..(((((.(((((..(...............((((....))))..........((((((....((..((((((((............))))))))..))..))))))......)..))))).)))))...))).))))).)))))).))))	-	TAATGTTTTATATCATCGGTCA
m0705	MDC017940.275:1158:1272:+	-40.4	m0705-5p	-	6	6	-	GGTCCTTGACAGTATAGCGTTGGCCGGTGCTCAGTAGTTTCGAGATTGGTCAAGTATGGTACAAACAGTGCTCCCCTAAGTTCCCGAGTGAGGGAAACTCCTCGGTTGGGGACTT	((..((((...((((.((.(((((((((.(((.........))))))))))))))...))))...))).)..))...((((((((((.((((((....)))))).))))))))))	AGTATAGCGTTGGCCGGTGCTCA	-
m0706	MDC018010.209:10651:10909:-	-34.2	-	m0706-3p	6	-	6	TCATTTTTGGAGTGGGTAAGCGGATTATTAGGAGTRRTTTTTTTTTTTTTTMMTTTTTMMTTTTTMMTTTTTTMTTTTTWTRATATTTTMCTGTACTAGTCTTCAACTTCATCATCGTCATCATCATCTCTGCCAACCTCTCTGTCTCTCTCCCTCTCTATGGCTTGTACAGTTTAAAATGTCAAAAGGCTTATAATGATAATCTTGAAGAACCATCAATGACCAATACAGCTATGAGATCTGAAGGCTTCCTAAGATG	.((((((.(((..((((..(((((......(((((......................................................................)))))......(....)......)))))..))))....((((.((....((((.((((((.(((..(((....(((((..((((.((((....))))))))...))..)))....)))...)))))))))))))...)))))).))).))))))	-	AGCTATGAGATCTGAAGGCT
m0707	MDC018017.113:460:619:-	-44.7	-	m0707-3p	13	-	12	CATCAACTCCAACCCAATTGGAGCAATAGTCCTTTAACTAAAGATCAATGACAATTAGTCCTTTAACTCATGAAAATGTGAAACTATGATCATTTTCATCAACTCCATCAAAATGAGTCTTGTTGGAAGGATCATTGCTACAATTGAGTTAAAGTTGAGG	..((((((..(((.((((((.((((((.(((((((.....(((((((..(((.....))).........(((((((((............)))))))))..............))).))))....))))))).)))))).)))))).)))..))))))..	-	AGGATCATTGCTACAATTGAGTT
m0708	MDC018081.153:24599:24670:-	-21.3	-	m0708-3p	13	-	12	ACGGGTTGGAGTCTAGCGCCTAGGTGGTTAGGCGGGCCCTTAAGCGGACTAGGCGGATTTAAATAAATCTAT	..(((((.(((((...(((((((.((.(((((......))))).))..)))))))))))).....)))))..	-	AAGCGGACTAGGCGGATTTAA
m0709	MDC018137.204:1143:1346:-	-65.24	m0709-5p	-	11	10	-	GTTTGGTTATTAGGTTTCTGCAGATTCACGGTGAATATTGTGGTGAGGTTTCACGGTGGTGAGATGAAAAAATGAAAGAGAACCGATATAGCTTTTCATGTCATTTTCCACAGACAGTGCCAAATGTTGATGCACAAAACCGGAAGGGTCTTGAAACAACGTAAATCCGACCGTGAATTTGCAAGAAATGTAAATAACACAAGA	.(((((((((((.(((((((((((((((((((...((((((.(((......))).((((.(((((((....(((((((..............))))))).)))))))))))..))))))....((((((...((.....((....))....))...)))))).......))))))))))))).)))))).).)))))).)))).	TAGGTTTCTGCAGATTCACGG	-
m0710	MDC018147.377:20:220:-	-75	m0710-5p	-	344	330	-	CGCAGACGGGACGGAACGGGACGGGACGGGACAGAACAAAGGTGTAATTTTTGAAAAAGACATGGGGTATATTTGTCTTAAAATGGTAAAACATTGTGTTCCACAGACGTGGAACAAACCCGTTCCAGGGGGGGGAGGTGGGACGCAAAAACACCCCAAAATATGTCCCGTGGAACAGCCCGTTCCACCCATTTTTGGCGC	(((.((.(((..((((((((...(.((((((((...(((((((...))))))).........((((((...(((..(.......)..)))...(((((((((((...(.((((((......)))))).)........)))))))))))....)))))).....))))))))....)..)))))))).))).))....))).	ACGGAACGGGACGGGACGGGACA	-
m0711	MDC018147.378:22524:22592:-	-27.3	m0711-5p	-	19	18	-	AGCATGTGGCTTGTATCTTGGCTGAGAAGGCTTCACTTTGCCTTTGGGCTTGGTGCTGGGCTTCGGGCA	.((.((.((((((((((..((((..((((((........)))))).)))).))))).))))).)).)).	TTGTATCTTGGCTGAGAAGGCTT	-
m0712	MDC018159.168:20424:20517:+	-35.05	-	m0712-3p	11	-	11	GTGGGCTGTTGGATTTTTATCCAACARTTACAATTATTATAAYTTTTAGAGGGTCMTCMTGTTTGTAACCGTTGGATAAAAATCCAACGACCCA	.((((.(((((((((((((((((((..((((((.............................))))))..))))))))))))))))))).))))	-	TTGTAACCGTTGGATAAAAATC
m0713	MDC018163.30:12001:12225:-	-62.02	m0713-5p	-	121	118	-	TTCCGGTGGTTTGGACATGTGCAAAGAAGGCCAACTGACGCTCCGGTTCGAAAATGCGACTACGGGACAGAGGTTCAGGGCCGAAGGGGTAGAGGAAGACCTAGGAAAACTTTGGAAGAGACCCTAAGAAAAGACTTGAGTACTTGGATCTAACGGAGGACATGACACAAAACCGAGCGCAATGGCGTTCTAGGATTCATATAGCCGACCCCACTTAGTGGGAAA	(((((((((.((((..((((((..((((.((((..((.(((((.((((.....(((...((.((......(((((((((.((((((......(((....))).......)))))).........((((......))))....)))))))))..)).))..))).......))))))))))).)))).))))..)...)))))..))))..))))).....)))).	TTGGACATGTGCAAAGAAGGCCA	-
m0714	MDC018187.198:23996:24236:+	-56.9	m0714-5p	-	19	18	-	CCTACCGTTCATGGGCGAAGACACTTGCCATCACACTAAGTGCGATCTTTTTTAACTCCGATTGGTAAACCTATAAAAATGATCTTACATCTCAAGCAATACAATTGCGTATAACTGGTGTCGTAGGCCACATAAACTACGTAAGGAAGCAACGGAAGCTTTATAAGGTACAGAGCCGATGGCAGGTACTGTCGCACCAGTCTTCATCGCTTTCATTGCCAAATACTGAGGCCACGGCAAC	....((((...(((((((....((((((((((.(((((.(((.((((.((((((.........((....))..)))))).)))).))).......(((((...))))).......))))).(((((..........)))))....(((((.......)))))....(((.....)))))))))))))....)))).)))..................(((.........))).))))....	ATGGGCGAAGACACTTGCCATCA	-
m0715	MDC018187.202:14448:14520:-	-22.7	-	m0715-3p	6	-	6	GGATGTTCTGGACCGTTGGATTTTCAACGACTATATTTTTGGGCTGTTGGATTTTCAACGGTAAAAAAATTGA	...........(((((((((..(((((((.(((......)))..)))))))..)))))))))...........	-	GGGCTGTTGGATTTTCAACGGTA
m0716	MDC018209.167:22043:22224:-	-67.7	m0716-5p	m0716-3p	362	293	57	ATCTTCAACGTGGTGTTTGGATGGACCTTTTAAGATCCTACAAAATTTTCAAAGAAAAGAAAATTTTGGTACTATTTTTACAAGGTGAATCACTCGGAAGTACAAAATCAGAGGAAATTTTTTGGTACTTCTCATGGATTGTAAGATCTTAATAAGTTCATCCAAACACCATATTGAGGATG	((((((((..((((((((((((((((...((((((((...((((((((((........))))))))))...................((((....((((((((.....((((((....))))))))))))))....))))....))))))))...))))))))))))))))..)))))))).	TGGTGTTTGGATGGACCTTTT	TAAGTTCATCCAAACACCATA
m0717	MDC018211.428:13494:13606:-	-26.95	-	m0717-3p	7	-	7	TTCCATTCCCATGTTTTCCATTGCATCTGCTGCTGATTCAGCCATACTACCCGTGGCTCGYTCTCTCCCAAACACCYTACACAAGCGTGGATACAATGGAAATGGCTTATTTG	........((((...((((((((.(((..(.(((((...((((((.......))))))...))....................))))..))).))))))))))))........	-	ACAAGCGTGGATACAATGGAAAT
m0718	MDC018216.41:227:382:-	-38.62	-	m0718-3p	12	-	12	TATTTGACAACTGAAAATTCAACAACCATTTTTATTTTCATCTAATCAGATTTGGACATATGTTTAATTTATGTTTATAATTTCAATTATTTGGACACATGTTTAAATTTAATTAAATAAAAACAGAAGTGGCTGCTGAATTTTCAATCGACAAGT	.(((((.....((((((((((.((.((((((((.((((.((.((((.((((((((((((.(((((((...((.............))...))))))).)))))))))))).)))).)).)))).)))))))).)).)))))))))).....)))))	-	CAGAAGTGGCTGCTGAATTTTCA
m0719	MDC018217.293:2264:2358:+	-26.7	m0719-5p	-	17	17	-	ARCCMTTTGGCCGGGTCGGTTGGAGATGGCCTAATCATCCAAGCTGCATACGAGTAGGCGAGCAATAAGGCTTTTCAACCTAACTGGTTGCGGGC	..((...(((((((...((((((((..(((((.((..((....((((......))))..))...)).)))))))))))))...))))))).))..	CCGGGTCGGTTGGAGATGGCCTA	-
m0720	MDC018239.148:4606:4745:-	-51.1	m0720-5p	-	33	33	-	GATCCCACGATCGTGATCGTTCATCGTACATCATGTGGTRAATTTTCGTTAGATATTATTTATATTCAATTTTAAATTTTAAATTTTGAAATGATTTATGACCACAAGATGTATGATGAACGGTCACMATCACGGACTCC	(((((...(((.((((((((((((((((((((.((((((......((....(((((.....)))))..((((((((........))))))))))......)))))).)))))))))))))))))))).)))..))).)).	TCGTGATCGTTCATCGTACATCA	-
m0721	MDC018239.148:52151:52350:-	-43.1	m0721-5p	-	13	12	-	CTTGACAAATTCTAAGGCAACAAGAGAATGATACTCTTGGCAAATTCTATGGAATCAAAGAAAGAATGATACTTTCTTAACCATCAAGAAAGAATGACACTTTCTTGAAATCTCATKATCTAACCAAATCACTATTTCATAATCCAACCAAATCACTAAAGAAAAGCGCCAATTTATCTCTGGGCTTTAGGTAAGTCTTC	...(((....((((((((....(((((.(((.....(((((......((((((((..(((((((.......))))))).....(((((((((.......))))))))).........................))))))))...........((......)).....))))).))))))))..))))))))...)))...	TCTAAGGCAACAAGAGAATGATA	-
m0722	MDC018256.368:2011:2265:+	-57.9	m0722-5p	-	7	7	-	GATAGACGAGTCAGATCGTTAAAATACATTACAGAGTATGCCACATAAAAAACGTATGTCAAATGTAAAAAATAGTATCACGAATCCACCCCTTATATTAGCTAAAGCAAAAAATGATGGTTTTTCCTATAGACGCGATATTAGGGAGAGGTGAAGGGTGTAATGCATGCTTATTGATTGCTCTTGGACATCAATCACACCAGAACAGGTTTTAGAGTAGTTGTAGTTGTTATAATTAGTTGTGATTTGTTTATA	.((((((((((((.(..((((.((((.(((((.((((((((.(((((.......)))))...........................(((((.((((....((....)).............((((((((............)))))))).)))).)))))....))))))))...(((((((((..(((.....((......))....)))..)))))))))))))))))).))))....).)))))))))))).	TCAGATCGTTAAAATACATTACA	-
m0723	MDC018256.378:2020:2096:+	-18.8	-	m0723-3p	9	-	8	CGGTGAATTCCCGGAGATGTAAGGGTCGAGACAGGTATATATGTGTTCGTCTCGTCAATATCTTCATTTTGATATAA	.((......)).((((((((...((.((((((..((((....))))..)))))))).))))))))............	-	TTCGTCTCGTCAATATCTTCAT
m0724	MDC018268.357:41424:41515:+	-20.7	-	m0724-3p	6	-	6	CGTGGAAGGAAACCTGAGTATAGATGATTACTTCGTGGAAGTATTTATTTCTTGGGCTTGAATAAAATCGTAGACTGAGGTTTTAATTTTAT	.((((((.(((((((.(((....((((((..((((.((((((....))))))......))))...))))))..))).)))))))..))))))	-	GAATAAAATCGTAGACTGAGGTT
m0725	MDC018274.400:9391:9460:+	-23.4	m0725-5p	-	10	9	-	TGTCCCTCTATAAGGACTCTACTGGAGATGCTCTAAGGAGGCCTCTGCTAGCTGAGAGGATTGAGGGAAG	..((((((....((..((((.(((((((.((((....)).)).))).))))...))))..))))))))..	TAAGGACTCTACTGGAGATGCTC	-
m0726	MDC018285.295:32657:32935:+	-48.7	m0726-5p	-	19	18	-	ATCAAGTAACGGGACAAAACTTTTCGACGGTTTTAAAACAAAAAATCACGATTTAACGGTTATTTTAACTCCGATTTTGATGATTTTTTACAGCTACACTCGTTGACTTTATATGAATACAATGAATGAATTCGATTTTCAATTTAAAATATGTACACTAGTGGATGAAAGTATAAATAAACTCTAAGTGTTAGTGAATCTATCGTTTTGATGAGATACGAATTCTATGAAACTAATTTCAACGATCCAACCGTCAAACTTGTTTTTATATGCTTCGAG	.(((((((..(((((((....(((.(((((((.......((((((((((((..(...(((((...)))))...)..))).)))))))))..........(((((((.(((((.((....))))))).(((((((..(((((..(((((((....((((((((..((..........))..)))...)))))(((.....)))..))))))))))))..))))))).............)))))))...)))))))))).)))))))....))))).)).	GGGACAAAACTTTTCGACGGTTT	-
m0727	MDC018300.53:499:695:-	-39	-	m0727-3p	8	-	8	ACCTTGTGAATTTATATACCATGTTATTACTCATAACCTAAGTAGAGAATTATACAGAGTTCTCTAATTGAATTGGTGAAATGGTATGTTATCTCATTGGTTGATTAATATAGTTAAAAGTTAAAATCCTGCATCTTTGATTCATGAATTGATTAATTGACATGATTGTGGAATGACGTTGGATATAGTTGCTATTA	.....(..(...(((((.((((((((((.(.(((((........((((..(((((....(((.(((((...))))).)))...)))))...))))....((..((((((....(((..(((((((..........)))))))..)))....))))))..))....))))))))))))).)))))))).)..).....	-	ATTGTGGAATGACGTTGGATATA
m0728	MDC018321.163:1041:1260:-	-113.8	-	m0728-3p	19	-	18	AGGACAAGGATTGTCTGCCTTTCATTTTCGGTGTCCTTCTTGTGCCTTTCTGTTTATGTGGTCACGATTAAYCCACGTTAARATTTTATATTACTATTTATTTTTGTCTTATTATATCTATAAAAAARAATATAAAATGTTTACGTGGTTTAACCGTGATCWTACWWAACAGGAGAGCACGAGAAGGGTACCGGAAGTGGAGGGCAGACAATCCTTGTTT	.(((((((((((((((((((((((((((((((..(((((((((((.((((((((..((.(((((((.((((.((((((....((((((((((....(((((...(((......)))...)))))....))))))))))....)))))).)))).))))))).))...)))))))).)))))))))))..)))))))))))))))))))))))))))))))	-	GTACCGGAAGTGGAGGGCAGACA
m0729	MDC018329.114:994:1096:-	-19.6	m0729-5p	-	11	10	-	TTTTTTTTTTTTTTGAACAAACGGTATTATCTACATTAAGGGAAAGGGAGTGAGTTAAGTCTCATAATGGGCTAGCAATACTGTGGTTCAAATTTGCTTTTGG	...........(((((((..((((((((..((((((((.((((...((......))...)))).)))))...))).)))))))).)))))))...........	TTTTGAACAAACGGTATTATCTA	-
m0730	MDC018347.453:6470:6578:-	-25.2	-	m0730-3p	24	-	24	GATTCGGAATTTCTTAGCTTACCAGGCTATCTTGGATGGTTGTGAAAGATTTTTCAGTCATTGCTTTGTCATTGACGAGACTGTTGAGAAAGGAGGTTATGTATGAGTG	.(((((.((((((((..((((.(((.((.((...((((((.((((..((....))..)))).)))..)))...))..)).))).))))..)))))))).....))))).	-	GAGACTGTTGAGAAAGGAGGTTA
m0731	MDC018389.329:8911:9043:+	-30.15	-	m0731-3p	19	-	19	TGGGGCTAAGTGATCTGAACTTTTGAAATTTGATTCAACGATAAAAAATTATTATTATTTTTAAATTTTTTTACTAACTTCTCTTTTTTTAGCCATTAGATCAAATTTCAAAGATCCGGATTACTTGATCACT	...(..(((((((((((...((((((((((((((..((.(.(((((((.............((((....))))...........)))))))..).))..))))))))))))))...)))))))))))..)...	-	TCAAATTTCAAAGATCCGGATTA
m0732	MDC018407.206:3622:3700:+	-20.1	m0732-5p	-	14	13	-	ATACTTGCCCAAGGGTTGGAACAAGTTGGGGTAAGTTTAGAACCTAAAATTTGAGTTTTATTCCAAGGGTTGTAGTATG	(((((.((((..((..(((((((((((.((((.........))))..)))))..))))))..))..))))...))))).	AAGGGTTGGAACAAGTTGGGGTA	-
m0733	MDC018412.103:14292:14641:+	-63.41	m0733-5p	-	12	12	-	CTTACTCGACCTGCACTCTACGTAGACTTGGTAATTTTTAAAGTCAACACTATTACAATGTACACACAAGATCATTTCATACATTTACTTTTAACCTTTTTTCTTTTCTCTTTATTCCTAAAAAAAAAAATCAAAATTTGATGAATGTTTATATATGTTTCGAAAATTCACAGATACAGAGGATGGCTTCTGAGCTTACAATTTGACTAAACCTAATCAGAACCTCAACTCAACCAGCTCTCTGGACTTCCAGCGTTAAACTTCCGGTCATTGGATGTCAAGTGTCGACAGAATGCCTGCATTTCTCTTCTTGCAGCACTAAATCAATCTATGTACGGAGGTTGTTAACC	......((((((.(....((((((((.(((((..........(((.(((((.......((.(((..(((((((........................................................((((.....))))(((.(((((...(((((..(((..............(((...((.((((((.......................))))))))....)))..((((....))))..))).))))))))))))).)))).)))..)))))))))).)))....(((.((((..........)))))))....))))))))))))).).))))))......	CTGCACTCTACGTAGACTTGGTA	-
m0734	MDC018484.243:4714:4874:+	-102.1	m0734-5p	-	11	11	-	AGGTCTTACCCGCCGGTGTGAGGATCGACTGATATTAAAAGCTTTGTTGGCTCCCCATTATCTATCTATGGGTCGTTAGTAGATAATGGGGATAATGAGGATAATGGGAAGCCACAAAGCTTTCAATATCAGTCGATCCTTACACCGGTGGGCATGACCTT	(((((...((((((((((((((((((((((((((((.((((((((((.((((.((((((((((.((.....(((.(((........))).)))...)))))))))))).)))))))))))))).))))))))))))))))))))))))))))...))))).	CGCCGGTGTGAGGATCGACTGA	-
m0735	MDC018508.113:29679:29787:-	-20.5	-	m0735-3p	37	-	37	TTTTTRAGAGATCTTGTAYTCGTGTCSGTTSATCGTATARGATGKACGGACATAATTRKWGACTGCATGATATACMATGAACGGACATAATTGCGGGATRTCTATGATR	......(((.((((((((...(((((.(((.((.(((((..(((.....................)))..))))).)).))).)))))...)))))))).)))......	-	ATGAACGGACATAATTGCGGGAT
m0736	MDC018508.113:48380:48500:-	-25.1	m0736-5p	-	7	7	-	TGATGCCAACGGAAGATACTGCGAGACCGACTAACTCTACAGTGACAGAGCTATCTATGCCGACTTAAGATATCACCGGTTGCTTTCATAGTGCTGTTGATGCCAACGGAAGATGTGTCAG	((((((((((((....(((((.((((.(((((..((((........)))).(((((...........))))).....))))).)))).))))))))))).......(....)..)))))).	GGAAGATACTGCGAGACCGACTA	-
m0737	MDC018539.296:594:701:-	-41.72	m0737-5p	-	30	29	-	GTTGAAAAGTTGATAATTGAAGAGGATGAGCAAGCACCCCTACGGCAAGGGTGGAAACACCTTTGCCACAGGCCCCAAATGCTCATAAACTATCCAATTCGGCCAACA	((((....(((((..((((...((.(((((((......(((..((((((((((....))))))))))..))).......)))))))...))...))))))))))))).	TGATAATTGAAGAGGATGAGCA	-
m0738	MDC018592.168:555:852:-	-99.7	m0738-5p	-	8	7	-	GTGGGTTAGGCATGACCGACAGTTGCAGGATGCAGGACCTGCTTGCGGCAAGTTTGCTAGCACCGACACTGATTTTTCGACGAGTTATCCTGCGCCGACGTCGCTTGGGTTGAGTAGTGATGACAATTTTAAGTCCATCGATTCCACTGGAGGTAGCGGTGTTTCGAGTAGACGAAGGGAAGCCGATACCCGTGAGTTGGTCATAGTTGCAAGTTACAGCATGGGTGAGCAACGACTTGGAGGTCAAGGATGCAAATTGCTTGAGCTACTGCGATTTGGAGGTCATGGCAATACGGCT	((.(....(.(((((((..(((((((((...((..((((.(((..(((...((((((((((((((..(((.............((((((((((..((((.(.....).)))).)))).)))))).........((((..........)))))))..)))))))...)))))))...((....)).....)))..))).)))).......(((((....((((...(((.(..(.....)..).)))...)))).....))))).))..)))))).)))..))))))).)....).)).	CATGACCGACAGTTGCAGGATG	-
m0739	MDC018615.475:5372:5674:-	-84	-	m0739-3p	10	-	10	CAGAAAACGGTGATTTTTCCAAGGGCTCATTATGAGTGAACTCACATAAGGATCCAGGATTTCAAGTCAGTGGTTAAGTACAATTCTGCAATGTTTAGAATTAGCTCCCAGATGAAGCTCTGTGGGGAAACCATCACTGGCGAATATATGTTGAAAAAGACTTTCAGCACCTTTCATGCCTCCAATGTGCTCCTGCAGCAGCAGTATAGAGAGCGAGGCTTCACTGAATACAATAAGCTGATATCTGTGCTCCTAGTAAATGAACAAAACAATGAGCTACTGATGAAAAATCATCATTCCCGA	........(((((((((((..((((((((((.((((....))))....((((....((((.(((.(((((((((.......(((((((.......)))))))..((((((((......)))).)))).....))))))))).......((((((((.....))))))))...((((.(((((......((((((((....))))......))))))))).....))))..........))).))))....))))................)))))))).))...)))))))))))........	-	TGAGCTACTGATGAAAAATCA
m0740	MDC018668.105:2192:2306:-	-40.4	m0740-5p	-	6	6	-	GGTCCTTGACAGTATAGCGTTGGCCGGTGCTCAGTAGTTTCGAGATTGGTCAAGTATGGTACAAACAGTGCTCCCCTAAGTTCCCGAGTGAGGGAAACTCCTCGGTTGGGGACTT	((..((((...((((.((.(((((((((.(((.........))))))))))))))...))))...))).)..))...((((((((((.((((((....)))))).))))))))))	AGTATAGCGTTGGCCGGTGCTCA	-
m0741	MDC018676.228:6738:6928:-	-79.84	-	m0741-3p	11	-	11	GGGAAAGAGATTCTTTTCGAATCTCTTCCACCAAAGCCCATGGATCAAGTGATCCGAACTCTTGAAATTTTGATTAAATGGCTAAAATTATTACAACTTTTAAAAATAGTCTCTGTTTTTAGCTATTTGATCAAATTTCAAGGGCCCAAATCACTTAATTCGGGGGCTTTGGTGGAAGATATCATCTTCAA	.((((((.....)))))).....((((((((((((((((.(((((.(((((((..(..((((((((((((.((((((((((((((((........(((.........)))......))))))))))))))))))))))))))))..)..))))))).))))).))))))))))))))))............	-	TTCGGGGGCTTTGGTGGAAGATA
m0742	MDC018769.111:10317:10408:-	-20.8	m0742-5p	-	7	6	-	ATAAGTAAAGATGAATATCATTAGACCGTAATACTAAGCGGCAATTCATGTATTCTTATTTTATGATTTAATGAAATGAAATCTTTATGTGG	....((((((((..((.((((((((.(((((...((((..(((.....)))...))))..))))).)))))))).))...))))))))....	ATGAATATCATTAGACCGTAATA	-
m0743	MDC018782.308:3916:4003:-	-39.5	-	m0743-3p	28	-	28	TTCGGAGAGCGATGCCTCTTCGATTTTTGAGAAAGTAATCCTGTTAGGAGTCTGGCTCTCGAGATTCGGAGGGCGGTACCTCTTCGAT	.((((((((...((((.((((((.((((((((.((...(((.....)))..))...)))))))).))))))))))....)))))))).	-	CTCTCGAGATTCGGAGGGCGGTA
m0744	MDC018817.270:1583:1761:+	-59.2	-	m0744-3p	84	-	81	CGAGGCTAGGTTTGAGATAAATAAAACCTTGAGGCCATAGTTTGCTCGAATATTAACTTAAGCATCTCAAGTGAACGCTTCACTCTGATGAGAATTGTCGAAGCACCACTTTGGTGCTTAAGGGTGTGTTTGTTTGAGCTCCTTAGGTTTCATTGGACTAGACTGGCTTACTAGTCTAT	..(((((((((((..........)))))...((((((..(((((.((.(((...((((((((...((((((..((((((((.(((....)))........(((((((.....)))))))..))).)))))..))))))...))))))))..))).)).)))))))))))..))))))..	-	GTTTCATTGGACTAGACTGGCTT
m0745	MDC018820.163:352:452:-	-30.6	-	m0745-3p	6	-	6	AGCCAGTGTGAGTGATAGGCAAACCTTTGCCATCACCGATATATACTTGTTCAGGCCCTGTGTAGACTTCAGGATTCTGGAGAGTGGCATAGTTATTGGTC	.(((((((.(.(((((.(((((....)))))))))))..(((.(((((.((((((.((((.........))))..)))))))))))..)))..))))))).	-	TCAGGATTCTGGAGAGTGGCATA
m0746	MDC018827.589:16049:16308:-	-36.99	-	m0746-3p	10	-	10	ACCTCTTCTCTCCGCCCACTTCATCCCTCCTCCGCCTCATCTTCTCTCTATACCTCCATTTTTCTCTCCGCCCACTGCATCRCTCCCATCTACCTCTTTTCTCCTTCATTTTCTCTGTACCAGTGTCTCCATCCCCTTCTTTTCTTCTCCCATTTCACCTRTGTACCACTGTCCCCTCTCTTGTCCCTTTGTATTTATTTTGTTTCGCCTCAAAGGAAACGCCTGGCGCGGGAGCTGAAGCAGCAGAGTAGCGAAGATCG	...(((((.(((.((...(((((...(((((.((((.................................((.....))......................................((..(((((.........................................)))))..............((((((...................))))))..))....)))).))))).)))))..)).)))....)))))...	-	GCGGGAGCTGAAGCAGCAGAGTA
m0747	MDC018835.356:2313:2492:-	-41.7	m0747-5p	-	9	9	-	ACTTAATTAAAGAGTCGTGAATATTGGCAGCTAAATAAATGAGAGTTTAAATTTTGGGCCTATCACCGATAATTATTGCCGAAAATAAATAATTTTGGGGGCGGGGTGTTACAATATTTGTTCCCCCTCCCCTAGCAATCTTCTACACTTGCCCATGCAAATGACCGTCTTTCGTTGCTT	...((((.((((((((((...(((.(((((....................(((((.(((.((((...))))......))).)))))........(((((((.((((.(..(((.....))).))))).))))))).............))))).)))...)))))..))))).))))...	AGAGTCGTGAATATTGGCAGCTA	-
m0748	MDC018845.115:6020:6315:-	-76.69	m0748-5p	-	8	7	-	ATCTCATCGAACACTGGAGATTGGGCAAGGACATTGAGGTCATTTTGAGCTCTTGGAACACCAAAAAAAGCATGCCAAATCCATGTATCAAATGATGCCACTGCCTCCAAAATGATACTTTTTGCTCATTTTCTGTCCCCATAAGCTCCTTATCATGCACTCGGGCAGTTTTTCCAGGTCTAGTGCATACAGTCGATGCTTCTAATCATGCCAGGAAAACCTTGCATCTCACCCTTCTTTTGAAGCTTTGCAAGTCCATTGTCATAGGTTTCCGGAGGTARTATTTGGTGTAGATA	((((((((((((.(((((((((.(((((((((...((((.((((..(((((..(((.(((..((((..((((............((((((...((.((....)).)).....))))))....))))..)))).)))..)))..)))))......(((((((.((((...........)))))))))))......)))))))).....((((.(((....))).))))......((((....))))........)))).)))))...)))))))))..)).....)))))).)))).	ACACTGGAGATTGGGCAAGGACA	-
m0749	MDC018857.69:5380:5690:-	-51.4	m0749-5p	-	11	11	-	TAATCRATTTATACGGATATGTTAGATAACTTACTCTATTGTTAATTCATAATCRATCAGGTTCAGTCCTATCTATCTTACATTTTACAACAACAAACAAAYGATTATTTTAATTGYTCACAATCTATCTCAACKTGCTCACCGAAAAAGAAATGCAAAGTGGGATCATTGTGGCTAATGGGTTTTGACTCGGATTACATATCTTGATTGTAATCCAACAAAATAAAAAATWATGCAAAGAGGAATCATTTCTTAATAAAYTAGTTATATTCTTAATAAAGTCGTTAACTGTCGTGTATGATAGAGATTAC	(((((...(((((((((((.(((((...((((.((((.((((....(((.((((....(((......)))..........................................((((.(((((((..((((((...(((....(......)....)))...)))))).))))))).)))).)))).)))...((((((((.........))))))))..................)))))))).....................((((......)))).))))..))))))))).)))))))....))))).	ATACGGATATGTTAGATAACTTA	-
m0750	MDC018860.76:5692:5775:+	-23	m0750-5p	-	7	7	-	CAGTTTTGCGGTTTTGAAACTGAACAGCGGCTAAAGAAAATGGTTTGGTTTTGGTTTTGGGKTTTCAAAACTGCACCGAAACCG	..(((((((((((((((((((((((...(((((((........)))))))...))))..)).)))))))))))))...))))..	GTTTTGAAACTGAACAGCGGCTA	-
m0751	MDC018873.313:4695:4855:+	-102.1	m0751-5p	-	11	11	-	AGGTCTTACCCGCCGGTGTGAGGATCGACTGATATTAAAAGCTTTGTTGGCTCCCCATTATCTATCTATGGGTCGTTAGTAGATAATGGGGATAATGAGGATAATGGGAAGCCACAAAGCTTTCAATATCAGTCGATCCTTACACCGGTGGGCATGACCTT	(((((...((((((((((((((((((((((((((((.((((((((((.((((.((((((((((.((.....(((.(((........))).)))...)))))))))))).)))))))))))))).))))))))))))))))))))))))))))...))))).	CGCCGGTGTGAGGATCGACTGA	-
m0752	MDC018881.332:97:198:+	-21.2	-	m0752-3p	8	-	7	AAATTCAGATTCGGCCTCTGAACTTGAACTAGGTGGATTAGGTTCTGGTTSTTTCCTTTCCTTCTAAACATTCGTTCAAAATCGTCGTCGAACTCTAAGATG	......(((((((((..(.((..((((((.((.((((..(((....((......))...)))))))....)).))))))..)))..)))))).)))......	-	TTCGTTCAAAATCGTCGTCGAA
m0753	MDC018935.42:5015:5134:+	-21.2	-	m0753-3p	33	-	33	GTCGATGAGACCCCCAATATTCGTTTGACAGATTTAGGAATTAGGTATGATAAYTTCTTGTATGACCCGTTAATCCGACAAGAAAYAACACGAATCGTCAATATCGGATAACTTATTAAG	(((.....)))......((((((.(((((.(((((....((((....))))...(((((((..((........))..))))))).......))))))))))...))))))..........	-	ACACGAATCGTCAATATCGGATA
m0754	MDC018938.101:1064:1163:+	-24.6	m0754-5p	-	14	14	-	TACAGGTCACATTAGGTGACTCCGACTGGCATACTCACTTAGATTGTGGAGCACATGCCTATATTTATATTGCCGTTGAGATATTCTGATGTTGCATATT	.....((.((((((((....((((((.((((........(((((.((((.((....)))))))))))...)))))))).))...)))))))).)).....	ATTAGGTGACTCCGACTGGCATA	-
m0755	MDC018950.223:15334:15419:+	-27.3	m0755-5p	-	7	7	-	TCMTTTGCACAKACAAGATGTAGAAGATTGCTAGAGGAGGGGGAACAAATATCCTCTWAGCTTTCTCTCTCTTGTAGGGTAGAATA	...(((((.(..((((((.(.(((.((..(((((((((..(....).....)))))).)))..))))))))))))..))))))...	AKACAAGATGTAGAAGATTGCTA	-
m0756	MDC018954.136:801:914:+	-19.8	-	m0756-3p	19	-	18	GTTGTATTATTGTTGATATTGTCGATACTTTAATTACATAACTATCGGGTTCAGATGCTTGTGATTAGAAATTTAATTGAAAAGTAAATGACGATGTAGATACATCTTTTCAAG	.(((......(((..(((((((((.(((((((((((.((..(((.(((((......)))))....)))..)).)))))))..))))..)))))))))....)))......))).	-	AAGTAAATGACGATGTAGATACA
m0757	MDC019001.328:1790:2096:-	-60.3	-	m0757-3p	5	-	5	TGTGAGACTTACTTCCTTATGCAAGTTCCTACCTTATTTGAGAATAGTATGTTCCCAAAATCAGTGTTGACGAGTCGACTTCCTCAACCTCTACATGATACCGAATCTACTGGAGTATTTACACACTCAAMGMGGAGTGTTATAAACTTCTTYTTTAAGTGTGATTGTGTAAATCCTAGATTAGATTTGATTATATTTAGTRTTCCTATTAGGACTTGTATTTCTTGGAGYAGAAMGATTKTTCTCTCTCTCTCTCTCTTTCTTTACTATAAATAAAGGCACTACGTATGGGGAATAATATATCTRC	...((.......((((((((((.(((.(((......((((.((((.....)))).))))...((((...(((((((..................(((((..((((((((((((.(.(((((((((.(((....(((((.......)))))...........))).))))))))))))))..)))))))))))))...(((.....)))....))))))).......((((.((((......))))))))...............))))........))).)))..)))))))))).......))...	-	AAAGGCACTACGTATGGGGAATA
m0758	MDC019011.240:476:678:-	-44.81	m0758-5p	-	5	5	-	TCTCCATATCCTCTTTGTGAGGATCTTAGGGATCAATTTATCTTAGTCATTCAACGTACATCGTGCAGCCAACTTTCGTTAGATAATGTTTACGGTTAATTTTAAATAAAAAATTAAAAATGATTTCTGATCACAAAATGATTGATAAACGGATAGGATGAACTGAACTCTAGAATACTCACAAAAAGAATCCTGATAGGATC	..(((.((((((.((((((((.((..(((((.(((.(((((((((((((.(((..((((...))))...........((((((....(((.....((((((((......))))))))....))).)))))).......))).)))).......))))))))).))).)))))..)).)))))))).))......)))))))..	CTCTTTGTGAGGATCTTAGGGAT	-
m0759	MDC019011.361:1642:1844:+	-55.11	m0759-5p	-	6	5	-	TCTCCATATCCTCTTTGTGAGGATCTTAGGGATCAATTTATCTTAGTCATTCATCGTACATCGTGCAGCCAACTTTCGTTAGATAATATCTACGGTTAATTTTAAATAAAAAATTAAAAATGATTTCTGATCACAAGATGATTGATAAACGGATAGGATGAACTGAACTCTAGGATACTCACAAAAAGAATCCTGATAGGATC	..(((.((((((.((((((((.(((((((((.(((.(((((((((((((.(((((((((...))))...........((((((....(((.....((((((((......))))))))....))).)))))).....))))).)))).......))))))))).))).))))))))).)))))))).))......)))))))..	CTCTTTGTGAGGATCTTAGGGAT	-
m0760	MDC019011.361:10446:10579:+	-30.2	-	m0760-3p	17	-	16	TCTTCATATTCTATCCGTTTATCGTATATYGTGCTGTTATAAATAATTTTAAATATTTTTATTTAAAATTAAACACAAACATTACCTAACGAAAAYAGATCGCACGATGTACAATGAACGRATAAGATATCAAG	.(((.((((..(((.(((((((.((((((.((((.........((((((((((((....))))))))))))..................(.......)...)))).)))))).))))))).)))..)))).)))	-	GCACGATGTACAATGAACGRATA
m0761	MDC019056.419:3923:4130:-	-48.7	m0761-5p	-	7	6	-	AAATGTTGATGCACAAAATCAGTGAGGACTTTCGTACAACAGAAAGTGTCAAGTTTGTGACCTTCGTTAGATTGCTTTGGTCATTAGTGTGGATAAGTATGCAAATGGATAGAGACAGGCAAACAAACATAAGATGTACGTGGTTCACCAAGATTGGCTACGTCCACGGAGTAGAGGAGTTCTCATTAATTGTGAAGGGTTTACACAA	...(((.(((.(((((....((((((((((((..(((.(((....((((((..((.((((((...((......))...)))))).))..)).....((.(((...((........)).))).))..))))....))).(((((....(((....)))......)))))..)))..))))))))))))..)))))....))).)))...	GCACAAAATCAGTGAGGACTTTC	-
m0762	MDC019073.267:6490:6663:+	-48.9	-	m0762-3p	5	-	5	TCAACCACCACTGCCACCTTGTGTCGCAGCAAAGAAGAAGAAGGAGTAGCCTTGGACGTATTGGCTATTCAAGTTGGATTGCTGGACGTTTTTAGGTGTAATCTATCTTAGTTCTCAATGTTTAATTTATATTCTCTTTGTTTTGCTGTGAACATGAGAGGCTAAACTCGTTTT	............(((..((..(((((((((((((((((.(((.((((((((...........)))))))).((((((((....((((.....(((((...))))).....)))).....))))))))....))))))))..))))))))).)))..)).)))............	-	TTTGCTGTGAACATGAGAGGCTA
m0763	MDC019076.255:5516:5605:-	-18.9	-	m0763-3p	6	-	6	AAGATACATAAATGAAGTGCTGCTAGTTCCAGGATTAGATGAAAACCTGTTAAGTGTTGGTCAAATGATGGAACACGGTTATTATGTTCT	.(((.((((((.......((((...((((((..(((.(((...(((((....)).))).))).)))..)))))).))))..)))))))))	-	TGGTCAAATGATGGAACACGGTT
m0764	MDC019078.102:885:1053:-	-25.97	m0764-5p	-	12	12	-	ACCCCAAACTTACAAGTAGATAGATAATGAGTTTTGTTTTCTTCCATCTTAAGTTTTAAATTAGTTTTATATAAATCGTGAGGTTTTTTTTTTTRTTATTTACTGACTTTATCAATATGGAACTAAAATAATAATCATGATCGAGTCTAGAATTTGATACATATGGTGA	.(.(((......(((((((((.(((.((((...(((((((.((((((...(((((.(((((...........(((((....)))))...........)))))..))))).......))))))..)))))))...)))).)))..))))...))))).......))).).	TACAAGTAGATAGATAATGAGTT	-
m0765	MDC019092.244:26010:26229:-	-113.8	-	m0765-3p	19	-	18	AGGACAAGGATTGTCTGCCTTTCATTTTCGGTGTCCTTCTTGTGCCTTTCTGTTTATGTGGTCACGATTAAYCCACGTTAARATTTTATATTACTATTTATTTTTGTCTTATTATATCTATAAAAAARAATATAAAATGTTTACGTGGTTTAACCGTGATCWTACWWAACAGGAGAGCACGAGAAGGGTACCGGAAGTGGAGGGCAGACAATCCTTGTTT	.(((((((((((((((((((((((((((((((..(((((((((((.((((((((..((.(((((((.((((.((((((....((((((((((....(((((...(((......)))...)))))....))))))))))....)))))).)))).))))))).))...)))))))).)))))))))))..)))))))))))))))))))))))))))))))	-	GTACCGGAAGTGGAGGGCAGACA
m0766	MDC019103.164:8452:8558:+	-27.79	m0766-5p	-	26	26	-	CATTAAATAAAGATAAAACGGCAAAAAACTCTCAATTTTGTCAAATCATTTTGGACCATTATTTTTTTAAATTGAGAGTATTTTGTCATTGTGATCCTTATTTAACA	..((((((((.(((..((.(((((((.(((((((((((..(((((....)))))..............))))))))))).))))))).))...))).))))))))..	AGATAAAACGGCAAAAAACTCTC	-
m0767	MDC019118.325:6161:6335:+	-45.51	m0767-5p	-	6	6	-	AGGGTATTTAAGGATCTTGGCATAACATCAGAGTACTTGGAAGAATCTTACCTAGCCGCTTTGTTAGCTTGTTGGCTTTGTAAGTTTGTTTTCCCCAAAGACGATGTCAACTTTATCCGCCCCGGAGTCTTCAAAGTCGCCAGCATGATGGCTGCAGGAGAATCTTTTAGCCTTG	(((((....(((((((((.(((...(((((..((....((((((..(((((..(((((((.....))).....))))..)))))....)))))).....(.((((..........((((...)))).........)))).).)).)))))..)))..))).))))))..))))).	AGGATCTTGGCATAACATCAG	-
m0768	MDC019142.133:3012:3142:-	-33.6	m0768-5p	-	379	377	-	GTTGGGTGAAATGAGTGGATGTAGTGGTAGGTAAATGTGTTGGGTGGTTGTAATGAGTGTGCTAAAATGGTTATTTATAGGGTGAGGATGATGCACAAACTTCAAATTTCGTCCATTCCTTTTGCTCCAAG	.(((((..(((.(((((((((.(((...((((...(((((...((..(..(.(((((((.(((.....))))))))))...)..)..))...))))).))))...))).))))))))).)))..).)))).	ATGAGTGGATGTAGTGGTAGGTA	-
m0769	MDC019149.192:6496:6815:-	-79.53	m0769-5p	-	9	9	-	TTTAAAATTTAAGTTGGGTGTAGAGTGAGGTTATATGGGTTCAAATAAAATTTTCCAAGAAAATTTGAGAAGAAACGCTGAAAAATTAGTGGTTATTAAGGACTTTAGGAGAAAACTACATAAAAACAAAAAGGAAGTTTATTCTTAGTACGTTGGGAGTAGGGAGTATTGAGGAAAGACCTGTTTTCTAGGGAAAAATAAGTACTCCATATTTTGCCTTTCGATGTGTGCTATATATAGAAAATCTATTCCATTTTTGTGAATTCTCAAACTAAAGACCCATGAGCCTACAATCGATCACCCACACGTTGGATGGTTTT	......((((((((((((((..((.(((((((.((((((((......((((((((...))))))))(((((....((((((....))))))..................................(((((((((((.(((((...((((((((((..(((((((((((((.........((((.....))))........)))))))).....))).))..))))..))))))...))))).......)))).)))))))...)))))........))))))))))))).)).))...)))))).)).))))))......	AAGTTGGGTGTAGAGTGAGGTTA	-
m0770	MDC019168.274:10449:10757:-	-51.34	m0770-5p	-	167	165	-	TTTAAAATTTAAGTTAGGTGTAGAAAGAGGTTAAATGAGTTTAAATGAAATTTTCCTTTTCGTATTATAAAGATAGGAAAYTAATATATGAAATTTAGGGATAAAATTGTATTTTTATTTCTTACTAGGATTATTATTAGCAAAAAATATGAAAAAACTAAATTTGAGTACGAAGAGTTATTGTTAGCATAATTGGTTTTTCAATATGTAARGAGGATAATTTTGTRTTWAAAAATGTAATTAATGTTGTAAGTGCGCAATAAAGTACAGGAAATGCCCTCATTTCCCACCACTAATTACAATTTTTTT	...((((((..(((((((((..(((.((((..............(..(((((.(((((((((((((.((((..(((.......((((.........((..((((((......))))))..))..((((........))))......)))).......)))..))))))))))))............(((((.((((....)))))))))...))))).)))))..).........((((.....((((((......))))))...))))........)))).)))..))))..)))))..))))))...	AAGTTAGGTGTAGAAAGAGGTTA	-
m0771	MDC019168.276:19720:19863:+	-41.5	m0771-5p	-	6	6	-	AATCGTGTGGATCGAAGATCGTTTAGTCATTCAAATATATGAACCAAATAGACGGTTCATCATTAATATGTTATTTGGTACTTACACCGTCGATTTATTTTGATATATTTGGAGGGCTAAAYGACTGCTTGATTCGAATGATTA	((((((.((((((((((.((.(((((((.(((((((((((.((..((((.((((((.....(((((........)))))......)))))).))))...)).))))))))))).))))))).))))..)))))))).)))))).	ATCGAAGATCGTTTAGTCATTCA	-
m0772	MDC019174.48:10022:10214:-	-50.37	-	m0772-3p	6	-	6	GATCGACTGATAGAAATTGGATATCATATTCACTTCCCTCCCTCACTTCCTCTTCTCCAACCAGCATGTCGATCTCCATCAAGGCCAAGTGTTGAGACCCCTTAGCCTCACCCTCTTTCCATATGTTACTTTGTTTGTATATATTTGCAGAGGTTCGGGAAGGAGACTTGGATCTGGTTTCTACTTTCTCGAT	.(((((..(((((((((..(((.(((..((..((((((..((((..................(((((((.((.........((((.(((.(........)))).)))).........)).)))))))........((((......))))))))...))))))..))..))))))..))))))).))..)))))	-	AGGAGACTTGGATCTGGTTTCTA
m0773	MDC019179.284:114:338:-	-65	-	m0773-3p	17	-	16	AATGCGGGGCGTGCCAACTCGTCGGCCGAGCTCGACCGAGGAGTAAAATTTGTTGATGTTGCGTTGGGTGCAAGAATGACTTATGCGTCTCACGATTGCGACCGAGGAATGAACACGTCTCGGCCTCTTGGGTTCTCTAACCTGAAGACAAGACTACTATTCTTACGAAGTTCACAAATCGTCGTTGTCGGATTCGGTCACAGTGATGGTATTCACCAAAGTAAA	..(((.(((.(((((((((.((.(((((((..(((((((.((.....((((.(((..((((((.((((((((.((.....)).)))).))))....))))))))).))))((((..((((.(..((.(..((((....))))..))).).)))).....(((....))))))).....)).)))..))))..))))))))))))..)))))).).))...)))..	-	TTCGGTCACAGTGATGGTATTCA
m0774	MDC019189.173:11634:11772:-	-33.2	-	m0774-3p	8	-	7	TTATCGCTATGGTTCAAAGGACCATTGGTCCCGTGTTTGCCGAGCTCCCAAGAAGGTTGTAGATGAATATCATTCTTGTCTAAGAAGTTTGAATAAAAGTTCATGTAAGTGGACGAATCGGAGACTACAAAGATAGATG	(((((...((((((.....))))))((((((((.((((((((.((...((((((...(((......)))...)))))).....(((.(((.....))).)))..))...))).)))))))).)))))....)))))...	-	AAGTGGACGAATCGGAGACTACA
m0775	MDC019247.262:10438:10549:-	-28.2	-	m0775-3p	12	-	12	CCCTCAATTCATCAAAACGTGTAGCTATAGTCTTTTTTGTCAACTTCGTCATAATTTTGTCAAAATGAGATATGTTGGAAGGATCATTGCTACAATTGAGTTAAAATTGAGG	.((((((((..((((....((((((.((.(((((((....((((.((.((((............))))))...))))))))))).)).)))))).)))).....))))))))	-	AGGATCATTGCTACAATTGAGTT
m0776	MDC019317.491:7763:8009:-	-56.41	m0776-5p	-	9	9	-	TCCTCCTTCCTCCGAACTTGTATGAAGCTGCCAATTTTATTTATGAAATCTGACTTTTTATAAATAGACAACTTTCCCCCGCTGTTGYATTTTAAAAWTTTTCATCKATCTAATTTTCCATCATTTTTGCCTTTATATAGTTATCATGATTTGTCCACGTGATCAAATGGATAGAAAATTAGATGAAAATTTTTAAAAATTCAAGAGAAATTTTGACAGCTCTATACAAAATCAGGAGCAAATTGAC	.........((((((..(((((((.(((((.(((.(((((((((((((.......))))))))))))).............((.(((..((((((((.((((((....((((((((((.(((...((((.............((((((.........))))))))))..))).)))))))))))))))).))))))))...))).)).....))).))))).)))))))..)).)))).........	TCCGAACTTGTATGAAGCTGCCA	-
m0777	MDC019320.43:4324:4480:+	-46.5	m0777-5p	-	15	14	-	AGAAATACTAAGGGGACTCTCTCAAAGTGGATTCTCTCTGCCACCTCACAATTTAACGTCAATTCCCATGTTAACATCATAAAACATTATGTTAAAAACATGAGGTACATAAAATTCATGGAGAGTYACACTTTTGAAAGTCTCCTTAGCATTTCTC	((((((.(((((((((((.((..((((((....(((((....((((((....(((((((........)))))))...(((((....))))).........)))))).(((.......))))))))...)))))).)).))))))))))).)))))).	AGGGGACTCTCTCAAAGTGGATT	-
m0778	MDC019350.182:962:1121:-	-31.9	m0778-5p	-	12	12	-	AACTTAGCCTTGCACTGTGAAATATTTTGGCTAATGTTAACTAGGATTTTGTAAATTATGGAGATCTTGTTTGGAATGCTATACTATAGTTAACTAGCATTTTGTAAAATATCCTAGAGGAAAGTTTAGTGAATGATGTTTTAGAGAGTCAGTCAATGAC	......(.((.((.((.(((((((((((.(((((..((..(((((((((..((...))..))..........(((((((((.((....))....))))))))).......)))))))..))....))))).)).))))))))).)).)).)).)......	TGCACTGTGAAATATTTTGGCTA	-
m0779	MDC019353.164:4120:4449:+	-88.24	m0779-5p	-	9	9	-	GTCTCACACATGGGACAACATGCTTAGATATCATAAAGAAAGTTGAGGTATTACCATAAAACTAATTAGAAATACAGTGAGTAGCCCAATTTGCTTATAAACCGTGCAAGGTCTCTAACAAGGTGGTTGAGTTAAAAACCTATGTCAGTGATGTTGGTGTTGATAACATTAGTGGAAAAACATGCATCCCAAATCAAAAGGAGGATGCCATGTCAATCTGAACAGGAGAAAGAAATGCATGGAGATGGAGTCATTTCAACCGGATCATGATAAGATGCTTTCAACATATTTGGTGAGTGGCTAGCATGTGTTCCGGTGTTTGTCAAGACT	((((((.((((.(((..(((((((.((...((((.......(((((((((((.((((...................((((((((......))))))))...(((((((...(((((....((((((((........))))....(((.((((((((.......)))))))).)))....(((((((((((..........).))))).)))))..)))).....)))))......)))))))..)))).(((((.((.....))..)))))..))))).)))))).......))))....)))))))))..))).)))).))...)))).	TGGGACAACATGCTTAGATATCA	-
m0780	MDC019368.126:1793:2040:-	-41.2	-	m0780-3p	11	-	11	CATCCACCACAACTTCTGTCTTTCAATCCCGAACAAATGACTTGTTCAGTTGTTTTACGTTCGTACTTCAAAGTTTTTACTTCCAGTTTAAAAAAAAATCTTTTAACATTTTCTGGTTATATTTGTTTAGATCAGGTGGTAAATCTCAGAGTGATCKACGTCAATATGTATGCAAAAAGTACTCAACTTAATCTAAATTATACATCCTTGGTGACATCGAGATTCTAGTACAGAGGTTAACGTRAGTG	..........(((((((((((...((((.(((...........(((.(((((...(((.(((((((.((..((..((((((.((.(((((((...((((....((((........)))).)))).)))))))..)).)))))).))..)).((((....))))....))))).))...)))..))))).)))..........(((.....)))...))).))))..)).)))))))))..........	-	ATCGAGATTCTAGTACAGAGGTT
m0781	MDC019372.193:15745:15821:-	-31.6	m0781-5p	-	6	5	-	AACAGGTATAACGGGTTGACCCAAAGTGACCCATTATTTAACGGGTTGTTAACGGGTTCACCCGTTAGTAACCCGAC	..(.(((.((((((((.(((((..((..((((..........))))..))...))))).))))))))...))).)..	ACGGGTTGACCCAAAGTGACCCA	-
m0782	MDC019373.419:14358:14679:-	-90.82	-	m0782-3p	32	-	31	TGGCCAGCTTGTTGGCTCATGTTCTGGGATTGGTTCATCTTGATAAAGTATAATTCTCTTTCTACACAAATACACACAAGAAAATATGAGGCAGCTGAAAAATGCTTACAACTTCCTTATGATGATGAAATGTTGAGGTTAGTGAGGGGGATTTTATAGCTTTTTCAGCTCCATTCATTGCTCGACACATGTTGAGCAAAGTTTAGACTCAAGCCTAAAGACCAGGGCCGCTTTTGATTAGGGTTTGAGTCATTCTCTCATGAAAAAGCTAATTAGTTACGAATTTAGAGAGGGTTGTTTGCAGACAGGCTAAATTATGGCC	.(((((.....((((((..(((.(((.((..((..(.((((......(((......(((..((.(((.....................(((((.........)))))..((((((..(((.........)))..)))))).)))))..))).....(((((((((((..........(((((((((....)))))))))......(((((((((((.((...(((((....))))).)).))))))))))).........)))))))))))......))).......)))))..))..)).))))))))))))....)))))	-	GAGGGTTGTTTGCAGACAGGCTA
m0783	MDC019408.89:3091:3233:-	-37.4	m0783-5p	-	6	6	-	TCAGCCGCAGTCGCGAGATTTAGAAGTCAGCAACGCACCCAACGCAACATCAACAAATTTTACTCCTCAGCCGACGAGTTGGCATGCCTCGTATACAAACGAATGACGTAGTTAACTTACTAATTACTCGGCCTGCGCGCCAC	...(((((((.(.((((..((((((((.(((.(((((................................(((((....))))).....((((......)))).)).))).))).)))).))))...))))).))))).))...	TCGCGAGATTTAGAAGTCAGCAA	-
m0784	MDC019410.118:2616:2825:-	-50.36	m0784-5p	-	6	5	-	AGTGGTCACCTATGTGAGAGTAGAAGTGGGTCACTTCTATGAGTATGAGATGGCTAAATTCTCTAAGGCTCTCATGGATCCAGGATTTGTTCAAGACCAAAAATAACACACAATCATATGAACCGTAATATATTAAGATAAGTGATGTGTGTTGCTTATTGTCCCAATTTACTTTTGCAGTGAACAGTTCAAGATCTTCCATATCCACTG	(((((((((...((..((((((((..((((.((..((((((((...((((.........)))).......))))))))....((.(((.....))))).....(((((((((.((((........................))))))))))))).....)).)))).))))))))..)))))).........(......)....))))).	TATGTGAGAGTAGAAGTGGGTCA	-
m0785	MDC019425.245:9797:10031:-	-45.65	-	m0785-3p	422	-	407	TGTTCCAGAAAAATGTGTCCCCCCTATCTTAGCCTCTGTGGTCTAAAAAAATTGTCGMTACTCACCATTCATTCTTAACACAATAATAGGTAGTTATTAATTTTTTTGTTGTATTTTTTCCTTCATTCTTAAATTAAAAATCGAACTCTGGGTGATTGACAATTCCTTTAGCATGAAGSCTATGGTATRGTTTGATATGCATACGGGACGGGACGGGACGGGACAAGACGGYACG	.((.((.........((((((.((..((((..(((.((((..(((((..((((((((....(((((.....(((.....(((((((.((((........))))..))))))).(((((.................)))))..))).....))))).))))))))..)))))((((.....))))...............)))).)))..))))..))..))))))....)).)).	-	ACGGGACGGGACGGGACGGGACA
m0786	MDC019500.170:16586:16763:+	-30.06	m0786-5p	-	9	8	-	CATTTATATTATACGCGTGAATTAGTAGTAACAKGAAATAGCTATGTGGTCATCASATTCAAAAACTTGTCCCGTGGMKCCTTTCTTTTAGACAACCAATTCTTGATGTAATTGAAGAAAGAAAACGGATGTGTTATTTTATTAATGCAGCTTGTAATTTTGTTTGAKGAATGAATGA	(((((((((((((.((.((.(((((((((((((........(((((.((.((...............)).)))))))...((((((((...(((.(........).)))....))))))))..........))))))..))))))).)))).))))))............))))))).	ATACGCGTGAATTAGTAGTAACA	-
m0787	MDC019512.230:24546:24662:+	-35.4	m0787-5p	m0787-3p	17	2	14	TCTTATTCGTATATCGTACATCGTGCAGTCAATTTTCGTTACGTATTGTTTATAATTAATTTTAAATAAAAAACTTAAAACGATTTCTGACCGCACGATGTACAATAAACAGATAGG	.(((((..((.(((.(((((((((((.((((....(((((..((.(((((((..........)))))))...))....)))))....)))).))))))))))).))).))..)))))	TCGTACATCGTGCAGTCAATTTT	TTCTGACCGCACGATGTACAATA
m0788	MDC019515.368:17311:17530:+	-77	m0788-5p	-	92	91	-	AGCTTTTATCTGCATTTGCACCTGCACTTGTACTAGTTCTTGTTTCTTACTTCCTTGAAAAACCCTGAAACCAAGCTTCAAAGCATGGCAAAGGTTTTAGATGTATGAGAGGAAAAAAAAGAAGAAAAGAGGAAAGGAATAAAGGAATAGGAGGAAAATGGAAGTCAGAAGGAAGAGGAGGAACAAGCAACAGGTGCAGGTGCAAGTGCAGGTGAATGCC	.((.(((((((((((((((((((((((((((.......((((((((((.(((((((........((((((((..(((.........)))...))))))))............................................................(....)..)))))))..))))))))))..))))))))))))))))))))))))))).)).	TGCATTTGCACCTGCACTTGT	-
m0789	MDC019560.292:4347:4510:+	-31.5	m0789-5p	-	11	11	-	ACATTATGAAGTGGACCCTACAAAATGAAGATAAGAAAATGTGTCCCCCGATTCTTACCCTTTTATTCATCCAGTGGATGAGAGTATCATTTGATGTTCAAGATGTCAAAATTAGCTACTTTTGTGCCCTGATTTTCTTTTTGCAGCTCCACATTGCGTTTTGC	.((..(((..(((((..((.(((((.((((((.((........................(((((((((((...))))))))))).....(((((((((...)))))))))....((.((....)))).)).)))))).))))).)).)))))....)))..)).	GTGGACCCTACAAAATGAAGATA	-
m0790	MDC019625.157:4073:4321:+	-68.6	m0790-5p	-	9	9	-	AGATGATGAGAGTGTATGAAAACTGGGAGGGCAGACAACGCATGTTCCTATATAAGTGCAAGGTTCCAATCAGTTTTATTCAAATAAGAAGTACCCTATATATAGGCTATATAACTCTACACTCCTATAATATTTGGAAAATACCATTTTTTGGTGAAAATGTCTAGCGATTGTGGTAAGCTGAAGGGACAAGGATTGTTTGCCCTCTCATTTCTCGTGCCCTCCTGTGCCTTTCTGTTTGTATGGTCA	.(((.(((.(((.((((((.((.(((((((((((((((.((((............))))...(((((..(((((((..............(((.((((....)))).)))......(((((.(((((..((((((......(((((.....))))).)))))).))).)).))))).))))))).))))).....))))))))))))))).)).)))))).)))....((......))...))).))).	AGTGTATGAAAACTGGGAGGGCA	-
m0791	MDC019625.173:1874:2122:+	-68.6	m0791-5p	-	9	9	-	AGATGATGAGAGTGTATGAAAACTGGGAGGGCAGACAACGCATGTTCCTATATAAGTGCAAGGTTCCAATCAGTTTTATTCAAATAAGAAGTACCCTATATATAGGCTATATAACTCTACACTCCTATAATATTTGGAAAATACCATTTTTTGGTGAAAATGTCTAGCGATTGTGGTAAGCTGAAGGGACAAGGATTGTTTGCCCTCTCATTTCTCGTGCCCTCCTGTGCCTTTCTGTTTGTATGGTCA	.(((.(((.(((.((((((.((.(((((((((((((((.((((............))))...(((((..(((((((..............(((.((((....)))).)))......(((((.(((((..((((((......(((((.....))))).)))))).))).)).))))).))))))).))))).....))))))))))))))).)).)))))).)))....((......))...))).))).	AGTGTATGAAAACTGGGAGGGCA	-
m0792	MDC019637.222:21509:21731:-	-62.8	m0792-5p	-	64	63	-	TCCYATGGTTTGGACATGTGCAAAGAAGGCCTCCTGACGCTCCGGTTCGAAAATGTGACTACGGGACAGAGGTTCAGGGCCGAAGGGTTAGAGGAAGACCTAGGAAAACTTTGGAAGAGACCCTAAGAAAAGACTTGAGTACTTGGATCTAACGGAGGACATGACACAAAACCGAGCGCAATGGCGTTCTAGGATTCATATAGCCGACCCCACTTAGTGGGAA	.........((((..((((((..((((.(((...((.(((((.((((.....((((..((.((......(((((((((.((((((..((..(((....)))...))..)))))).........((((......))))....)))))))))..)).)).)))).......)))))))))))..))).))))..)...)))))..)))).(((((...)))))..	TGGACATGTGCAAAGAAGGCCTC	-
m0793	MDC019661.272:17984:18206:-	-51.4	-	m0793-3p	5	-	5	AACTCCATTTGTAGTTGGATCTGGTTAGTTTAATGGATATGTCATTGTTAAAACCAACCCAGAGCCAAGTGAATGGCTTAAAGCGCTTTGAACTCCCTTCATACGAACATACAAGACTATGAACTAAAAGTCATTGGTCACAAGGCAAGAAAAAGAACTTAATGTGGACTTAACCTATCCACGACAATCCTTTGATAACAAGAAGTCCGAATAACTTGGGGGC	..(((((...((..((((((((.((((..((((.((((.((((...(((............((((((......)))))).....((((((.......(((....))).......((((((((........))).))))).)))))).........))).....(((((.........))))))))))))).)))))))).)))..)))))...)).)))))..	-	TTTGATAACAAGAAGTCCGAATA
m0794	MDC019670.389:1877:1968:+	-20.8	m0794-5p	-	7	6	-	ATAAGTAAAGATGAATATCATTAGACCGTAATACTAAGCGGCAATTCATGTATTCTTATTTTATGATTTAATGAAATGAAATCTTTATGTGG	....((((((((..((.((((((((.(((((...((((..(((.....)))...))))..))))).)))))))).))...))))))))....	ATGAATATCATTAGACCGTAATA	-
m0795	MDC019727.248:7276:7512:+	-46.6	-	m0795-3p	17	-	17	GCTTATATTTAGTTTTGTACCTCGGTTTGTCGATTGGGGTTCTGCTACTTTGGTGTTGGAATGAAGCAAATAACATTTAATATTTTTTATACATCATTGTCTATTTTTTTCTTTCATTATCCTGCTTTTTAGTGCACCAAACGTTTCACTAAATCAATCTAGCTTAGTCTATTCTAAACCAGTCTAGCTTAGTCCCAGAAGTTAGAGATAGTCCGGTGCAACAAACACACCCTTAAA	...........((((((((((..((.(((((..(((((..(..((((..(((((.((((((((((((....................((.(((....))).))........................(((((((.((.....))..)))))))........))))....)))))))))))))..))))..)..)))))........))))).))))))))..))))...........	-	AGATAGTCCGGTGCAACAAACA
m0796	MDC019735.81:8869:8989:-	-26.05	m0796-5p	-	14	13	-	CAAAATGACATCGGATGGGTTCGTGGCCTTCTAGAAAAGTGTTCAAAATATTCCAAACATTAAATCCAGCTATATTGGGCCAGTTTTGGAGCAGCTTATGGGCCAAAACGTGGTTGTTCAG	...((..((..((....((((((((((.((((((((..(.((((((.(((....................))).)))))))..))))))))..)).))))))))....))..))..))...	TCGGATGGGTTCGTGGCCTTCTA	-
m0797	MDC019778.178:3127:3233:-	-28.3	m0797-5p	m0797-3p	23	1	22	AATTTTATTCTCCATGGTCCATCACTCCAATCACTTTCTAATAAGAACAAAGCCTTATAAAGTGAGGGAACCTTTTGGTGGTGACCAATGTGGGACAATATAGAATG	.((((((((((((((((((.((((((((..(((((((...(((((........)))))))))))).)))........))))))))).))).))))....))))))).	TCTCCATGGTCCATCACTCCAA	TTGGTGGTGACCAATGTGGGACA
m0798	MDC019783.126:768:874:-	-29.92	m0798-5p	-	11	11	-	TGCATCCAGCGTGTTGTGTGACCGTCGTAGGCAACTGAAGCTCAAGGGAAAATTTTATAGGACGGCAATAAGGCCAGCGATGTTGTATGGCACAAAATGTTGGGCGA	.((..(((((((.((((((.((((((((.(((.......(((.....................)))......))).))))))..))...)))))).)))))))))..	GTGTTGTGTGACCGTCGTAGGCA	-
m0799	MDC019806.185:5172:5272:-	-27.7	m0799-5p	-	13	12	-	TCCGGCGTGTTGTGTGACTGTCGTAGGCCACTAAAGCTTAAGGGAAAATTTTATAGGACGGCAATAAGGCTAGCGATGCTGTAAGGCACAGAATGTTGGGC	((((((((.((((((.((.(((((.((((......((((((((.....)))))......))).....)))).)))))...))...)))))).)))))))).	TGTGTGACTGTCGTAGGCCACTA	-
m0800	MDC019883.317:4991:5241:+	-42.7	m0800-5p	-	11	10	-	AACTTCTTTTACTCCGGGACTGATGTAAGGCTAACAAGTTTTGGTTATCAGATCAAAAGAACAAAKGTACTTCAACTMTGTGAATATACAAYGATTGAGTTGGAAAATTTAGTGCAGCAATWGTCACTAGCAAACATATTTATCATACTATTCAGTGATTAGATTTTCTCTTGGATTTGRCCTTTTTTTTATAWTTGTTTTACTCTCATCAAACTTAAGGCCTCTCACTTAGACCGTGGTACTAAGTCTAA	.....(((.(((..(((..((((((..(((((...(((((((((((....)))))..(((((((..(((.((((......))))..))).....(..((..((((((((((.(((((.........)).))).........(((((........)))))))))))))))))..)....................))))))).........))))))..)))))..)).)))).)))..)))..))).....	ACTCCGGGACTGATGTAAGGCTA	-
m0801	MDC019931.207:2608:2876:-	-52.13	m0801-5p	-	17	16	-	GTTGAGCATTTTGCATGACGGCGTGGGTTCGAATTCCATCGGTGGCTAATCTAACAAAATTTATCGTTTAKAAATTAAAAAAAAAAYAAAAAAAAAGAGCATAATTAGTTATCAAATATAATCCAATCATAGGCACCAAATGAGGCTTTTGTTAACAACTTAACTTTAATCCCCATTTGAAAAGTGGAATAAAGTAATGATACGGGTAATTAATTTCATTTTGCTAGCTTATGCAGTTTTAGCCTCACTGCATCCAAATTGTCTTGGCT	((..((((.((((.(((.(((.(.(((((.(((((.....((((((((((...........(((.((((...........................)))))))))))))))))..............(((((((..((((((.((.((..(((((....)))))...)).)).))))))...((..(((((((.((((..........)))).))).))))..)).))))))).))))).)))))).)))))).)))).)).))..)).	TTGCATGACGGCGTGGGTTCGAA	-
m0802	MDC019964.499:20100:20195:-	-22.01	-	m0802-3p	27	-	27	GCTTGGAAAGCTACGGATGTCTATTTTCTGGAACAATTTACGGATTGTTAATATCATTTTTCTAAAAGAAGTTATGGGCATTGTAGCACTAAAAGG	.(((.....((((((.(((((((((((((..(((((((....))))))).................)))))..)))))))))))))).....))).	-	AAGAAGTTATGGGCATTGTAG
m0803	MDC020007.244:21873:22131:+	-59.86	-	m0803-3p	7	-	6	TGCGTATAGTGAAGGAGGACTTGGAAAGAAAACACGGCGCAAGGTGGGTCATAAAGATAATTGATGACCGACGGTATTAAACATTATACCACGATTTGCATGCAGCAGGTATAAATTATGTCATAATTTGCAATTCATTTCTTTAGTTGCATAAGTATTATTTCTCTTATTAGAGTATGTGTTTCTTTAAATAGCATATTATTTGAATCCTCGATACCAATATAGACTCGATGTTGGAGATGATGGTACTCTTATACGT	.((((((((..(..(((((..((((...........((((((.((.((((((.((.....)).)))))).))(((((........))))).....))))..)).((((((...............))))))..))))..)))))..)..)...((((((((((((((.((..((((.(((((((((((((((((....))))))))).....))....)))))).))))...)).))))).)))))))))..)))))))	-	CGATGTTGGAGATGATGGTAC
m0804	MDC020062.117:5729:5883:-	-30.8	-	m0804-3p	14	-	14	GTCGAGGCACACAATCCCAGTGTCGGGGCACTTTCGCTCAAGCATCTTGGAGTTTCCTTTGTGTATAACCCATTCCTCGATTCGTACCTCTCTATAATAAATCTTTCACATTATTCTTGGTTAGTTGTATGCTCTGAACACGGTTATGCATTAGT	...((((.......(((.(((((..((((......))))..))).)).)))....)))).((((((((((..(((...((..(((((..(((((.(((((..........)))))..)))..))..))))).)).)))...))))))))))....	-	AGTTGTATGCTCTGAACACGGTT
m0805	MDC020062.119:1009:1193:-	-52.8	-	m0805-3p	33	-	33	AGAGACAGGGAAGCAAACACAAGATGTACGTGGTTCAAGCTCTCCTTTAGTGAGTACTAGTGAATGATTTAGTACAAATGACATTAGGAAATATTGTGGAATAATGATCTCCTTTTATAGAAGCGAGTTTCTAACTTTGTTCTGACATTGACACGCGTCGTGTTGTGATTGGCTTCTGATGTTTT	.((((((.((((((...(((((.(((.(((((..((((....((((...((.((((((((........)))))))...).))...)))).....((((((((((.((.(((((((....)))).)))..)).....))))))).)))))))..)))))))).)))))....))))))..))))))	-	ACGCGTCGTGTTGTGATTGGCTT
m0806	MDC020071.203:37067:37267:-	-29.6	-	m0806-3p	6	-	5	TATTTGTTTTTAGTCCTATATTTATAAATTCATTGAATCCAATAGTTAAGATCTAATATGATCAAATCTAACGGTAAAAAATAAGATTTAATGATCCAAATTAAATCAAACGGCTAATGTAATTAAAAAAAATTATTTTATGTATTTCGTATTCTTTCATAGTGTTTCATGAGTTTCATGATGTCGGTTTAATAATTTTTC	.....(((.((((.((.(((((...((((((((.(((..(.........((((......)))).......((((..........((((((((.......)))))))).....(((((.((((((......)))))).))).))...))))...........)..))).))))))))...))))).)).)))).))).....	-	ATGAGTTTCATGATGTCGGTTTA
m0807	MDC020080.84:4103:4253:+	-40.5	m0807-5p	-	19	18	-	TGATGGCAGATGGCAGACGGAATAAAAACTTATCTTTAGACAATGGAGTGGGCATCTTCTTTGGTGGTCGACAAAAGTCATCGGTCATGATAAAGTTCTTATCTTCTCTGTTCGTCCATCATTGCTCTAGCAGTGGAACTGTGGCCAACAT	((.((((.(((((((((.(((((((.((((((((....(((.((((.((.((((((......))).))).)).....))))..)))..))).))))).)))).))))))).)))))..(((((((....))))))).......)))).)).	TGGCAGACGGAATAAAAACTT	-
m0808	MDC020284.204:1363:1577:-	-60.31	-	m0808-3p	11	-	10	CCAAGCAAGCAACCTGGATCGGAGGTTCGACTTAGGCTTCCGGTTGATTGTTCTCATTCTCCTTGTGTCGTAAATAGCTCCAAGGATAAGGAGAAGCAAATGGAGAAGAGATGATATGAGATACTTTTGCTTTTAAAGAAGTAACTTTCCATATGCTTATTCTTGAACTAGGCTGAAGCTTTTGTGGGTCAAGCTTTTGTAGGTTAAGCTTTTGT	.(((..((((((((((...((((((((.((((((((((((.((((....((((......((((((.((........))..)))))).(((((.(((((.(((((.............(((.(((((((........))))))).)))))))).))))).)))))))))..))))))))))....)))))).))))))))))))))..))))))).	-	TGTGGGTCAAGCTTTTGTAGGTT
m0809	MDC020308.118:8341:8506:+	-55.34	-	m0809-3p	11	-	11	CTAGTTTTACTTCTGTTATATCATGATTGCTACATAACGCTTGAGTATAAAATTAATTCTGATAGGAAGCCTCAAGGCCTATATCCAAGGCCCGACAAAGGCACCTATCTGAGTTCGTTCTGCTCTGCAGGCTCGGGCGATTAAAGTATAACGGTTGTAATACTTC	..(((.((((..(((((((((..((((((((.......((..(((((...(((.(((((.((((((..((((...(((((.......)))))......)))).)))))).))))).))).))))).)).......))))))))..)))))))))..)))).)))..	-	CGGGCGATTAAAGTATAACGGTT
m0810	MDC020395.217:2100:2271:+	-47.6	m0810-5p	m0810-3p	13	11	1	GTCCTTTAACCCTCGGTTGGAGATGGTTTTTTATGACAGGGCTAAAATGAGCCACCTGGCCCTCGGTTGGAGATTGAGGAAAATATAACCATRTACTGTTCATTAAAATATTAATATCTTAGAGGGYTAGAAGGTTAAAACGARCCATCTGATCAGCCTTCGGTTGGAGATG	...((((((((...((((((((((((.((.((.((((..((((......))))..(((.((((((((((...(((......))).)))))...........(((((....)))))......))))).)))...)))).)).)).))))))..))))))...))))))))...	CCTCGGTTGGAGATGGTTTTTTA	ACGARCCATCTGATCAGCCTTCGGT
m0811	MDC020452.329:1496:1620:+	-42.96	m0811-5p	m0811-3p	15	3	12	TCGCCGGGCCCGTCCCACTCTAACAACACCGATACTGTCCCCACTTAACCACCTGCACAATCCTCAGGTGTGGGGTTTTATCACAAAAGGCCTCGGTATTAGTTAGAGTGGGATAATACTATTTA	.....((....(((((((((((((((.(((((..((..((((((......(((((.........))))))))))).............))..))))).)).)))))))))))))....)).....	TCCCACTCTAACAACACCGATA	TCGGTATTAGTTAGAGTGGGATA
m0812	MDC020473.316:3146:3355:-	-48.5	m0812-5p	-	5	5	-	CTAAACTGTTACTTGGACTATCACAGAAGGGTTATATCGAAAGAGTATTGCTGAGGTTCAACATGGAAAACTGTAATAATGGTGAAGTGCTTGTGTATAAGGGAGACAAGTTCTCTAAATCTCAGTGTCCCAAGACATTGGTTGAGGTGGATAAAATGAAGAACAAGCCCTATGCCTCTTTAGTGGGGTAGTTTGATGTATACTACCATA	.......((((((..(((((((.((.((((......((....)).((((((.....(((.....))).....))))))..((((.((.((((((.......(....)......((((..((((((((((....))))))))..))..))))...........)))))).)).)))).))))..)).)))))))..).))).)).......	ACTTGGACTATCACAGAAGGGTT	-
m0813	MDC020483.211:177:351:-	-64.8	-	m0813-3p	15	-	15	TGTCGGGGATCTGGCTCTCGAGATTTGAAAAACGGTGCCTCTTCGATTTTTGAGAGAGCAATCCTGCTGGGAGTCTAACTCTCGAGATTCGGAGAGCGGTGTCTCTTCGATTTTTGAGAAAGTAATCATGTTGGGAGTCTGGCTCTCGAGATTCGGAGGACGGTACCTCTTCGAT	.(((((((.(((.(....).)))..........(((((((((((((.(((((((((.(((....))).(((..((((((((((((((.((((((((......)))))))).))))))))..........))))))..)))..))))))))).)))))))..)))))).)))))))	-	CTCTCGAGATTCGGAGGACGGTA
m0814	MDC020484.65:1804:1963:+	-48.4	-	m0814-3p	18	-	18	TCTTGCAATTTTAACCCAATTGAAGTGTTGGTCCCTCATCTAAAAATTTGACTATTGGTCTCTTAACTCATTAAAACGTGCAACTATAGTTCTTTTTGTCAACTCCGTCAAAATGAGTCATGATGGAAGGACTATTGCTACAATTGGGTTAAAGTTGAGG	.(((.(((((((((((((((((.(((..((((((.(((((.........(((.....))).....(((((((...(((.(.....((((......)))).....))))...)))))))...)))))..))))))..))).))))))))))))))))))))	-	AGGACTATTGCTACAATTGGGTT
m0815	MDC020530.139:1214:1394:-	-42.5	m0815-5p	-	13	12	-	CTCTTTCATTTGGACTGTTGGATCTCAACGGTAAAAAAAATAAAACAAATCTTATTTAATATCAACCGTTCGATTTCAGATCAACGGTCGATATTAATATGCTTTATAAATAAAGAAAAAATAGTTTTAAAATTAAGAAAAATTACCGTTGTGACACGTGGCACAATCTGGAGTGTTGGAA	.(((..((((..((.(((((..((.(((((((((......((((((.........((((((((.((((((.((((...)))))))))).))))))))....(((((....)))))........))))))...((....))..))))))))).))..))....))).))..)).))..))).	TGGACTGTTGGATCTCAACGGTA	-
m0816	MDC020542.325:6884:6992:+	-31.4	-	m0816-3p	40	-	39	CCAATTTTATTCTCCAAGGTTCTTCACTCCAATCACTTTCTATAAGGGATAAAACCTTATAAAGTGAGAAAACCTTTTGGTAGTGACCAATGTGGGACAATGAAATTTC	..(((((((((.(((.(.(((..(((((((((((((((..(((((((.......))))))))))))).........)))).)))))..))).).))).)))))))))..	-	TTGGTAGTGACCAATGTGGGACA
m0817	MDC020600.366:7318:7592:-	-67.5	m0817-5p	-	5	5	-	TGGGTTGGGTTGTGTTTGGGTGGGGGAGGGATAAGTGGGGTATTTTGGCTTTTAGCCTAGGGTTGGGTGTAGTCTTAGAGCTAGTTTTGTATTGTTGTGCTTTGAAAAAAAAAACTGCTTCTGTTGTGCTATGAGAATAAGCTCATTTTTACTGCCTCACGTTTTCAACTTTTTTTTTCACCAAAAACTGTGAAAATAAGTTGTTTTTAAATGCTTAATAAACAATCTTTTTAGCTCAYTTTTTTTTTTATCCCCACTTTTTATAAAAATACCTC	.((((....(((((...(((((((((..(((.(((...........((((....(((((....)))))..))))...(((((((..((((.((((((.((((((((((..(((((((.....((.(((..(((((......)))))...))).))..)).)))))((((((...(((((((........))))))).)))))))))))))).)).)))))))))).....)))))))....))).)))..)))))))))..)))))....)))).	TGTGTTTGGGTGGGGGAGGGATA	-
m0818	MDC020657.226:133:260:-	-48.6	-	m0818-3p	25	-	25	TGTGATATTTATTCTTATATATTTAGCCCGAAACCCAAAAATATTGGATCTTAAAAAAAACGATAATATCGACCGGAGAGTGCTGTCCCACATAGGTTTCGGCCTAAATATATAAGAATAAATATCAC	.(((((((((((((((((((((((((.((((((((.........................((((...))))...(((.(....).)))......)))))))).)))))))))))))))))))))))))	-	TTCGGCCTAAATATATAAGAA
m0819	MDC020665.117:14798:14918:-	-42.8	-	m0819-3p	11	-	10	ACTGGTCTTGAGTTTATTCAGTGTTAATCACTTTGGTATATTTGTCATTTTGGTCTTTATTTAATACAGATTTTTCACAGAACAACCAAAGTGATTGATGGTGAACAAACTCAAAAACTAG	.(((((.((((((((.((((.((((((((((((((((...(((((......(((((.(((...))).)))))....)))))...)))))))))))))))).)))).))))))))..)))))	-	AAGTGATTGATGGTGAACAAACT
m0820	MDC020727.149:83:254:-	-71.1	-	m0820-3p	419	-	417	GTTTCTGAGATTGTCCACTATCAATCATTTTGATCATTCTGTGAAATTTTTTCATTGAATTGAAGAAACCACTAGTTCAAGTGGATGAGTTGATTTGACAAAAATACTCTCAATTTAATGGAGATTTTTTACGGAATAACCAAAATGATTGACGGTGGATAATATTAGGATC	..((((((.(((((((((..((((((((((((...(((((((((((..(((((((((((((((.....(((((......)))))..((((..((((.....)))))))))))))))))))))))..)))))))))))...))))))))))))..))))))))).))))))..	-	AAAATGATTGACGGTGGATAA
m0821	MDC020803.349:8992:9060:-	-19.4	m0821-5p	-	6	6	-	TTTACTGATTATGGGACTTGTAGAGATTGCATAAAGGGAAAGCAAACCAACAAGTCCTCTAAAGGTGCC	..((((..(((.(((((((((.(.(.((((...........)))).)).))))))))).))).))))..	ATGGGACTTGTAGAGATTGCATA	-
m0822	MDC020813.184:12776:13006:-	-35.35	-	m0822-3p	13	-	12	GAAGCTAATATGGCGTTTCTATGCTATTTAGTATTATGTTTTAATGTTATTTATRTTTATTTGTAAATAAAAGATCTTAAATTTTATTTTCATTAAAAATAAATTTGAACTATATTTTTACTAATTTATTATAAGGAAAARTAATGAAAAGGGCTTGAAAACTTTGAGTTTTAATGATAAGGACAAAATAAAAGGTAAAGTGAATAGTACCAGGATTGACGTTTTAGTGTA	...(((((.(((.((.((((.(((((((((.(.((((.(((((...((((((((........))))))))..(.(((((.......(((((((((..((((((((.................))))))))...........))))))))).((((..(.....)..)))).......))))).)....))))).))))).)))))))))..)))).)).))).)))))...	-	AGTGAATAGTACCAGGATTGACG
m0823	MDC020837.138:22147:22307:-	-39.34	-	m0823-3p	15	-	14	TGATACCACACTTCGGTACTTAGAAGTTTCGTGATTACTCAATGGCTTGGATCTTCAAAGTCCCTAACCAATGAGCTTTCRTTACTCGGGAACTTAGGGGAGCACTGTTTGTACCATACTTGACCAATCCTGAAACTACTGAGCACCGGTTAACATTATAC	............(((((.(((((.(((((((.((((..(((((((..(..((........(((((((....((((.........)))).....)))))))......))..)..))))...)))..)))).))))))).))))).)))))............	-	CCTGAAACTACTGAGCACCGGTT
m0824	MDC020895.208:7831:7910:+	-19.7	m0824-5p	-	27	27	-	GCACTGTAGGAGCAGACTGTTCACGGCACTGTAGCAATCACTGTTTACGCACTGTAGAGGACCATTGTTCATGCACTGTA	(((.((((.((((((...((((.(.(((.(((((((.....))))...))).))).).))))..)))))).)))).))).	AGCAGACTGTTCACGGCACTGTA	-
m0825	MDC020913.219:45377:45527:-	-62.76	-	m0825-3p	15	-	15	TAGGGGTGTGCTATCCACACACCCCAAATTACTTCTCACATATCTCTTGTTAATTTCTCTCCGTTGATCTTCTTTAATTCATTCGATCCGATGGCTAAAAATTAAAAGGAAATGTAAGAAGTAAAATGAAGTGTGTGGATATCACACCCCT	.(((((((((.(((((((((((..((..((((((((.((((.((.(((.(((((((....(((((((((...............))).))))))....)))))))))))).)))).))))))))..))..))))))))))).)))))))))	-	AAGTAAAATGAAGTGTGTGGATA
m0826	MDC020946.295:13720:13975:+	-61.06	-	m0826-3p	11	-	10	GGTTGGTTTGGGTTGATTATCGGTTTGTGTGAAGATGAAAAAACATAACAAATTTCTCTCTAAAAACTACAAAACGTAGCACCAAGATGAGTGATTACTTAAAGGAAAGCACAAATGAAGTATCCCAAGGAGAGCACCAAAGCAACAGTTGYTGCCTTTTCCAAATGGTCCCTCATGTTCTTCCCTAAAGGGACTCTTAAGTTAATCAGGTTTTGTTTTCATGTGATGGAAACACGGTAACTCATAAAAAACTAAC	.((((((((....(((((((((((((.(((.(..((((((..(((.(((......((((((.....((((.....)))).....))).)))(((((((((((.(((((((((((.((.....(((...)))..((......))..)).))).)))..)))))....(((((((...............))))))).))))).)))))).))).))))))))).).))).)))).)))))).)))....))))))))	-	TGATGGAAACACGGTAACTCATA
m0827	MDC020959.82:3581:3833:-	-33.62	-	m0827-3p	9	-	9	CGTTTTAGTCCTGTCACAAAAAACTGTCTCCAACCAAGGGCCAAATATAATTTATTATTTAAATTTAAAAACTACAATAACTTAAATTTAAAACCTAAAACGTATATTTAAAAACTACAACTTAAATTTAAAAACTACAAATTAAATTTAAAAATTACATTAATTTAAATTTAAAAACTACAACAACTTAAATTTAATATAATCAACATTATCTTCATCATCTGCCATTGTAGGAGTATAGTTGGAGTTAAAC	.((((.(.(((..........((((((((((...(((.(((.(((((((.((((...(((((((((((.............)))))))))))...))))...)))))))............((((((((((..........(((((((((((...........))))))))))).............))))))))))..........................))).)))..)))).))))))))).).))))	-	TCTGCCATTGTAGGAGTATAGTT
m0828	MDC020986.215:1873:2073:-	-38.3	-	m0828-3p	39	-	39	TCGCATCTCCAGTGCGCTGTATCACGTTCAACATAGAAAAATTAGATTGAATCAATAGCATGTAGATCAATTCAATAAAATAATTAAATTAATCATGAAAAGAATGATTAAGACGTAATACTTCCCTGATTGAATATCAAACTCTCTTTAGTGCAGTGTCAAGAAGGTGTTGATAACGTGTTGTAGGCATAATAGGTAATC	....((((...((((.(((((.((((((((((........(((..(((((.((.((.....)).)))))))..)))......((((..((((((((.......))))))))....)))).....(((..((((.(((...(((......)))...)))))))..))).)))))..))))).)))))))))...))))....	-	GTTGATAACGTGTTGTAGGCATA
m0829	MDC021024.27:19119:19300:-	-90.6	m0829-5p	-	18	18	-	GCAGGCATTTTGAAGGGAGAAATGGATGACAACTTCCCTATTTTGTCCAAGTTGAAGATAACTCATGAAGAAAAATGTCCCTTACAATCCTACCATTTTTGTGGGGACTGGTAGGGATAGAAACCTTCAACTTGGACAATATATGAAAGTTCTCATCCATTTTTTCCTTCAAAATGCCTTCA	(.(((((((((((((((((((((((((((.(((((.(.(((.(((((((((((((((.....((.....))....(((((((..((.(((..((((....))))))).))..))))))).....))))))))))))))).))).).))))).))))))))))))))))))))))))))).).	TGAAGGGAGAAATGGATGACA	-
m0830	MDC021042.366:7289:7387:+	-20.1	m0830-5p	-	12	11	-	GTGGAAGTAATGCTTGATTAGTATGAAGACATTTTCGACTTTATCCACATTATCTTGTAAAACTGTCTTCAATGTTTGGTCAATGTGCTTTTGATCACT	(((((((((....((((((((..(((((((((((((((...((.......))..))).)))).))))))))....))))))))..))))))....))).	TGCTTGATTAGTATGAAGACAT	-
m0831	MDC021076.197:6774:6883:-	-38.8	m0831-5p	-	9	8	-	CCGATATTATCGGTTTTTCGGGTGATGGATATTCTAAGTGGTATCCGAATGGTTTTCGGTCAAATATCGCGATATTATCGATTATATCTCGATATTATCGATAATATCGC	.(((((((((((((...(((((((((.((((......((((((((((((.....)))))....))))))).....)))).))))...)))))....))))))))))))).	CGGTTTTTCGGGTGATGGATATT	-
m0832	MDC021118.112:2674:2815:-	-51.8	-	m0832-3p	24	-	24	CGGTGAATTACCGAGCAGTCTCCTRTTGGCAAACTGCCTATATCTTCTACATACSAAATTGAGTACATGCAGATGGTGGTCTGACCACATGATCTAATGAGAAAGGCTGTRTGCCAAAGGAGATCTGCTCAGCAATTCTACT	.((((((((.(.((((((((((((.((((((.((.((((..........((........))....(((..((((.((((.....))))...)))).)))....)))).)).)))))))))))).)))))).).))))).)))	-	RTGCCAAAGGAGATCTGCTCAG
m0833	MDC021138.266:31501:31607:+	-23.7	-	m0833-3p	14	-	14	GTGATCACGGTTAAGYCAAATCAACATTTTATATTACTATTCATTTTTGTTTTATTATCTTTATAAAAATAACAATATAAAATRTTGACGTGGCTTCACCATGATCA	.((((((.(((.(((.((..((((.((((((((((.......((((((((............))))))))...)))))))))).))))..)).))).))).))))))	-	ATATAAAATRTTGACGTGGCTTC
m0834	MDC021150.242:6652:6838:+	-48.6	m0834-5p	-	12	12	-	GGTGTTGGGCGCAGAGGATCGGAATCTGGGTAAACTTTGTTTTGTTTTTAGTTAAGTTCTTCTTTTTTTTTTYTTTTTTTTTTTAAAGTTACACGGGTGAAATTGAAAGTTGAAAAAAATGAATTAATTCAGCTATCCCTAAAAGGAAGAAGGCCAGGTGTTTGATGCTCATTGGTCTGGAACACCA	((((((((((.(((((.((((((((((((.(...((((.(((((....(((((.((((.(((((((((((...(((((..(((((..(.....)...)))))..)))))..)))))))).)))..)))).)))))....))))).))))..).)))))).)))))).)))..))))))..)))))).	GCAGAGGATCGGAATCTGGGTA	-
m0835	MDC021166.274:253:446:-	-82.04	m0835-5p	-	5	5	-	ATCATACTTCTCGATAAGACGAAGAGAATGGTATCTCTCTAGATGGCTAACTTGACTTGGTTTGGCCGAAAAACGCTCGAAAGRGGCTGTCTTGGTCTCGAGTTATCCATTTTCMAGCCGTTTTCCGGCTAAACCATGGATTTTTAGCCATCAAAAAATGTATCATTCTATTCTTCTCGTCGATAAGTATGATT	(((((((((.((((..(((.(((.((((((((((.......(((((((((.....(.(((((((((((.((((((((.(((((.((.((.((((....)))).)).)).))))).)).)))))).))))))))))).).....))))))))).......)))))))))).))).)))..)))).))))))))).	TCGATAAGACGAAGAGAATGGTA	-
m0836	MDC021205.152:1488:1594:+	-20.4	m0836-5p	-	17	17	-	AAGATGKGTGAGAAGTAAAATAGGRTGTGTAGATATCACACCCCTTATTAGATTAGGTCCGGTAACTTATTGTCCACATCAACTTATTTATATTTTCTTGCCAAATT	....((.(..(((((..(((((((.(((((.((((....(((.((((......))))...))).......)))).))).)).)))))))....)))))..)))....	AGAAGTAAAATAGGRTGTGTAGA	-
m0837	MDC021221.287:10709:10838:+	-84	m0837-5p	-	126	121	-	ATTCTTGGGTAATCTCGGGCTGACGTTGCATCTYCTCCKGCAATTGTTGGSTAATCTCGGGCTGCATCTCTTAGATTACCCAAGAATCGCCGGAGGAGATGCACCGTCAGCCCGAGATTACCCAAGAATC	(((((((((((((((((((((((((.(((((((.((((.((.(((.((((.((((((.(((.......))).)))))).)))).))).)).)))).))))))).))))))))))))))))))))))))).	AATCTCGGGCTGACGTTGCAT	-
m0838	MDC021228.356:4341:4440:-	-23.92	-	m0838-3p	61	-	61	ACTAAAGTAATTGTTTTCACTGACCATGCAGCCTTGAAATATCTTTTCACCAAAAAGGAGGCTAAACCAAGGCTCATTCGTTGGATGCTCTTACTTCAAG	....((((((..((.((((.(((..(((.(((((((.....((((((......))))))........))))))))))))).)))).))..))))))....	-	AGGCTCATTCGTTGGATGCTC
m0839	MDC021283.85:14455:14691:+	-52.6	m0839-5p	-	6	6	-	AACTTAGAGTTTATCGCTGTAAAAGATGGCCTATTTTCTGAGAATTATAATGTCTATACATTTGCACATTATGCAGCTTGCTTCCAGGAAATTAAGACAATTGTCATTGGTGTTGCTAGATGAGTGGTAAATGTGTTTCATTTTGTTAAGGGGAGAAAATAAATAGAGTCTAGTAATGTGAATACACCATTAAGAGAGAGGGAGAGAGTTCATCTTATATACGATTTACATAGCATG	........((..((((.((((.((((((..((.((((((...(((...((((...((((((((((.((((...((((..((..((((........(((....))).)))).)).))).)...))))))))))))))..))))..))).....................(((..(((((((....)).)))))..)))..)))))).))..)))))).))))))))..))........	TTATCGCTGTAAAAGATGGCCTA	-
m0840	MDC021443.260:1570:1794:-	-43.9	m0840-5p	-	11	10	-	YGCAATCTTATGATCAGGAACGTTTAGGATATATATACGAAAAGGAATGGTCTCATGAATCTAACTTCTTTAGATCGCATTCTCCCAATTACATATTCCTTGGACTTATTGTTTAAGCATACAACATTTATATGAGACAACTTTAAACAATAATCTTTGCCTTTTATATTAAACTAGATTAGTTTAACATGTGAAATGTCCGTAAAYTATCATCATATGATTGGC	..(((((.((((((...((...((((((((((...(((.((((((....((((((((.((((((.....)))))).......................(((((((.....))))))).............)))))))).........(((......)))))))))...((((((((...))))))))...)))..)))))).))))...)))))))).)))))..	TGATCAGGAACGTTTAGGATATA	-
m0841	MDC021452.243:2147:2285:+	-35.9	m0841-5p	-	13	13	-	GATCATGCTTTCTGGACTCAATCAGAACATGTGTGCCAACTGTTTGAACCTCTTTACAAAGTTTTACGGATCGTTGACACAGAAGTGTATCCTACYATGGGGGCAGTATATGAGTTGATGCGTGTAGTGAAGGATGAAT	..((((.(((((((.((.((.((((..((((((((((..((((..((((...........)))).)))).......((((....))))..((......)).)))).))))))..)))))).)).))).)))).))))..	TCTGGACTCAATCAGAACATG	-
m0842	MDC021523.270:1593:1766:-	-42.3	-	m0842-3p	6	-	5	AATCATCCCTTAACCTCTGTGCTACAGCAAGGAAAAGAAGAGATATGAGCTTGAACTTGCAGGGCATTCAAGTTGACTTCGCTGGGCGTTTTAGGTGTAATCAATCTTTTGTTTTCAATGTTTAAATTCAATTTTGTTTCTTTTGCTGTGAACATGAGAGGCTAAACTTATTTT	.........(((.((((((((.(((((((((((((....(((((.((((.(((((((((.((((((...(((((((...((((..........))))...)))).))).))))))))).)))))).))))))))).)))).)))))))))..))).))))).))).........	-	TTTGCTGTGAACATGAGAGGCTA
m0843	MDC021585.304:34366:34509:+	-61.52	m0843-5p	-	23	23	-	CATTTTTTTAAGGGAAGTGTTATTGGCACTCTAAAAATTTTATTCTACACTCCTCACAAGTGTATTTTTCTTTCTAAATATATAAAATTTGGAGTGTAGAATAAAAATTTTGGAGTGTCAATAGGAATTCCCTTTTTTAAAATT	.(((((...(((((((.(.(((((((((((((((((.((((((((((((((((......((((((((........)))))))).......)))))))))))))))).))))))))))))))))).).)))))))....))))).	AGGGAAGTGTTATTGGCACTCTA	-
m0844	MDC021586.41:2977:3334:+	-95	m0844-5p	-	33	32	-	ACTGCCCATATCAGATTGTTAGAAGATGTGTACCAAATTCTGAATTTAACTCCATTCTAGCCTTTTGTCATTCTTATGCATGTGGGGGTCATTTTGGCACTCAAAGAACAGCCCTTAAGGTGTTAGAATGTGGTTTTTATTGGCCTACATTGTTTAAAGATGCTAGAATGTTTTGCTTAACATGTGATAGATGTCAAAGGACAGGTACCATTGGTGCTAAGGACCAAATGCCGCAAACCCCTATCTTCAATGTTGAAATTTTTTATGTTTGGGGTATTGATTTCATGGGCCCCTTTCCTTCTTCATTTGGTTTCACTTATATTTTGCTTGCGGTTGATTATGTTTCCAAATGGGTAGA	.((((((((((((.(((((.((((((((((.(((((((...(((........(((((((((.((((..((((((.((((...(((((((..((((.........))))..)))))))..)))).)))))).((((......))))...........)))).)))))))))......(((((((..(((((..(((....))).((((...(((((.(...).))))).))))........)))))....)))))))..............(((((..((....))...))))).....)))...)))))))......)))))))).)).)))))))))...........)))))))).	TCAGATTGTTAGAAGATGTGT	-
m0845	MDC021608.94:1411:1690:-	-73.31	m0845-5p	-	5	5	-	AGAAGTACATTACATGGACTGATGAATGTGCTAAGGCATTCAAGAACCTCAAAGACTACATGAGTAAAGCCCCTCTGCTCTCCAAACCTGAGGTTGGTGACACTCTCATTATCTATCTGTCGGTATCGACTTCAGTAGTAAGTTCCGTTCTCATTCGAAATGATGGTAATGTCGAACGGCCTGTTTACTACGTTAGCAAGGACTTACAAGATGCAGAGACACGATACTCCAACATTGAGAAATTGGCTCTAGCATTGGTCATGTCTGCTTGAAAACTTCG	.(((((...(((..(((((((((.(..((((((..((..(((..(((((((..........(((((.((...)).)))))........)))))))..)))...(((((.....((((((((.(((((..((...((((((((..((((((.(((((.(.....).).))))..))))))....))))))))...))...(......)..)))))...)))).)))).........))))).....))..))))))).)))).)))))..)))..))))).	TACATGGACTGATGAATGTGCTA	-
m0846	MDC021669.199:1554:1656:-	-21.9	m0846-5p	-	12	11	-	CAATTCGAGTTCTTAAAATTTGATCCAACGGTTATAAACAAAAGGTCTCTTTAAAAGTTATAATAACTTTAYCCGTTAGATCAATTTTCAAYGATCCGGATTY	.((((((..((.((.(((.((((((.(((((.........((((....)))).(((((((...)))))))..))))).)))))).))).)).))..)))))).	TCTTAAAATTTGATCCAACGGTT	-
m0847	MDC021804.299:33133:33221:+	-32	m0847-5p	-	15	15	-	CACCATTTAGTCATTTGGCATCTCTTTTTCGTACTTTTCTTTGGACCAAGAAAGGGAAGGAAAAAAGGATGCCAAAATGCTAAAATGTC	.....((((((..(((((((((..((((((.(.((((((((......))))))))..).))))))..)))))))))..)))))).....	TCATTTGGCATCTCTTTTTCGT	-
m0848	MDC021822.529:5646:5824:-	-43.3	m0848-5p	-	27	26	-	AATTCCAATTAGAGGATGTTCGTGAGTCTTTCAAAATGATTGTATCAAAGTGTCAGATTTTTCTACTTAGCCGTTTGACCGTGGCCATGAAATAAAAGCCCAACGCGCAGCTTTCCCAAATTGATGTTTCTGGACATTTTAGGTATTTTGAAGGTCAAGCGGGCATATTTTGAGGAAGA	..((((..((((((.((((((((..(.((((((((......((((((((((((((((..(.((......((((........)))).........(((((..........)))))........)).)..))).)))))))).))))))))))))).)..)))))))).))))))))))..	AGAGGATGTTCGTGAGTCTTTCA	-
m0849	MDC021909.315:2947:3062:+	-20.85	m0849-5p	-	7	7	-	ATGTGTCACTATACAAATGGTGGGATATGTGTACTAAAAAGTTAGTAACTTAAAAAATAAAAATTTTCACTACTTCCATTAAAACACGTAATGTACCACTTTTGTACTCATCACAA	.((((......(((((((((((.(.(((((((..(((.((((.(((......................)))))))...)))..))))))).).)))))..)))))).....)))).	ATACAAATGGTGGGATATGTGTA	-
m0850	MDC021935.130:1312:1470:-	-46.54	-	m0850-3p	7	-	7	ACCTTGAGTTTGTCCATTGTCAATTATTTTAGTTWTTTCGTGAAYAATCTCTGTTAAATGGAGAAGCAAGTGAAYMGGTTGATTGGARAAAKATACAATAATTTACCAGWGGCTTTTTAMGAAATGACCAAAATGATTGATGYTGGACAAACTCAATYA	...(((((((((((((.(((((((((((((.(((.((((.((((...(((((((...))))))).((..(((((...((((..............))))..))))).....))..)))).)))).))).))))))))))))).)))))))))))))...	-	ACCAAAATGATTGATGYTGGACA
m0851	MDC022029.53:5822:6029:+	-41.99	-	m0851-3p	8	-	8	ACCATGTTTACCATTGAAAGAATTCTTAGAATCAATAAAAAAATTTACAAACCCTAACATTMAAGTAARAGCTGGTAGAATAGAGTAAAAACGAATAAAAATTTTAGGCAATGATAGAGATTTACAAATCTTATTGTTGCTTATTGAATGGATTTGTAATTTTTTATCAGTTGAATGGATTTGGAATTTGGAATGGCAAAAATATGAA	..(((((((.(((((....(((((((..(((((.......................((......))...((((((((((...((((....((((((........(((((((..((.((((((....))))))))..)))))))........)))))).)))))))))))))).....))))))))))))..)))))...)))))))..	-	TGGATTTGGAATTTGGAATGGCA
m0852	MDC022030.199:6181:6353:+	-34.81	-	m0852-3p	6	-	5	GTTATGTCAAACTTAGGGGAGTATCCAGATGTATACTCACTTGATCTTAATGTACTYTTTTTCCCTAYGATTATGAGCATTATTCCCACTGGGTTTTTGCTACCTAACTAGGTTTTAACGAGGCACTCATCTTGGGCTGATCATACCTTTGTGAGCTCTTCTACTTGCGTCCA	...(((.(((...(((((((((.((((((.((((..(((((..(......(((..........((((........((((.....(((...)))....)))).......))))..........)))......)..)).)))..)))).)))).))))))))))).))))))...	-	TCATACCTTTGTGAGCTCTTCTA
m0853	MDC022086.281:608:718:+	-26	m0853-5p	-	6	5	-	CATCCACAATACTTATTACCGTTGGATGAGTTAATATTTTGAAATTTACGTCTATCTACTACACAGATCTCAAAATTTAAAATAATTCAACGGTGATAACTAGAGTAATGA	(((..((..((.(((((((((((((((...((((.(((((((.((((..((.........))..)))).)))))))))))....))))))))))))))).))..)).))).	ACTTATTACCGTTGGATGAGTTA	-
m0854	MDC022095.180:6707:7074:-	-132.71	-	m0854-3p	28	-	28	TTCGGAGAACGATGCCTCTTCGATTTTTGAGAAAGCAATCCTGCTGGGGGTCTGGCTCTCGAGATTCGGAGAGCGATGTCTTCGATTTTTGAGAAAGTAATCATGTTGGGAGTCTGGCTCTCGAGATTCGGAGGGCGGTGCCTCTTCGATTTTGGAGCAAGCAATCTTGTTGGGAGTGTTTTCTCGAATGTGAGTAAAGGTTGGGCATGTTTGCTAGTCTACCTTGCCACGAAGCACAGAGGTTGACACACAGGGACTTTCCAATTATCCAGCAGTGGTACTGTTCCTTTACCCTCTCTTCGATTTTTGAGAAAGTAATCATGTTAGGAGTCTGGCTCTCGAGATTCGGAGGGCGGTACCTCTTCGAT	.(((((((....((((.((((((.((((((((..((.(((((((((((........((((((((.(((((((......))))))).))))))))..........(((((((((((.((((.((((((.((((((((...))).)))))))))))))))..((((((((.(((((((....)))))))..(((.((((.(((..((((....)))).....))))))))))........))))))).)......)))).)))))))..)))))))).)))....(((((((((..((((..........))))..)))).......)))))....)))))))))).)))))))))).....))))))).	-	CTCTCGAGATTCGGAGGGCGGTA
m0855	MDC022101.376:611:868:-	-75.3	-	m0855-3p	27	-	27	GAGACAGGGAAGCAAACACAAGATGTACGTGGTTCACCTAGATTGGCTACGTCCACGGAGTAGAGGAGTTCTCATTAATTGTGAAGGGTTTACACAAGTACATAGGTTCAAGCTCTCTTTTAGTGAGTACAAGTGAATGATTTAGTACAAATGACATTAGGAAATGTTGTGGGAGAATGATCTCCTTTTATAGAAGAGAGTTTCTAGCCTTGTTCTGACATTGACACGCGTCGTGTTGTGATTGGCTTTCGATGTTGA	..((((.((((((...(((((.(((.(((((.(((((......(((..((.(((.(......).)))))..)))......)))))..(((......((.(((.(((((.(((((((((((((....((((((((.....)))).))))..(..(((((....)))))..).(((((....))))).....)))))))))))))..)))))))).))......))).)))))))).)))))....))))))..))))..	-	ACGCGTCGTGTTGTGATTGGCTT
m0856	MDC022103.511:7539:7665:+	-33.2	-	m0856-3p	13	-	13	CTCTCGTCGAAAGCTTTCTTGAGTTCTTCATAAGTTCTTCTTCATAGTTTGTTATCAGCGTTATCATAGCGGAGATGAGGATGCTTCGTGGGATGTATGGACACACGAGAAAGGATAAGATTGGGAA	.(((((((.....((((((((.((..((((((.((((((((((((..((((((((.(......).)))))))).)))))))........))))).)))))).)).)))))))).....)).))))).	-	GTATGGACACACGAGAAAGGATA
m0857	MDC022133.160:747:887:-	-32.41	-	m0857-3p	9	-	9	ATCTCCTTTTATTTATGCGATCACGATTAAATCACGTTAATATTTTATATTCATATTGTTTTTGCTCTTATTATTTTTATTAAAAAATTAATATAAAATYTTAATATAACTTAATCGTGACCGTACAAATAAGAAGGAATG	...(((((((((((.((((.((((((((((.....(((((.((((((((((......((((((...................)))))).)))))))))).))))).....)))))))))).)))).)))).)))))))...	-	ACTTAATCGTGACCGTACAAATA
m0858	MDC022133.161:7799:7939:-	-32.41	-	m0858-3p	9	-	9	ATCTCCTTTTATTTATGCGATCACGATTAAATCACGTTAATATTTTATATTCATATTGTTTTTGCTCTTATTATTTTTATTAAAAAATTAATATAAAATYTTAATATAACTTAATCGTGACCGTACAAATAAGAAGGAATG	...(((((((((((.((((.((((((((((.....(((((.((((((((((......((((((...................)))))).)))))))))).))))).....)))))))))).)))).)))).)))))))...	-	ACTTAATCGTGACCGTACAAATA
m0859	MDC022135.113:2161:2421:-	-80.7	-	m0859-3p	9	-	8	CTTGTCACGTGTAGGAGATGCGTTTTGAAGTCCCTTACTGTAGATGTCGATCCAAGGGTCGTCGAGGCTTGATCTTGAATTGGGCTTGAGATTTCTTCAAGGGCTGTTGAGGCTTGTTCTTGAACTTTTGTTTGAAATTTCTTCAAGGGTCGTCGAGGCTTGATCTTGAAGGTTGAAATTGGACCACAAGGAGCTTCATGTGGTAGATGATCTTTGGCTTTGGTAGTGGATGAATCGGCACGTATTTTGTCGCGCTTGTTG	.......((((.(.(((((((((.((((.((((.((((((.((........((((((((((((.(((((..((.....))..)))))((((((.((((.(.((((.((((((...(((.(..(((....)))..))))..)))))).)))).).))))...))))))...............((((((.((....)).)))))).)))))))))))))).)))))).))))...)))).))))))))).))))).......	-	TGAATCGGCACGTATTTTGTC
m0860	MDC022144.36:8785:8934:-	-74.36	-	m0860-3p	7	-	7	AAAAGTGTGCTATCCACACACCCCTTTTTACTTCTCACACACCCCTTTTTTATTTTTGTCCATTGATCTTCTTCACTTCATCCGATCCAACGGTCGAAAATTAAAAGGGTCTATGAGAAGTAAAAGGGGGTGTGTGGATATCACACCCCA	....(((((.(((((((((((((((((((((((((((.....(((((((..(((((((.((.((((((...............))).))).)).))))))).)))))))....))))))))))))))))))))))))))).)))))....	-	AAGTAAAAGGGGGTGTGTGGATA
m0861	MDC022228.290:2363:2571:-	-93.3	-	m0861-3p	11	-	10	GTCCCTAAGTTTGTCCACCAGCAATCATTTTAGTCKTTCCATGAAAAATTATACTAAATAAGGATCAAAATAACAAAAATGCCCTCAATTTAATAAACAATGGGCCAAATGATTTGACAAAAATTGAGGGTATTTTTGTCATTTTAGCCTTATTTAATGGAAATTTTCATGGAATGACCAAAACGATTGCTGGTGGACAAACTCATGGA	.(((...(((((((((((((((((((.((((.(((.(((((((((((.((.((.(((((((((...(((((.(((((((((((((((((((..((((..((.......))..))))....))))))))))))))))))).)))))..))))))))).)).)).))))))))))).))).)))).)))))))))))))))))))...)))	-	ACCAAAACGATTGCTGGTGGACA
m0862	MDC022265.214:329:659:+	-63.6	m0862-5p	-	7	7	-	TAATTGTGTGGGTTTGAACTCTGTCAGTGGCTAATTTAWYAWTTWATTAAAAACWAAATTTATTATTCGAAAAAAAAAAAMYMAAACTTATTAAGGGATGCCGGACATTAAATCTTTTYTTTCAATACATACATAAATAAATAAAATACTAAAACATGTTAGTAACTTAGTAGGATGAGGTACTCAGCGGATGTTTTGGTATATATACCGGCCCTTTATCCAAACTGATCCTCATTTTTGGGTAAAAATGGAGACTAGTTGTAGTGCCAACTTCACGTCGAATTTCAACGATCCGAGCCGTCTATTTTAGAAGTTTCGATTCATAGATCAT	....(.((((((((.((((((((..(((((((..............................(((((((((((.............(((((((((.((((.....)))).....................................((((((......)))))).)))))))))..((((...((((.(((((..((((((....)))))).....)))))...)))).)))).)))))))))))....(((....(((((......)))))...(((.(.....).))).))).))))).))....))).))))).)))))))).)....	GGTTTGAACTCTGTCAGTGGCTA	-
m0863	MDC022383.92:1395:1496:-	-20.4	-	m0863-3p	12	-	12	TTATTGYTATTCTAATAATCTCATTTTACWCTTCAAACTTTRAATTAGAAAGTAAAATACACTTYTGAGAAGTGTAGAATAAGATTTTTGGAGTGTTRTCTT	.......((((((((.(((((.(((((((.((((..(((((.......)))))......((....)).)))).))))))).))))).)))))))).......	-	AAGTGTAGAATAAGATTTTTGGA
m0864	MDC022391.374:2205:2467:-	-73.6	-	m0864-3p	6	-	6	CAGGACAGATCCGTGTGGTTTGTTGATAGTGCCTGCAGCAACCACATGACTTCTCAAGAGTCRTTGCTACTYAATCTTGACAGATCAATTACCTGCAAAGTTAAAATGGGGACTGGCGATCTGGTTCAAGCTACAGGCAAGGGAACACTTGTAGTAGATACAAAGCATGGGAAGAGATACATTAATGAAGTTCTGTTAGTTCCAGGATTAGATGAAAATCTCTTGAGTGTTGGTCAAATGATGGAACACGGTTACTATGTCCT	.((((((....(((((((((.((((.(((...)))))))))))))))).(((((((........((((.......(((((((((((..(((.((....)).)))...(....)....))))))..)))))((((..(((((......))))).))))......)))))))))))..............(((.((((..((((((..(((.(((.((..((....))...)).))).)))..))))))))))..))).))))))	-	TGGTCAAATGATGGAACACGGTT
m0865	MDC022404.510:2322:2416:-	-25.02	-	m0865-3p	12	-	12	CTCGAAGTTGAGAAAGCGGTGCCTCTTCAGTTTTCGAACAAGCAATCATGTCGAAGATTTGGCTCTCGAGATTCGGAGAACGGTACATCTTCGAT	.((((((...........((((((((((...((((((...(((.(((........)))...))).))))))...)))))..)))))..)))))).	-	CTCTCGAGATTCGGAGAACGGTA
m0866	MDC022435.111:6614:6697:+	-18.9	m0866-5p	-	6	6	-	TGTTGAGTGTTGGTCAAATGATGGAACACGGTTATTATGTTCTGTTTGGTGGTAACATGGTTGTGATATTTGAGGACAGCAACC	.((((..((((..(((((((.((.(((...((((((((..........))))))))...))).)).))))))).)))).)))).	TGGTCAAATGATGGAACACGGTT	-
m0867	MDC022474.98:34:118:+	-41.3	m0867-5p	-	12	11	-	ATGGKKTKGCCGGAAAACGGCTCAAAAGTGGTTGTCTTGGTCTCTTCGAGTTAGCCATTTACGAGCAGTTTTCCGGCCAAACCAC	.(((....((((((((((.((((..(((((((((.(((((.....))))).)))))))))..)))).))))))))))....))).	CGGAAAACGGCTCAAAAGTGGTT	-
m0868	MDC022531.114:2059:2141:-	-23.65	m0868-5p	-	17	17	-	CCGTGGAACACTGTAGACATTGAAATTTCGGTAAAATAAATGTTAATCAATAATTAAAATTTCAATGTTTATGTGTCACATAA	..(((..((((.((((((((((((((((..((....................))..))))))))))))))))))))..)))..	CTGTAGACATTGAAATTTCGGTA	-
m0869	MDC022576.79:211:546:+	-86.7	m0869-5p	-	12	12	-	CTGAATCTCAGTGGATCGTGGCAGAGTGGCCTTTAATCCCAAGTTTGTCCTAGGATAGCCTTATCTTTGGGAGGTGTTATCATTCTAATTCCCATAGTGGCTAGGGATTTTACTAAATCATCATTTTCTATTTTGTAGCTAAAATGTCCAGTTGCACTGCCTCTTCCGGCAATAGCAATTGTTAGCTGTATATTTTTAAATTCTGTATCCCAATCAGAATATCCTTTAGCTTGGATTCCTATTTCCATCCGAGCTATTCCATCTTCTAATAATGTCATAAAATTAGGTGCACAATAAAATATTGCTGCTCCTGCTCTGAGATCTATCGATAACCCC	.......((.(((((((..(((((((..((....((((((.....((((....))))(((....((.((((((..(........)...)))))).)).)))..))))))...................((((.((((.((((......(((((((..((((......))))...))))))).....((.(((((.(((.((((((.........))))))......((((((((((..........))))))))))..........))).))))))).....)))).)))).)))).......))..)).)))))....))))))).)).......	GTGGATCGTGGCAGAGTGGCCTT	-
m0870	MDC022654.377:4632:4754:-	-60.16	m0870-5p	m0870-3p	7	1	6	CCTGTCGGTTATAATTGACAGGAATACATGCTATTATTTAGTATAATTTTWTTTTGTCGGTTATAACCGACAATAATACATTTATATTAAATAATAGCATGTATTTCTGTCGGTTCCTACAGA	.((((.((....((((((((((((((((((((((((((((((((((.......((((((((....))))))))........)))))))))))))))))))))))))))))))))))).)))).	GACAGGAATACATGCTATTATT	TAATAGCATGTATTTCTGTCGG
m0871	MDC022659.316:23726:23825:+	-52.1	m0871-5p	-	13	12	-	AATGGGCTGATTAGTCTTTTTGTTCGGACATCAAGAATATCCTTAAAATATTCTAAAAATATTCCTGATGTCCGAAACAAAAAGACTAACTAGCCCATTT	(((((((((.(((((((((((((((((((((((.((((((..(((........)))..)))))).))))))))).)))))))))))))).))))))))).	TTAGTCTTTTTGTTCGGACATC	-
m0872	MDC022695.212:962:1162:-	-60.9	-	m0872-3p	7	-	7	GCCATAAAATTATCCACCATCAATCATTTTTGCCATTASTGAAAAATCTCTGTTAAATAAGGAGAAAATAACAAAAATACCCTCAAACTTGTCATATCAATTTGGCCCATAGTTCATTAAATTAAGGGTATTTTAGGTCTTTATTTAARAGAGATTTTTCACCGAATGACCAAAATGATTGATGYTGGACAAACTTAMGAC	............((((.(((((((((((((.(.((((..((((((((((((.(((((((((((........(.((((((((((..((((.((((........))))....))))..........)))))))))).).))))))))))).))))))))))))...)))).).))))))))))))).))))............	-	ACCAAAATGATTGATGYTGGACA
m0873	MDC022696.275:15102:15416:-	-73.82	m0873-5p	-	11	11	-	TCTATCTGTGTGTATGATTGAAGACATGCGTAATGGATACTCCAAGGTGAGTTCATCTCTTCAACCATGTAATTAGATCTAAATCCTAAGTAATACGGAGTACATGCTTGTCAAGCTAATGGGAAAGGCCAAGTAAATGCAATTTCTTTGTTTGTGTGAATTGTTTGTTTTTTGCACTTTGGGATATACTTATCCCTAAGAATTATAACGGGGCTGTATCATTGATTTGATCTTTGAAAAAACCATCATTAGCYYTTAWAKAGAGTTMTAGCTCGAGTAYAATTATGCATGACRTTCATTCATCTCATGACCAAT	.......(((.(.((((.((((..((((((((((...(((((...(((...((((......(((.((((((............(((..........))).)))))).)))(((((.((((((....((((..(((((.((((....((..(....)..))....))))..))))).(((.((((((....)))))).)))...........))))...)))))).)))))....))))...)))..................((((....)))))))))..))))))))))...)))).))))).))).......	TGTATGATTGAAGACATGCGT	-
m0874	MDC022698.363:2126:2287:-	-34.7	-	m0874-3p	7	-	7	AAGAGTGAGGTGTTGAGTATTTTCTTTGGTTGGAAGAAAATAGTTGAGAACCAGATTAGGAGGAAGACTAAGATTTTGAGATCGGATAATGGTGGTGAATACACATTTGACCATTTCTTTAAAGTTTGCAAAGATGAAGGAATTGTGCGGCATTTCAGTGTC	...(.((((((((((..((.((((((((.(((........(((((.....((......)).....)))))(((((((((....(((.((((((.(((....))).....)))))))))))))))))).)))...)))))))).))..)))))))))).)...	-	AAAGATGAAGGAATTGTGCGGCA
m0875	MDC022718.329:17649:17924:+	-59.9	-	m0875-3p	17	-	17	TGGGCTCCACATAAATGTGTGTCAAAATTGTAATGTATTTTAAGATGCGAACTATCTATATTTTAGGTCATCATTCATAGATCATCCTTACAAAAAATTAGATAAGTCCAAAACCATTAAGACATTCATTGTAGTGAATAAATGGACAAATAAGATTCTGCAAGCAAAAAAACACTAAAGTTAATCCAATGGTCACATAGGTTCGGATATGGTGAATAATTGCTGCTTTCTTACTACCCCAACTCAGATCGTTGAAATACATTATAGAAAAAGCCT	.(((((.(((((....)))))......(((((((((((((((((((..((..((((((.((((((((..(((.......)))...))).....))))))))))).(((((......(((..(((.....)))..))).....)))))...(((((....(((.((((.....(((((..(((...((.(((....))).))....))).))))).....)))))))..)))))..........))..))).))))))))))))))))....)))))	-	TCAGATCGTTGAAATACATTATA
m0876	MDC022727.114:3071:3153:+	-23.65	m0876-5p	-	17	17	-	CCGTGGAACACTGTAGACATTGAAATTTCGGTAAAATAAATGTTAATCAAWAATTAAAATTTCAATGTTTATGTGTCACATAA	..(((..((((.((((((((((((((((..((....................))..))))))))))))))))))))..)))..	CTGTAGACATTGAAATTTCGGTA	-
m0877	MDC022753.202:510:627:-	-32.2	-	m0877-3p	57	-	57	TCGTGTATGTTCATTGTACATCTTGTGGGCAGTTTTCGTCTGGTACGGTTTATATTTAATTTTAAATAAAAAAATTTATAACGATTTCTGACTGCACGATGTACGATAAAAGGACATG	.(((((...((.((((((((((.((..(.(((...((((...(((...(((.((((((....)))))).)))....))).))))...))).)..)).)))))))))).))...)))))	-	TTCTGACTGCACGATGTACGATA
m0878	MDC022756.228:546:673:-	-26.94	-	m0878-3p	16	-	16	CAAAACGTTTTGGTTTCTGTAATCCCACCATTGGCGGYGCTAGAATTTTTGGRGAGGAGGGGCCTCTCATAAAGGTTTTTTTTTTWAWTTTTTTAAGCGGATGGTATTTACAAGGCTAATATATATCT	......((.(((((((.(((((....((((((.((.....(((((........((((((((((((.......))))))))))))......))))).)).))))))..)))))))))))).))......	-	AGCGGATGGTATTTACAAGGCTA
m0879	MDC022765.170:2866:2952:+	-32.2	m0879-5p	-	15	14	-	ATTAATCATCATGGACCGTTGRATTTTTATCCAATGGCTATAATTATTATCGTTGGATAAAAATCCAACAGCCTAAGATGATTGGTC	((((((((((.(((.(.((((.(((((((((((((((..((....))..))))))))))))))).)))).).))).)))))))))).	ATGGACCGTTGRATTTTTATC	-
m0880	MDC022799.254:15417:15500:+	-23.9	-	m0880-3p	443	-	437	AAATTTTCTGTCACCTCATGTTTTGACACAATGTTTATAATTTGGTATAAAAATTGACGTTAAACTGTGAGGTAACAAAAAGTT	.((((((.(((.(((((((..((((((.((((.((((((......)))))).))))..))))))..))))))).))).))))))	-	AATTGACGTTAAACTGTGAGGTA
m0881	MDC023023.73:15123:15406:-	-58.8	-	m0881-3p	9	-	9	GAGTGGTCCYGAATCCTTGCTTTCGCTCATTCCCATAAGATTAGTCTAGAACCCTAGATTCGAGTGAATGGGAATTACCCACAATAGACCTTGTGAATTTATATACCATGTTATTACTCATAACCTAAGTAGAGAATTAWACAGAGTTCTCTAATTGAATTGGRGAAATGGRWTGTTATCTCATTGGTTGATTAATATAGTTAAAAGTTAAAATCKTGCATCTTTGATTCATGAATTGATTAATTGARYGGATTGTGGAATGACGTTGGATATAGTTGCTATTA	..((((....((.((((....(((((((..((......))..(((((((....))))))).))))))).)))).))..))))..........(..(...(((((.((((((((((.(.(((((((....(((((((((......)))))))))..............................(..((((((((((....(((..(((((((..........)))))))..)))))))))))))..)..)).))))))))))))).)))))))).)..).....	-	ATTGTGGAATGACGTTGGATATA
m0882	MDC023126.45:174:453:-	-64.77	m0882-5p	-	6	5	-	AGAAGTACATTACATGGACTGATGAATGTGCTAAGGCATTCAAGAACCTCAAGGACTACATAAATAAAGCCCTGCTGCTCTCTAAACATGAGGTTGGTGACACTCTCATTATCTATCTATTGGTATCGGCTTCAACAGTAAGTTCCATTCTCATTCGAAAAGATGGTAATGTCGAACGGCTTGTCTATTACGCTAGCAAGGCCTTACAAGATGCAGAGACACGATACTCCAACATTGAGAAACTGGCTCTAGCATTGGTCATGTCTGCTTGAACACTTCG	.(((((...(((..(((((((((.(..((((((..((..(((..(((((((.(.....)........(((......))).........)))))))..)))...(((((.........(((((((.((.((.((........((((((((..((((......))))..))))..))))((((((.(((......)))))).)))......)).)).)).)).))))).........))))).....))..))))))).)))).)))))..)))..))))).	TACATGGACTGATGAATGTGCTA	-
m0883	MDC023265.38:17307:17465:-	-26.66	m0883-5p	-	5	5	-	GAGTGAAAAGATACTGAAGACTCTTATGATCTATAAAAATCTTACATTTTTCACCATAAAGATAATATCTCCAAATTTTCAAGGCAAAGATAATAGCTGCTAACTCAAGATCATGAGTAGGATAATTCATCTCATGAGGCTTCAACTGTCTCGAAGCAT	..((....(((((.(((((.(.(((((((.........(((((...............)))))......(((..........((((...........)))).(((((......))))).))).........)))))))))))))..)))))....))..	ATACTGAAGACTCTTATGATCTA	-
m0884	MDC023266.28:363:467:-	-26.9	m0884-5p	-	8	8	-	CCAAGGACCAAGTGGTGTAGACTGATCAGACTACACAGCCCATAAAGTACTTTATGGTGGCATTACATGTAATAAAGCTGATGAGTCATCACACTCAGACCGCAT	....((.(..((((.((..((((.(((((.((.......(((((((....)))))))..((((...)))).....))))))).))))..))))))..).))....	AGTGGTGTAGACTGATCAGACTA	-
m0885	MDC023658.33:7209:7284:+	-27	m0885-5p	m0885-3p	75	45	28	GGACTAGCTGCTGGGACTAAGCTGGACTGGCTTAGACTGGACTAAGTTGGACTAACTTAGTGAAGCGTTTGGTGTA	..(((((.((((...((((((.(((.(..((((((......))))))..).))).))))))..)))).)))))...	CTGGGACTAAGCTGGACTGGCTT	GTTGGACTAACTTAGTGAAGCG
m0886	MDC023724.64:2198:2557:-	-107.8	m0886-5p	-	21	20	-	CATGAACCTGCGAGGAAATGGTACATTTGGAGGAATAACGTTAGAAATAATCGAATTTGGAACCTCCTTACCTTTGAATGACTAATGGGGGTGTTTAGGTGGCTATGGCAAGGGTGGTTCTACCCTTGACGTGGCCTGCTCTTGTTCCTCCTCCTCGAATTGTAACTTCTCATCCTCTGTTAGGGATGATTTAGATGGTTATAGGGCTATTCCAACCTGTTTTCCACTTTGCAACATGATTGCCTTTGCCGATTCAAATCCTCCTTTCGGGTTAACAATGGTTGCACTTGGCAATTTGCCTTGCTCTCTGAATTGACCCATGAATTCTACCATCTGTGCCATTTGCTTCTTCAACTCATC	.((((......((((((((((((((..(((.(((((..((.((((..((((((...((((((..((((.(((((((((........(((((.(..((((.(((((((.((((((((....)))))))).)))))))....))))..)..)))))...............(((((((......))))))))))))).)))...))))...))))))..(((..........)))...))))))..)))).)).................(((((((....((..(((...(((.....))).)))..))....)))))))....))))).)))..)))))))))).))))......)))).	CGAGGAAATGGTACATTTGGAG	-
m0887	MDC023752.42:3904:4074:+	-39.3	m0887-5p	-	10	9	-	CGTTTTTGTGAGAGGACGATATTTTCACACTTATCCACTTAATTATCGCGAGATGAAACACAAAAATACTTGAAAAATGCTGAAAAGTCTCAATCTTGCGCATAGAGGGATTCGAACCCCTCCCTTCGTATAAAGTGTAAAATATTGTACTATTTCATTATATATAAATGA	(((((..((((((..((((((((((.((((((..............((((((((((....(((......)))......(((....))).)).))))))))....(((((........)))))..........))))))))))))))))....)))))).......))))).	AGAGGACGATATTTTCACACTTA	-
m0888	MDC023899.55:4349:4501:-	-31.21	-	m0888-3p	21	-	20	AGGAAAACTAATGAAAAGGGCTTGAAAACTTTGAGTTTTAATGATAAGGACAAAATAAAGGGTAAAATGAATAGTACCATGATTGACTTTTTAGTGTAAAAATGTGGTTTTTCGTTAAAGTGAACAGTACCAGGAGCTTTTCATTAAAGTTCC	.((((...((((((((((..((((...(((.(..((((((((((.....(((...((((((((...(((........))).....)))))))).)))..............))))))))))..).)))..))))..))))))))))...))))	-	TGAACAGTACCAGGAGCTTTTCA
m0889	MDC024501.27:4031:4388:-	-87.49	m0889-5p	-	9	9	-	GCAAATATTGTGGTCGGGTAATGAAGAGTGGCAYAGTGACACGACTTAAGTACCATCTTAGTGGATTAAATCCAGGAAATAATGTCCAATGATGCGATAATGTCCCCCCAGAAGTAGTAACTATGGTTATACTCATAACCAACCATTTCCCTACCCTTCATATCCCATTCCTGTTGGGATGGAATCGAGCGACTCATGGAAAGAATCCGATATTCAATCTTCAAATGATTTTGCTTATAGACATCATCAACCAATCTCGGATCCATATGGGTGGRATYTTAACAATTACATGCAAAACTATTTTGGGGATTTATCATTTGATGACTACTCTTCARAATACACTTACTATACACATAGA	........((((((.(((((.((((((((((((.(((((...(((........((((....(((((.................)))))..)))).......))).((((((((.((((.....(((((((....))))))).........((((((.....((((((.......))))))(((.(((((.......((((.....))))................((((..(((.....).))..))))......))))).)))....))))))......................)))))))))))).....)))))...)).))))))))))...))).)).))))))........	TGGTCGGGTAATGAAGAGTGGCA	-
m0890	MDC024611.11:3416:3506:+	-34.2	m0890-5p	-	8	7	-	TGGTTTTCGGTAAAATATCGCGATATTWTCGATAATATCGATAATATCGCGATATTTTGGAAATATCGCGATATTTTTTTAACCGTGCTAC	((((...((((((((((((((((((((.((((.(((((((.........))))))))))).))))))))))))))))....)))).)))).	TAAAATATCGCGATATTWTCG	-
m0891	MDC024775.38:2355:2652:-	-93.4	-	m0891-3p	13	-	13	GTGGTTTTCTTCTTCTTCCTGAGCATGCAAAGAAGCTTGCTGCCTTAGCAGATCTTTATGTTAACGATGCATTTGGACTGCACATAGAGCTCATGCCTCAACTGAGGGAGTTATAAAATTCTTGAGGCCATCTGTAGCCGGTTTCCTTTTGCAGAAGGAACTCGACTATCTCGTTGGGGCAGTATCAAGCCCCAAAAYGCCATTTGCTTCCATTGTTGGTGGTTCAAAGGTCTCATCCAAGATCGGAYTGATTGACAGCTCGGCATTCTCACTKTGTATGTTCGGCTAAGAAAAATCA	.(((((((..((((....(((((((((((.((.((..(((.......((((.(((..((((.......))))..))))))).....((((.....((((....))))..((((.........(((((((....((((.((..(((((((....)))))))..)).))))....(((((((........)))))))...(((((..((.......))..))))).....)))))))(((......))).....)))).)))).)))..))..)).)))))))))))..)))))))))))	-	TTCTCACTKTGTATGTTCGGCTA
m0892	MDC024949.20:9482:9617:+	-43.6	m0892-5p	-	64	64	-	TTTAGGCTGTGGAGCTCGAGGGGGAGAACGACCAAGCTTTTGCCTTGATTTGTAGCAGGCTCTGAATTTCATCGATGGACAAATAGACCCCAAGGCATTTTTGTTGCTCACTCTCCCTCAAGGGCTTCGACCAATG	....((...((((((((..((((((((..((.(((.....(((((((((((((..((..(..((.....))..).)).))))))......)))))))......))).))..))))))))..)))))))).))....	GGAGCTCGAGGGGGAGAACG	-
m0893	MDC025085.50:3093:3223:-	-46.39	-	m0893-3p	10	-	9	TTAGTACTTAATTGCTATCCTACTATTTAATCTTCCATATATACCCCTCCTTATTTAATCTTTCATTAATTACCATCAAAAAGCAAGAAGGGTATATATGAAAGATTAAATAGTAGGATACCAATTAACTA	.((((...((((((.(((((((((((((((((((.(((((((((((.((.....................................)).))))))))))).))))))))))))))))))).))))))))))	-	AAAGATTAAATAGTAGGATAC
m0894	MDC025098.11:817:964:-	-18.62	-	m0894-3p	10	-	10	TTATTTTAGCCATTGGATTTWAAAATTTTTGGGCCATTAGATCTTTTTTTTACCGTTAGATTTGATTTATATTCGATCTTAGCCGTTMMATTCAATAAAATTATAAATTATATTCGATCTTAGCCGTTGGATTCAATAAAATTATAAA	........(((...(((((....)))))...))).(((((((((.............)))))))))...((((.(((((.(((.(((..(((.((((.(((.....))).)))).)))...))).)))))))).))))..........	-	GATCTTAGCCGTTGGATTCAATA
m0895	MDC025357.9:914:1280:+	-88.7	-	m0895-3p	16	-	16	TTGCTTGCTTGGGGTTGCTGACTTTGTCGTTTTGCTATGGTCGCTTGTCCTGGTTCCTCTGCGTTCAAAGAATTTTTGGTACGTACGTCCAATAAGCCTTAATAGTCGATTTTAAGCAAAGAAGGACGAAGCAATATAAAAAAGAACATAGAAGGACGGACCCGCGTGGAAGGTGACTTGAACCTGCTATACAGTTTAGGGAAGAGAAAGGCATACCCACTCGACATTCACATTGGTTTATATATTTTTGCAGTACACCAACCACTTCTTCGGATTGTTTTCTAATAGTAGTAATCCCACTAGGTGTATAGTGGTGAAAAGTTGTTGAGCATTTGCATGACGGTATGAGTTCAAATTCTGCTGGTAG	.((((.((..((((((...((((((..((((.(((.(((..(((..((((..((((.((((.((((.(((..((.((((.((....)))))).))..)))....(((..((((......)))).)))................)))).)))).))))))))..))).....((..((((....(((((((((((((..((((((.((..((.....))..))..........(((((.(((...........))).)))))...))))))..))))))......)))))))...((((((((......)))))).)).))))..))...)))..))).))))..).)))))..)))))))).)))).	-	GCATGACGGTATGAGTTCAAATT
m0896	MDC025615.9:13:185:-	-33.61	-	m0896-3p	16	-	16	AGTGCATTGAAATTTTATCGGGTGCAAGTCCAGCCGTTACATTTAAAAAGTGTATATTGTACATTGATGTATACAAGAATTTCCTGCCTTAACAGTCGATAGATGAAAGGGAGAAARTACCAAAAAAAAAAAAATTCTAGTTGTCACTTAGTACTACGGTTTAGTAGTGTTCA	.(.((((((.......(((((((((((((.((((...............((((((((((.....)))))))))).(((((((.((.((((....(((....)))..)))).))..................))))))).))))..)))).))))).))))....)))))).).	-	TTGTCACTTAGTACTACGGTTTA
m0897	MDC025776.12:1761:1901:+	-73.89	-	m0897-3p	14	-	13	AAAAAKAWKGGACATCCTCTTGACCATTAGATTGRCTTTAATGAAATCGTGTGGTTGAGATTAAATCACAGACCACACAATCTCAACCACACAATTTTCATTAAAGCCAATCTAACGGTCAAGAGGGTGTCCCYATTTTTT	.........((((((((((((((((.((((((((.(((((((((((..((((((((((((((................))))))))))))))...))))))))))).)))))))).)))))))))))))))).........	-	AATCTAACGGTCAAGAGGGTGTC
m0898	MDC025804.16:2771:2994:-	-102.7	-	m0898-3p	43	-	43	CTATTACCATCKTCCTCTTGGTGATCGCCCTGTCCCATATGTCCTTCTGGATTCAGGGTCTGCATATGGACAGGTGTCCTTCTGGATTCAGGGTCTGCATATGGACAGGGTGATTACCAAGGTGATGACGGTAATATTTAATTCATATGCCCTTCTGATTTAAGGCCTTCTGATTTAAGGCCTGCATATGGACAGGGTGATTACCAAGGGGATGACGGTAATAT	.(((((((.((.(((((((((((((((((((((((.((((((..((((((((((((((.........((((....))))))))))))))))))...(((((((((..(((((.(((((...........))))))))))..)))))))))............(((((((.......)))))))))))))))))))))))))))))))))))).)).))))))).	-	AGGGTGATTACCAAGGGGATG
m0899	MDC025886.13:25347:25474:+	-51.6	m0899-5p	-	24	24	-	GCTCAGTAGTTTCGGGATTGGTCAAGTATGGTGCAAATAGTGCTCCCCTAAGTTCCCGAGTGAGGGAAGCTCCTCGGTTGGGGACTTGCAAGATCCAAGCCATTGAGTAATCACGAAACTTCTAAGTA	(((.((.(((((((.(((((.(((...(((((....((..(((......((((((((((.((((((....)))))).)))))))))))))..))....)))))))).))))).))))))).)).))).	TTCGGGATTGGTCAAGTATGGTG	-
m0900	MDC026056.53:5217:5557:+	-66.63	m0900-5p	-	10	10	-	AAAAGGTTACAAAGTTGATAGGCCAGTTGGACAAAATAGTATGCTCAGTGCTCRACAACAAGTTCAAATGCCATGTAAAGAGTGATTGTGCTCTAAATTTAAATAGTGATTTTTCATTTTACKGTAATATAATATCTTTYACRGTATCATTTGKAGATGAATTTTTTTAATTTAGCTCTTTAAAATACAACTTCAGTTAAAAAATAAAATTCTGTTWAAAAAAACAAATGCAACTTTAGTTGTTTTACAGCATCTCTTGAACAAGAGATGAAGAGATGCCGTAAGCACTTACCTGATGCTATGTGCGATGTTGCAACTGGGTTCATACGGTGTAAATGAAA	......(((((..(((((..(.(((((((((((..(((((((....(((((...((((((((((((((((........(((((......)))))..........(((((....))))).............................)))))).....(((((((.....(((((((.................)))))))....)))))))...................)))))..))))).((((.(((((((((.(.(....).).))))))))).)))))))))......)))))))......)))).))))))).)))).))..)))))......	AAAGTTGATAGGCCAGTTGGACA	-
m0901	MDC026076.20:2142:2477:-	-75.12	-	m0901-3p	10	-	9	TAAGCTCAAAGAAGATGGTGGAACACTGATAGTGTCACTCTATGTAGATGATATTGTCTACACAGGAAGCAATGAAGAAATGATGAATGAATTCAAGTCTGAGATGATGGACATGTATGAAATGACAAACCTTGGCTTATTACACCATTTTCTGGGCATGGGAATCATTCAAACAGAAAAATGCCATTTTCATTAGACAAAAGAAGTATGCATTGAGTTTACTAGAGAAGTTTGGTTTGATGAATTGAAAATTTGTGAGCACACCTCTTGTTGTCAAGGAGAAACTAAGTAAAACTGATGGGAGTGAACCTGCAGATGAAGGACTATCTAGGCAAA	...(((......(((((((....(((((.(((..(((((((..((((((......)))))).(((...(((.((((...((.....))...)))).((((((((.(((((...(((.((((.(((....((...(((((.............)))))..))...))))))).)))........))))).)).))))))..........))).....((((((.(((....((..((((...))))..))..)))))))))....(((((.......))))).............)))...)))))))..)))))).))....))))))).)))...	-	GTGAACCTGCAGATGAAGGACTA
m0902	MDC026181.29:2863:3013:-	-22.17	m0902-5p	-	7	7	-	TTTACATTTTCGTTGTTGAAGATATTGGCAACTAGAGTTGTCTTGCCTGATCCTCCCATCCCGACCACAGACACAACCATTTCATTTTCCTCGCCATTCATCAACAATCCCATTAACGTTTGCTTCTTGTCTTCAATGCCGATTAATTCAT	.........(((..((((((((((..(((((...(((..(((......))).)))......(((..........................)))..........................)))))...))))))))))..))).........	CGTTGTTGAAGATATTGGCAA	-
m0903	MDC026414.8:13338:13635:-	-93.4	-	m0903-3p	13	-	13	GTGGTTTTCTTCTTCTTCCTGAGCATGCAAAGAAGCTTGCTGCCTTAGCAGATCTTTATGTTAACGATGCATTTGGACTGCACATAGAGCTCATGCCTCAACTGAGGGAGTTATAAAATTCTTGAGGCCATCTGTAGCCGGTTTCCTTTTGCAGAAGGAACTCGACTATCTCGTTGGGGCAGTATCAAGCCCCAAAAYGCCATTTGCTTCCATTGTTGGTGGTTCAAAGGTCTCATCCAAGATCGGAYTGATTGACAGCTCGGCATTCTCACTKTGTATGTTCGGCTAAGAAAAATCA	.(((((((..((((....(((((((((((.((.((..(((.......((((.(((..((((.......))))..))))))).....((((.....((((....))))..((((.........(((((((....((((.((..(((((((....)))))))..)).))))....(((((((........)))))))...(((((..((.......))..))))).....)))))))(((......))).....)))).)))).)))..))..)).)))))))))))..)))))))))))	-	TTCTCACTKTGTATGTTCGGCTA
m0904	MDC026735.40:7546:7648:+	-23.2	-	m0904-3p	27	-	26	CAAGGATATGCAAAATGAAAGAGTTTAGTTTTCAAGGTTGTGAAGCCTTTCACAAAAGTTTAAAMCTTGCCAATGGAACTCAAAGCTTGCATATTATTCCTTT	.((((((((((((..(....((((((.(((..((((.(((((((....)))))))..........))))..))).))))))..)..)))))))....))))).	-	CAATGGAACTCAAAGCTTGCATA
m0905	MDC026735.41:1380:1482:-	-27.2	-	m0905-3p	24	-	24	CAAGGATATGCAAAATGAAAGAGTTTAGTTTTCAAGGTTGTGAAGCCTTTCACAAAAGTTTAAACCTTGCCAATGGAACTCAAAGCTTGCATATTATTCCTTT	.((((((((((((..(....((((((.(((..((((((((((((....)))))).........))))))..))).))))))..)..)))))))....))))).	-	CAATGGAACTCAAAGCTTGCATA
m0906	MDC026889.18:1001:1155:+	-53	m0906-5p	-	17	16	-	TTGGCATCAACAGCACTGCGGCGAGAACGGTTAATTACCTATCCAAGTCTCGGTCGAGAAGGGTTTCTGAACCCTTATTGGTCGAGGTCATCTCATCAGCCTTCTCGGCGAAGTGAGGTGTTACAGTTATTACATTCGGCACATTGAAAGCCGAA	.(((((((.....((((.((.((((((.((((......((.....)).((((..(((.(((((((....))))))).)))..))))...........)))))))))).)).)))).)))))))...........((((((.........))))))	CAGCACTGCGGCGAGAACGGTTA	-
m0907	MDC026889.22:597:751:+	-53	m0907-5p	-	16	16	-	TTGGCATCAACAGCACTGCGGCGAGAACGGTTAATTTCCTATCCAAGTCTCGGTCGAGAAGGGTTTCTGAACCCTTATTGGTCGAGGTCATCTCATCAGCCTTCTCGGCGAAGTGAGGTGTTACAGTTATTACATTCGGCACATTGAAAGCCGAA	.(((((((.....((((.((.((((((.((((......((.....)).((((..(((.(((((((....))))))).)))..))))...........)))))))))).)).)))).)))))))...........((((((.........))))))	CAGCACTGCGGCGAGAACGGTTA	-
[truncated: 34 more rows]
