# Supplementary material for: Identification and Characterization of miRNAs in Self-Rooted and Grafted Malus Reveals Critical Networks Associated with Flowering
Source: Int J Mol Sci. 2018 Aug 13;19(8):2384. doi: 10.3390/ijms19082384 (PMC6121270; doi:10.3390/ijms19082384)
Supplement: Supplementary file 1 [file ijms-19-02384-s001.zip › Supplementary Table S5. Predicted targets for novel miRNAs in different apple combinations.xlsx]

## Sheet: Target
Supplementary Table S5. Predicted targets for novel miRNAs in Malus × domestica Borkh Nagafu NO.2 and M.9
ID	Locus	GO	ATH	Name	Descriptions
miR1511	MD03G1168400	GO:0016020	AT1G34470.1		Protein of unknown function (DUF803)
miR1511	MD07G1104300	GO:0005515	AT2G44900.1	ARABIDILLO-1	ARABIDILLO-1
miR1511	MD06G1126700	GO:0003677,GO:0003918,GO:0006265,GO:0005694	AT5G55310.1	TOP1,TOP1BETA	DNA topoisomerase 1 beta
miR1511	MD05G1018900
miR1511	MD10G1172400
miR1511	MD15G1038200
miR1511	MD16G1266900
miR156	MD11G1117700	GO:0000166,GO:0046872,GO:0016020,GO:0015662,GO:0006812,GO:0006754	AT1G07810.1	ACA3,ATECA1,ECA1	ER-type Ca2+-ATPase 1
miR156	MD11G1117700	GO:0000166,GO:0046872,GO:0003824,GO:0008152,GO:0016020,GO:0015662,GO:0006812,GO:0006754	AT1G07810.1	ACA3,ATECA1,ECA1	ER-type Ca2+-ATPase 1
miR156	MD05G1346900		AT1G11720.2	ATSS3,SS3	starch synthase 3
miR156	MD05G1348000	GO:0004664,GO:0009094,GO:0016597,GO:0008152	AT1G11790.1	ADT1	arogenate dehydratase 1
miR156	MD03G1113100		AT1G12700.1		ATP binding;nucleic acid binding;helicases
miR156	MD06G1196700	GO:0031072	AT1G18700.1		DNAJ heat shock N-terminal domain-containing protein
miR156	MD06G1196700		AT1G18700.3		DNAJ heat shock N-terminal domain-containing protein
miR156	MD05G1270500	GO:0004672,GO:0005524,GO:0006468	AT1G21240.1	WAK3	wall associated kinase 3
miR156	MD05G1270500	GO:0004672,GO:0005524,GO:0006468,GO:0005509	AT1G21270.1	WAK2	wall-associated kinase 2
miR156	MD13G1004600	GO:0004672,GO:0005524,GO:0006468,GO:0005509	AT1G21270.1	WAK2	wall-associated kinase 2
miR156	MD13G1072500	GO:0003677,GO:0006355	AT1G26870.1	ANAC009,FEZ	NAC (No Apical Meristem) domain transcriptional regulator superfamily protein
miR156	MD07G1111600	GO:0003677,GO:0005634	AT1G27360.1	SPL11	squamosa promoter-like 11
miR156	MD10G1262900	GO:0051082,GO:0006457,GO:0016272	AT1G29990.1	PFD6	prefoldin 6
miR156	MD10G1262900	GO:0051082,GO:0006457,GO:0016272	AT1G29990.1	PFD6	prefoldin 6
miR156	MD17G1284000		AT1G30240.2
miR156	MD08G1220400		AT1G35510.1		O-fucosyltransferase family protein
miR156	MD08G1078500	GO:0005515	AT1G44910.1	ATPRP40A,PRP40A	pre-mRNA-processing protein 40A
miR156	MD15G1065300		AT1G44910.1	ATPRP40A,PRP40A	pre-mRNA-processing protein 40A
miR156	MD15G1065300		AT1G44910.1	ATPRP40A,PRP40A	pre-mRNA-processing protein 40A
miR156	MD16G1145600		AT1G48090.1		calcium-dependent lipid-binding family protein
miR156	MD16G1145600	GO:0008104	AT1G48090.1		calcium-dependent lipid-binding family protein
miR156	MD03G1001500		AT1G55535.1
miR156	MD08G1008400		AT1G60420.1		DC1 domain-containing protein
miR156	MD16G1120300	GO:0003824,GO:0008152,GO:0003677,GO:0005634	AT1G62940.1	ACOS5	acyl-CoA synthetase 5
miR156	MD04G1015900		AT1G63130.1		Tetratricopeptide repeat (TPR)-like superfamily protein
miR156	MD06G1108400		AT1G64430.1		Pentatricopeptide repeat (PPR) superfamily protein
miR156	MD09G1263100	GO:0003676	AT1G66080.1
miR156	MD12G1217900	GO:0003887,GO:0006260	AT1G67500.1	ATREV3,REV3	recovery protein 3
miR156	MD06G1204000	GO:0003677,GO:0005634	AT1G69170.1		Squamosa promoter-binding protein-like (SBP domain) transcription factor family protein
miR156	MD06G1204000	GO:0003677,GO:0005634	AT1G69170.1		Squamosa promoter-binding protein-like (SBP domain) transcription factor family protein
miR156	MD13G1059500	GO:0003677,GO:0005634	AT1G69170.1		Squamosa promoter-binding protein-like (SBP domain) transcription factor family protein
miR156	MD13G1059500	GO:0003677,GO:0005634	AT1G69170.1		Squamosa promoter-binding protein-like (SBP domain) transcription factor family protein
miR156	MD14G1215300	GO:0003677,GO:0005634	AT1G69170.1		Squamosa promoter-binding protein-like (SBP domain) transcription factor family protein
miR156	MD16G1058800	GO:0003677,GO:0005634	AT1G69170.1		Squamosa promoter-binding protein-like (SBP domain) transcription factor family protein
miR156	MD16G1058800	GO:0003677,GO:0005634	AT1G69170.1		Squamosa promoter-binding protein-like (SBP domain) transcription factor family protein
miR156	MD16G1091600	GO:0005337,GO:0006810,GO:0016021,GO:0016020	AT1G70330.1	ENT1,ENT1AT	equilibrative nucleotide transporter 1
miR156	MD00G1077300	GO:0005515	AT1G72300.1		Leucine-rich receptor-like protein kinase family protein
miR156	MD00G1077300	GO:0005515	AT1G72300.1		Leucine-rich receptor-like protein kinase family protein
miR156	MD00G1077400	GO:0005515	AT1G72300.1		Leucine-rich receptor-like protein kinase family protein
miR156	MD02G1108500	GO:0004420,GO:0050662,GO:0015936,GO:0055114	AT1G76490.1	HMG1,HMGR1	hydroxy methylglutaryl CoA reductase 1
miR156	MD04G1238500	GO:0004420,GO:0050662,GO:0015936,GO:0055114	AT1G76490.1	HMG1,HMGR1	hydroxy methylglutaryl CoA reductase 1
miR156	MD15G1401300	GO:0010181,GO:0016491,GO:0055114	AT1G76690.1	ATOPR2,OPR2	12-oxophytodienoate reductase 2
miR156	MD15G1401300	GO:0010181,GO:0016491,GO:0055114	AT1G76690.1	ATOPR2,OPR2	12-oxophytodienoate reductase 2
miR156	MD05G1023200	GO:0003924,GO:0005525	AT1G76810.1		eukaryotic translation initiation factor 2 (eIF-2) family protein
miR156	MD10G1024100	GO:0003924,GO:0005525	AT1G76810.1		eukaryotic translation initiation factor 2 (eIF-2) family protein
miR156	MD05G1179800	GO:0008270,GO:0016491,GO:0055114	AT1G77120.1	ADH,ADH1,ATADH,ATADH1	alcohol dehydrogenase 1
miR156	MD05G1179800	GO:0008270,GO:0016491,GO:0055114	AT1G77120.1	ADH,ADH1,ATADH,ATADH1	alcohol dehydrogenase 1
miR156	MD17G1190100		AT1G78690.1		Phospholipid/glycerol acyltransferase family protein
miR156	MD13G1014800	GO:0004672,GO:0005524,GO:0006468,GO:0005515	AT2G01950.1	BRL2,VH1	BRI1-like 2
miR156	MD13G1014800	GO:0004672,GO:0005524,GO:0006468,GO:0005515	AT2G01950.1	BRL2,VH1	BRI1-like 2
miR156	MD13G1014800		AT2G01950.1	BRL2,VH1	BRI1-like 2
miR156	MD08G1118300	GO:0004190,GO:0016021	AT2G03120.1	ATSPP,SPP	signal peptide peptidase
miR156	MD08G1118300	GO:0004190,GO:0016021	AT2G03120.1	ATSPP,SPP	signal peptide peptidase
miR156	MD05G1049600	GO:0009055,GO:0016491,GO:0016020,GO:0003700,GO:0006355,GO:0005634	AT2G04305.1		Magnesium transporter CorA-like family protein
miR156	MD03G1168700	GO:0008152	AT2G13360.1	AGT,AGT1,SGAT	alanine:glyoxylate aminotransferase
miR156	MD10G1086100	GO:0004871,GO:0019001,GO:0007186	AT2G23460.1	ATXLG1,XLG1	extra-large G-protein 1
miR156	MD15G1129300	GO:0005515	AT2G25290.1		Octicosapeptide/Phox/Bem1p (PB1) domain-containing protein / tetratricopeptide repeat (TPR)-containing protein
miR156	MD00G1165800		AT2G28150.1		Domain of unknown function (DUF966)
miR156	MD06G1131400		AT2G33550.1		Homeodomain-like superfamily protein
miR156	MD05G1030800	GO:0003700,GO:0006355	AT2G33710.2		Integrase-type DNA-binding superfamily protein
miR156	MD01G1212300	GO:0005515	AT2G34930.1		disease resistance family protein / LRR family protein
miR156	MD01G1212500	GO:0005515	AT2G34930.1		disease resistance family protein / LRR family protein
miR156	MD01G1212500	GO:0005515	AT2G34930.1		disease resistance family protein / LRR family protein
miR156	MD01G1212500	GO:0005515	AT2G34930.1		disease resistance family protein / LRR family protein
miR156	MD01G1212500	GO:0005515	AT2G34930.1		disease resistance family protein / LRR family protein
miR156	MD01G1212600	GO:0005515	AT2G34930.1		disease resistance family protein / LRR family protein
miR156	MD05G1245200	GO:0006810,GO:0055085,GO:0016020,GO:0015171,GO:0003333	AT2G34960.1	CAT5	cationic amino acid transporter 5
miR156	MD14G1017900	GO:0016020	AT2G36380.1	ATPDR6,PDR6	pleiotropic drug resistance 6
miR156	MD00G1141200	GO:0055114,GO:0016491	AT2G37790.1		NAD(P)-linked oxidoreductase superfamily protein
miR156	MD04G1166500		AT2G38360.1	PRA1.B4	prenylated RAB acceptor 1.B4
miR156	MD12G1060200	GO:0003677,GO:0005634	AT2G42200.1	SPL9	squamosa promoter binding protein-like 9
miR156	MD14G1060200	GO:0003677,GO:0005634	AT2G42200.1	SPL9	squamosa promoter binding protein-like 9
miR156	MD16G1186300		AT3G06080.2	TBL10	Plant protein of unknown function (DUF828)
miR156	MD17G1086600		AT3G12820.1	AtMYB10,MYB10	myb domain protein 10
miR156	MD03G1279600	GO:0005515,GO:0043531,GO:0006915,GO:0005524	AT3G14460.1		LRR and NB-ARC domains-containing disease resistance protein
miR156	MD11G1063800	GO:0043531,GO:0006915,GO:0005524	AT3G14470.1		NB-ARC domain-containing disease resistance protein
miR156	MD11G1063800	GO:0043531,GO:0006915,GO:0005524	AT3G14470.1		NB-ARC domain-containing disease resistance protein
miR156	MD11G1236200	GO:0016829,GO:0008152,GO:0000287,GO:0010333	AT3G14520.1		Terpenoid cyclases/Protein prenyltransferases superfamily protein
miR156	MD09G1210900		AT3G16070.1
miR156	MD03G1194000	GO:0003924,GO:0005525	AT3G20290.1	ATEHD1,EHD1	EPS15 homology domain 1
miR156	MD05G1219000	GO:0016747	AT3G26040.1		HXXXD-type acyl-transferase family protein
miR156	MD09G1049400	GO:0005524,GO:0016887,GO:0042626,GO:0006810,GO:0055085,GO:0016021	AT3G28860.1	ABCB19,ATABCB19,ATMDR1,ATMDR11,ATPGP19,MDR1,MDR11,PGP19	ATP binding cassette subfamily B19
miR156	MD06G1135400		AT3G48770.1		DNA binding;ATP binding
miR156	MD15G1228400	GO:0022857,GO:0055085,GO:0016021	AT3G51490.2	TMT3	tonoplast monosaccharide transporter3
miR156	MD04G1048800	GO:0003677,GO:0008409	AT3G52050.5		5\'-3\' exonuclease family protein
miR156	MD12G1133200		AT3G55140.1		Pectin lyase-like superfamily protein
miR156	MD01G1083200	GO:0004807,GO:0008152	AT3G55440.1	ATCTIMC,CYTOTPI,TPI	triosephosphate isomerase
miR156	MD03G1294200		AT3G62390.1	TBL6	TRICHOME BIREFRINGENCE-LIKE 6
miR156	MD11G1280600	GO:0004672,GO:0005524,GO:0006468,GO:0008898	AT3G63250.1	ATHMT-2,HMT-2,HMT2	homocysteine methyltransferase 2
miR156	MD06G1109300	GO:0005515	AT4G10930.1
miR156	MD14G1130300	GO:0005515	AT4G10930.1
miR156	MD06G1109300	GO:0005515	AT4G10940.1		RING/U-box protein
miR156	MD10G1276800		AT4G18750.1	DOT4	Pentatricopeptide repeat (PPR) superfamily protein
miR156	MD01G1175000		AT4G18930.1		RNA ligase/cyclic nucleotide phosphodiesterase family protein
miR156	MD02G1021100		AT4G18930.1		RNA ligase/cyclic nucleotide phosphodiesterase family protein
miR156	MD04G1192400	GO:0004112	AT4G18930.1		RNA ligase/cyclic nucleotide phosphodiesterase family protein
miR156	MD07G1021700		AT4G19390.1		Uncharacterised protein family (UPF0114)
miR156	MD10G1233200	GO:0046872,GO:0030001	AT4G19880.1		Glutathione S-transferase family protein
miR156	MD10G1232900		AT4G19890.1		Pentatricopeptide repeat (PPR-like) superfamily protein
miR156	MD05G1274900	GO:0006810,GO:0055085,GO:0016020,GO:0015171,GO:0003333	AT4G21120.1	AAT1,CAT1	amino acid transporter 1
miR156	MD10G1319800	GO:0003677	AT4G21895.1		DNA binding
miR156	MD11G1034800	GO:0055085	AT4G26590.1	ATOPT5,OPT5	oligopeptide transporter 5
miR156	MD08G1105600		AT4G34310.2		alpha/beta-Hydrolases superfamily protein
miR156	MD07G1162700	GO:0003677,GO:0006355	AT4G35580.2	NTL9	NAC transcription factor-like 9
miR156	MD01G1039500		AT4G38060.2
miR156	MD17G1186900	GO:0008270	AT4G38180.1	FRS5	FAR1-related sequence 5
miR156	MD05G1012900	GO:0003840	AT4G39640.1	GGT1	gamma-glutamyl transpeptidase 1
miR156	MD12G1180700	GO:0003824	AT5G01700.2		Protein phosphatase 2C family protein
miR156	MD10G1211300		AT5G06360.1		Ribosomal protein S8e family protein
miR156	MD09G1079400	GO:0004672,GO:0005524,GO:0006468,GO:0005515	AT5G16000.1	NIK1	NSP-interacting kinase 1
miR156	MD12G1252700		AT5G18410.1	ATSRA1,KLK,PIR,PIR121,PIRP,SRA1	transcription activators
miR156	MD12G1252900		AT5G18410.2	ATSRA1,KLK,PIR,PIR121,PIRP,SRA1	transcription activators
miR156	MD11G1236600	GO:0000287,GO:0016829,GO:0010333	AT5G23960.1	ATTPS21,TPS21	terpene synthase 21
miR156	MD08G1123300	GO:0003700,GO:0043565,GO:0046983,GO:0006355	AT5G24800.1	ATBZIP9,BZIP9,BZO2H2	basic leucine zipper 9
miR156	MD08G1123300	GO:0003700,GO:0043565,GO:0046983,GO:0006355	AT5G24800.1	ATBZIP9,BZIP9,BZO2H2	basic leucine zipper 9
miR156	MD04G1214300		AT5G27220.1		Frigida-like protein
miR156	MD12G1228700	GO:0031072	AT5G27240.1		DNAJ heat shock N-terminal domain-containing protein
miR156	MD12G1228700	GO:0031072	AT5G27240.1		DNAJ heat shock N-terminal domain-containing protein
miR156	MD12G1217300		AT5G27620.1	CYCH;1	cyclin H;1
miR156	MD08G1107200	GO:0008236,GO:0006508	AT5G36210.1		alpha/beta-Hydrolases superfamily protein
miR156	MD05G1152200	GO:0043531,GO:0007165,GO:0005515,GO:0005622,GO:0045087,GO:0031224,GO:0004888,GO:0006915,GO:0005524	AT5G36930.2		Disease resistance protein (TIR-NBS-LRR class) family
miR156	MD09G1263100	GO:0004672,GO:0005524,GO:0006468,GO:0003676	AT5G37720.1	ALY4	ALWAYS EARLY 4
miR156	MD13G1120300	GO:0003677,GO:0005634	AT5G43270.1	SPL2	squamosa promoter binding protein-like 2
miR156	MD17G1216700		AT5G45480.1		Protein of unknown function (DUF594)
miR156	MD10G1305300	GO:0005515	AT5G45520.1		Leucine-rich repeat (LRR) family protein
miR156	MD10G1335000	GO:0016021	AT5G47530.1		Auxin-responsive family protein
miR156	MD10G1335000	GO:0016021	AT5G47530.1		Auxin-responsive family protein
miR156	MD05G1219000	GO:0016747	AT5G47980.1		HXXXD-type acyl-transferase family protein
miR156	MD02G1316600	GO:0005515	AT5G48060.1		C2 calcium/lipid-binding plant phosphoribosyltransferase family protein
miR156	MD02G1084000	GO:0016758,GO:0008152	AT5G49690.1		UDP-Glycosyltransferase superfamily protein
miR156	MD08G1247100	GO:0005247,GO:0006821,GO:0055085,GO:0016020	AT5G49890.1	ATCLC-C,CLC-C	chloride channel C
miR156	MD06G1170000	GO:0016491,GO:0008152,GO:0003824,GO:0050662,GO:0044237	AT5G50130.1		NAD(P)-binding Rossmann-fold superfamily protein
miR156	MD14G1175600	GO:0016491,GO:0008152,GO:0003824,GO:0050662,GO:0044237	AT5G50130.1		NAD(P)-binding Rossmann-fold superfamily protein
miR156	MD06G1138800	GO:0003677,GO:0005634	AT5G50670.1		Squamosa promoter-binding protein-like (SBP domain) transcription factor family protein
miR156	MD06G1138800	GO:0003677,GO:0005634	AT5G50670.1		Squamosa promoter-binding protein-like (SBP domain) transcription factor family protein
miR156	MD09G1008900	GO:0003677,GO:0005634	AT5G50670.1		Squamosa promoter-binding protein-like (SBP domain) transcription factor family protein
miR156	MD16G1122000	GO:0003677,GO:0005634	AT5G50670.1		Squamosa promoter-binding protein-like (SBP domain) transcription factor family protein
miR156	MD17G1001400	GO:0003677,GO:0005634	AT5G50670.1		Squamosa promoter-binding protein-like (SBP domain) transcription factor family protein
miR156	MD01G1223400	GO:0005515,GO:0008565,GO:0006886	AT5G53480.1		ARM repeat superfamily protein
miR156	MD07G1294100	GO:0005515,GO:0008565,GO:0006886	AT5G53480.1		ARM repeat superfamily protein
miR156	MD03G1199100	GO:0005515	AT5G55040.1		DNA-binding bromodomain-containing protein
miR156	MD11G1063800	GO:0016491,GO:0008152,GO:0005515,GO:0043531,GO:0003854,GO:0016616,GO:0006694,GO:0055114,GO:0003824,GO:0050662,GO:0044237,GO:0009058,GO:0006915,GO:0005524	AT5G58490.1		NAD(P)-binding Rossmann-fold superfamily protein
miR156	MD03G1113000	GO:0003824,GO:0009236	AT5G60540.1	ATPDX2,EMB2407,PDX2	pyridoxine biosynthesis 2
miR156	MD03G1113200		AT5G60540.1	ATPDX2,EMB2407,PDX2	pyridoxine biosynthesis 2
miR156	MD11G1133800	GO:0003824,GO:0009236	AT5G60540.1	ATPDX2,EMB2407,PDX2	pyridoxine biosynthesis 2
miR156	MD15G1290400	GO:0005515	AT5G67320.1	HOS15	WD-40 repeat family protein
miR156	MD15G1290400	GO:0005515	AT5G67320.1	HOS15	WD-40 repeat family protein
miR156	MD01G1086700
miR156	MD02G1086500
miR156	MD04G1038200
miR156	MD05G1060400
miR156	MD05G1160900
miR156	MD08G1078500
miR156	MD11G1308900
miR159	MD03G1263400		AT1G03150.1		Acyl-CoA N-acyltransferases (NAT) superfamily protein
miR159	MD03G1263400		AT1G03150.1		Acyl-CoA N-acyltransferases (NAT) superfamily protein
miR159	MD11G1151700	GO:0006886,GO:0016192,GO:0005515	AT1G08190.1	ATVAM2,ATVPS41,VAM2,VPS41,ZIP2	vacuolar protein sorting 41
miR159	MD14G1238900	GO:0003700,GO:0008270,GO:0006355,GO:0005634	AT1G10170.1	ATNFXL1,NFXL1	NF-X-like 1
miR159	MD14G1238900		AT1G10170.1	ATNFXL1,NFXL1	NF-X-like 1
miR159	MD15G1066600		AT1G10720.1		BSD domain-containing protein
miR159	MD05G1332600	GO:0004672,GO:0005524,GO:0006468,GO:0048544,GO:0005529	AT1G11300.1		protein serine/threonine kinases;protein kinases;ATP binding;sugar binding;kinases;carbohydrate binding
miR159	MD05G1332600	GO:0005529	AT1G11340.1		S-locus lectin protein kinase family protein
miR159	MD05G1332600	GO:0004672,GO:0005524,GO:0006468,GO:0048544,GO:0005529,GO:0004674	AT1G11410.1		S-locus lectin protein kinase family protein
miR159	MD05G1332600	GO:0004672,GO:0005524,GO:0006468,GO:0048544,GO:0005529	AT1G11410.1		S-locus lectin protein kinase family protein
miR159	MD14G1065300	GO:0006886,GO:0016192	AT1G12470.1		zinc ion binding
miR159	MD17G1084700		AT1G12470.1		zinc ion binding
miR159	MD17G1017400	GO:0016620,GO:0055114	AT1G13440.1	GAPC-2,GAPC2	glyceraldehyde-3-phosphate dehydrogenase C2
miR159	MD13G1020400	GO:0017056,GO:0006913,GO:0005643	AT1G14850.1	NUP155	nucleoporin 155
miR159	MD01G1117000		AT1G21210.1	WAK4	wall associated kinase 4
miR159	MD01G1117000	GO:0004672,GO:0005524,GO:0006468	AT1G21270.1	WAK2	wall-associated kinase 2
miR159	MD01G1173400	GO:0003723	AT1G26540.1		Agenet domain-containing protein
miR159	MD17G1206200	GO:0005515	AT1G27340.1		Galactose oxidase/kelch repeat superfamily protein
miR159	MD10G1258300		AT1G30290.1		Tetratricopeptide repeat (TPR)-like superfamily protein
miR159	MD09G1153100	GO:0004672,GO:0005524,GO:0006468,GO:0005515	AT1G35710.1		Protein kinase family protein with leucine-rich repeat domain
miR159	MD09G1244200	GO:0003677,GO:0005634	AT1G53160.1	SPL4	squamosa promoter binding protein-like 4
miR159	MD17G1236000	GO:0003677,GO:0005634	AT1G53160.1	SPL4	squamosa promoter binding protein-like 4
miR159	MD17G1236000	GO:0003677,GO:0005634	AT1G53160.1	SPL4	squamosa promoter binding protein-like 4
miR159	MD11G1128300		AT1G63150.1		Tetratricopeptide repeat (TPR)-like superfamily protein
miR159	MD02G1082100	GO:0005515	AT1G64280.1	ATNPR1,NIM1,NPR1,SAI1	regulatory protein (NPR1)
miR159	MD04G1243500		AT1G65320.1		Cystathionine beta-synthase (CBS) family protein
miR159	MD03G1293700		AT1G66350.1	RGL,RGL1	RGA-like 1
miR159	MD13G1118100	GO:0006909,GO:0005856	AT1G67400.1		ELMO/CED-12 family protein
miR159	MD13G1007200	GO:0008270,GO:0016020,GO:0008168	AT1G68040.1		S-adenosyl-L-methionine-dependent methyltransferases superfamily protein
miR159	MD13G1050300	GO:0008270,GO:0016787	AT1G68720.1	ATTADA,TADA	tRNA arginine adenosine deaminase
miR159	MD13G1050300	GO:0008270,GO:0016787	AT1G68720.1	ATTADA,TADA	tRNA arginine adenosine deaminase
miR159	MD16G1051000	GO:0008270,GO:0016787	AT1G68720.1	ATTADA,TADA	tRNA arginine adenosine deaminase
miR159	MD06G1009600	GO:0004672,GO:0005524,GO:0006468	AT1G76360.1		Protein kinase superfamily protein
miR159	MD00G1007700		AT1G78700.1	BEH4	BES1/BZR1 homolog 4
miR159	MD11G1267000		AT1G78700.1	BEH4	BES1/BZR1 homolog 4
miR159	MD03G1294500		AT2G16760.1		Calcium-dependent phosphotriesterase superfamily protein
miR159	MD03G1294500		AT2G16760.1		Calcium-dependent phosphotriesterase superfamily protein
miR159	MD15G1195400	GO:0003968	AT2G19910.1		RNA-dependent RNA polymerase family protein
miR159	MD01G1038600	GO:0003700,GO:0006355,GO:0005634	AT2G22540.1	AGL22,SVP	K-box region and MADS-box transcription factor family protein
miR159	MD01G1038600	GO:0003700,GO:0006355,GO:0005634,GO:0003677,GO:0046983,GO:0043565	AT2G22540.1	AGL22,SVP	K-box region and MADS-box transcription factor family protein
miR159	MD15G1313200	GO:0003700,GO:0006355,GO:0005634,GO:0003677,GO:0046983,GO:0043565	AT2G22540.1	AGL22,SVP	K-box region and MADS-box transcription factor family protein
miR159	MD15G1285500	GO:0004516,GO:0009435,GO:0005737,GO:0019363	AT2G23420.1	NAPRT2	nicotinate phosphoribosyltransferase 2
miR159	MD08G1038900	GO:0004672,GO:0005524,GO:0006468	AT2G23450.1		Protein kinase superfamily protein
miR159	MD08G1038900	GO:0004672,GO:0005524,GO:0006468	AT2G23450.1		Protein kinase superfamily protein
miR159	MD02G1240400	GO:0030528,GO:0006355	AT2G31210.1		basic helix-loop-helix (bHLH) DNA-binding superfamily protein
miR159	MD02G1240400	GO:0030528,GO:0006355	AT2G31210.1		basic helix-loop-helix (bHLH) DNA-binding superfamily protein
miR159	MD11G1215600	GO:0003677	AT2G32460.1	ATM1,ATMYB101,MYB101	myb domain protein 101
miR159	MD11G1216000	GO:0003677	AT2G32460.1	ATM1,ATMYB101,MYB101	myb domain protein 101
miR159	MD12G1018100		AT2G36480.3		ENTH/VHS family protein
miR159	MD14G1016100		AT2G36485.1		ENTH/VHS family protein
miR159	MD12G1193400	GO:0003723	AT2G38610.1		RNA-binding KH domain-containing protein
miR159	MD12G1193400	GO:0003723	AT2G38610.1		RNA-binding KH domain-containing protein
miR159	MD01G1114900	GO:0016780,GO:0008654,GO:0016020	AT2G39290.1	PGP1,PGPS1,PGS1	phosphatidylglycerolphosphate synthase 1
miR159	MD13G1050300		AT2G39720.1	RHC2A	RING-H2 finger C2A
miR159	MD10G1146300	GO:0003723,GO:0033897	AT2G39780.1	RNS2	ribonuclease 2
miR159	MD00G1149300		AT3G04350.1		Plant protein of unknown function (DUF946)
miR159	MD02G1308600		AT3G08010.1	ATAB2	RNA binding
miR159	MD07G1085000	GO:0003677	AT3G11440.1	ATMYB65,MYB65	myb domain protein 65
miR159	MD02G1276800		AT3G12300.1
miR159	MD13G1146100		AT3G17310.1		S-adenosyl-L-methionine-dependent methyltransferases superfamily protein
miR159	MD09G1141100	GO:0016758,GO:0008152	AT3G21760.1	HYR1	UDP-Glycosyltransferase superfamily protein
miR159	MD13G1210100		AT3G23160.1		Protein of unknown function (DUF668)
miR159	MD13G1210100		AT3G23160.1		Protein of unknown function (DUF668)
miR159	MD11G1250700	GO:0015238,GO:0015297,GO:0006855,GO:0055085,GO:0016020	AT3G23560.1	ALF5	MATE efflux family protein
miR159	MD11G1250700	GO:0015238,GO:0015297,GO:0006855,GO:0055085,GO:0016020	AT3G23560.1	ALF5	MATE efflux family protein
miR159	MD15G1147100		AT3G25500.1	AFH1,AHF1,ATFH1,FH1	formin homology 1
miR159	MD11G1219700	GO:0005506,GO:0009055,GO:0016705,GO:0020037,GO:0055114	AT3G26300.1	CYP71B34	cytochrome P450, family 71, subfamily B, polypeptide 34
miR159	MD02G1159300	GO:0008104	AT3G50380.1		Protein of unknown function (DUF1162)
miR159	MD11G1170800	GO:0016881	AT3G52560.1	MMZ4,UEV1D,UEV1D-4	ubiquitin E2 variant 1D-4
miR159	MD01G1138500		AT3G55560.1	AGF2,AHL15	AT-hook protein of GA feedback 2
miR159	MD13G1069100	GO:0006904,GO:0000145	AT3G56640.1	SEC15A	exocyst complex component sec15A
miR159	MD16G1069400	GO:0006904,GO:0000145	AT3G56640.1	SEC15A	exocyst complex component sec15A
miR159	MD01G1105700	GO:0004672,GO:0005524,GO:0006468	AT3G57120.1		Protein kinase superfamily protein
miR159	MD01G1105700	GO:0004672,GO:0005524,GO:0006468	AT3G57120.1		Protein kinase superfamily protein
miR159	MD12G1085800		AT3G57200.1
miR159	MD08G1238700		AT3G58970.1	MGT6,MRS2-4	magnesium transporter 6
miR159	MD01G1178100	GO:0003677	AT3G60460.1	DUO1	myb-like HTH transcriptional regulator family protein
miR159	MD07G1101000	GO:0003677	AT3G60460.1	DUO1	myb-like HTH transcriptional regulator family protein
miR159	MD07G1101000	GO:0003677	AT3G60460.1	DUO1	myb-like HTH transcriptional regulator family protein
miR159	MD11G1316100		AT4G02100.1		Heat shock protein DnaJ with tetratricopeptide repeat
miR159	MD09G1258600	GO:0003746,GO:0006414,GO:0005622	AT4G11120.1		translation elongation factor Ts (EF-Ts), putative
miR159	MD06G1060300		AT4G25200.1	ATHSP23.6-MITO,HSP23.6-MITO	mitochondrion-localized small heat shock protein 23.6
miR159	MD06G1060300		AT4G25200.1	ATHSP23.6-MITO,HSP23.6-MITO	mitochondrion-localized small heat shock protein 23.6
miR159	MD11G1215600	GO:0003677	AT4G26930.1	AtMYB97,MYB97	myb domain protein 97
miR159	MD11G1090100	GO:0043531,GO:0006915,GO:0005524	AT4G27190.1		NB-ARC domain-containing disease resistance protein
miR159	MD11G1090100	GO:0043531,GO:0006915,GO:0005524	AT4G27190.1		NB-ARC domain-containing disease resistance protein
miR159	MD11G1085800		AT4G27220.1		NB-ARC domain-containing disease resistance protein
miR159	MD11G1090100	GO:0043531,GO:0006915,GO:0005524	AT4G27220.1		NB-ARC domain-containing disease resistance protein
miR159	MD03G1185900	GO:0004672,GO:0005524,GO:0006468,GO:0048544,GO:0005529,GO:0004674	AT4G27290.1		S-locus lectin protein kinase family protein
miR159	MD10G1180400	GO:0004672,GO:0005524,GO:0006468	AT4G28540.1	CKL6,PAPK1	casein kinase I-like 6
miR159	MD15G1151600	GO:0004185,GO:0006508	AT4G30610.1	BRS1,SCPL24	alpha/beta-Hydrolases superfamily protein
miR159	MD15G1125400	GO:0004601,GO:0020037,GO:0006979,GO:0055114	AT4G32320.1	APX6	ascorbate peroxidase 6
miR159	MD02G1114700	GO:0005524,GO:0030983,GO:0006298	AT4G35520.1	ATMLH3,MLH3	MUTL protein homolog 3
miR159	MD15G1230600	GO:0005524,GO:0006298,GO:0030983	AT4G35520.1	ATMLH3,MLH3	MUTL protein homolog 3
miR159	MD08G1085300		AT4G37630.1	CYCD5;1	cyclin d5;1
miR159	MD08G1085300		AT4G37630.1	CYCD5;1	cyclin d5;1
miR159	MD08G1085300		AT4G37630.2	CYCD5;1	cyclin d5;1
miR159	MD08G1085300		AT4G37630.2	CYCD5;1	cyclin d5;1
miR159	MD01G1171400		AT5G01960.1		RING/U-box superfamily protein
miR159	MD12G1115200		AT5G03330.1		Cysteine proteinases superfamily protein
miR159	MD02G1259600	GO:0004553,GO:0005975	AT5G04885.1		Glycosyl hydrolase family protein
miR159	MD14G1210400		AT5G07940.1
miR159	MD06G1200700		AT5G07980.1		dentin sialophosphoprotein-related
miR159	MD14G1210400		AT5G07980.1		dentin sialophosphoprotein-related
miR159	MD13G1174600	GO:0004672,GO:0005524,GO:0006468	AT5G18700.1	EMB3013,RUK	Protein kinase family protein with ARM repeat domain
miR159	MD16G1176300	GO:0004672,GO:0005524,GO:0006468	AT5G18700.1	EMB3013,RUK	Protein kinase family protein with ARM repeat domain
miR159	MD14G1210400		AT5G19820.1	emb2734	ARM repeat superfamily protein
miR159	MD16G1002100	GO:0004784,GO:0046872,GO:0006801,GO:0055114	AT5G23310.1	FSD3	Fe superoxide dismutase 3
miR159	MD08G1148300		AT5G25400.1		Nucleotide-sugar transporter family protein
miR159	MD08G1148300		AT5G25400.1		Nucleotide-sugar transporter family protein
miR159	MD08G1148300		AT5G25400.1		Nucleotide-sugar transporter family protein
miR159	MD03G1060500		AT5G27220.1		Frigida-like protein
miR159	MD03G1060500		AT5G27220.1		Frigida-like protein
miR159	MD09G1252100	GO:0016984,GO:0015977	AT5G38410.1		Ribulose bisphosphate carboxylase (small chain) family protein
miR159	MD09G1079700		AT5G38720.1
miR159	MD10G1340100	GO:0008299	AT5G47770.1	FPS1	farnesyl diphosphate synthase 1
miR159	MD10G1340100	GO:0008299	AT5G47770.1	FPS1	farnesyl diphosphate synthase 1
miR159	MD10G1340100	GO:0008299	AT5G47770.1	FPS1	farnesyl diphosphate synthase 1
miR159	MD01G1218900	GO:0008171,GO:0008168,GO:0046983	AT5G54160.1	ATOMT1,OMT1	O-methyltransferase 1
miR159	MD01G1219000	GO:0008171	AT5G54160.1	ATOMT1,OMT1	O-methyltransferase 1
miR159	MD01G1229000	GO:0008171	AT5G54160.1	ATOMT1,OMT1	O-methyltransferase 1
miR159	MD01G1229100	GO:0008171,GO:0008168,GO:0046983	AT5G54160.1	ATOMT1,OMT1	O-methyltransferase 1
miR159	MD01G1229100	GO:0008171	AT5G54160.1	ATOMT1,OMT1	O-methyltransferase 1
miR159	MD13G1267400	GO:0004518,GO:0006281	AT5G57580.1		Calmodulin-binding protein
miR159	MD16G1267100		AT5G57580.1		Calmodulin-binding protein
miR159	MD02G1006500		AT5G57910.1
miR159	MD03G1046500		AT5G58250.1
miR159	MD11G1297900	GO:0006355,GO:0005634,GO:0003677,GO:0009725	AT5G62000.1	ARF1-BP,ARF2,HSS,ORE14	auxin response factor 2
miR159	MD11G1297900	GO:0006355,GO:0005634,GO:0003677,GO:0009725	AT5G62000.1	ARF1-BP,ARF2,HSS,ORE14	auxin response factor 2
miR159	MD03G1170600		AT5G65560.1		Pentatricopeptide repeat (PPR) superfamily protein
miR159	MD15G1066700	GO:0004842,GO:0016567,GO:0000151	AT5G65920.1		ARM repeat superfamily protein
miR159	MD03G1051400
miR159	MD08G1115000
miR159	MD10G1035700
miR159	MD13G1066400
miR159	MD13G1140200
miR159	MD14G1240600
miR159	MD15G1166600
miR159	MD15G1166600
miR160	MD15G1359400	GO:0000774,GO:0042803,GO:0051087,GO:0006457	AT1G36390.1		Co-chaperone GrpE family protein
miR160	MD00G1103900	GO:0000774,GO:0042803,GO:0051087,GO:0006457,GO:0003677,GO:0006355,GO:0009725,GO:0005634	AT1G77850.1	ARF17	auxin response factor 17
miR160	MD15G1359400	GO:0003677,GO:0006355,GO:0009725,GO:0005634	AT1G77850.1	ARF17	auxin response factor 17
miR160	MD04G1096900	GO:0006355,GO:0005634,GO:0003677,GO:0009725	AT4G30080.1	ARF16	auxin response factor 16
miR160	MD07G1174000	GO:0006355,GO:0005634,GO:0003677,GO:0009725	AT4G30080.1	ARF16	auxin response factor 16
miR160	MD07G1174000	GO:0006355,GO:0005634,GO:0003677,GO:0009725	AT4G30080.1	ARF16	auxin response factor 16
miR160	MD16G1038600	GO:0004672,GO:0005524,GO:0006468	AT5G38280.1	PR5K	PR5-like receptor kinase
miR160	MD04G1209200
miR160	MD16G1019300
miR162	MD12G1031800		AT3G11560.2		LETM1-like protein
miR164	MD14G1096200	GO:0005515	AT1G03910.1
miR164	MD13G1174400	GO:0005198	AT1G08820.1	VAP27-2	vamp/synaptobrevin-associated protein 27-2
miR164	MD07G1073800	GO:0003824,GO:0008152	AT1G20510.1	OPCL1	OPC-8:0 CoA ligase1
miR164	MD07G1073800	GO:0003824,GO:0008152	AT1G20510.1	OPCL1	OPC-8:0 CoA ligase1
miR164	MD16G1055200		AT1G26300.1		BSD domain-containing protein
miR164	MD10G1198400	GO:0003677,GO:0006355	AT1G56010.2	anac021,ANAC022,NAC1	NAC domain containing protein 1
miR164	MD10G1198400	GO:0003677,GO:0006355	AT1G56010.2	anac021,ANAC022,NAC1	NAC domain containing protein 1
miR164	MD17G1104000	GO:0004553,GO:0005975	AT2G05790.1		O-Glycosyl hydrolases family 17 protein
miR164	MD05G1357800		AT2G17030.1		F-box family protein with a domain of unknown function (DUF295)
miR164	MD15G1232600	GO:0004672,GO:0005524,GO:0006468,GO:0016765	AT2G17220.1		Protein kinase superfamily protein
miR164	MD15G1107100		AT2G24550.1
miR164	MD15G1107100		AT2G24550.1
miR164	MD01G1125200	GO:0003854,GO:0016616,GO:0006694,GO:0055114,GO:0003824,GO:0050662,GO:0044237,GO:0009058,GO:0008831,GO:0045226	AT2G28760.1	UXS6	UDP-XYL synthase 6
miR164	MD01G1152400	GO:0016788,GO:0006629	AT2G40090.1	ATATH9,ATH9	ABC2 homolog 9
miR164	MD12G1048500		AT3G11910.1	UBP13	ubiquitin-specific protease 13
miR164	MD12G1048500		AT3G11910.1	UBP13	ubiquitin-specific protease 13
miR164	MD12G1048700		AT3G11910.1	UBP13	ubiquitin-specific protease 13
miR164	MD12G1048700		AT3G11910.1	UBP13	ubiquitin-specific protease 13
miR164	MD09G1177300		AT3G14160.1		2-oxoglutarate-dependent dioxygenase family protein
miR164	MD05G1102700		AT3G19640.1	MGT4,MRS2-3	magnesium transporter 4
miR164	MD11G1206000		AT3G20150.1		Kinesin motor family protein
miR164	MD11G1206000	GO:0003777,GO:0005524,GO:0007018	AT3G20150.1		Kinesin motor family protein
miR164	MD01G1125200	GO:0003854,GO:0016616,GO:0006694,GO:0055114,GO:0003824,GO:0050662,GO:0044237,GO:0009058,GO:0008831,GO:0045226	AT3G46440.1	UXS5	UDP-XYL synthase 5
miR164	MD15G1283100		AT3G50370.1
miR164	MD07G1252200		AT3G60580.1		C2H2-like zinc finger protein
miR164	MD02G1197800	GO:0016757	AT3G61130.1	GAUT1,LGT1	galacturonosyltransferase 1
miR164	MD11G1316400		AT3G62580.1		Late embryogenesis abundant protein (LEA) family protein
miR164	MD04G1022200		AT4G14180.1	AtPRD1,PRD1	putative recombination initiation defect 1
miR164	MD15G1052800		AT4G20090.1	EMB1025	Pentatricopeptide repeat (PPR) superfamily protein
miR164	MD08G1194100	GO:0004347,GO:0006094,GO:0006096	AT4G24620.1	PGI,PGI1	phosphoglucose isomerase 1
miR164	MD15G1382200	GO:0004347,GO:0006094,GO:0006096	AT4G24620.1	PGI,PGI1	phosphoglucose isomerase 1
miR164	MD03G1190400	GO:0008889,GO:0006071	AT4G26690.1	GPDL2,MRH5,SHV3	PLC-like phosphodiesterase family protein
miR164	MD08G1102300	GO:0016757	AT4G33330.2	GUX2,PGSIP3	plant glycogenin-like starch initiation protein 3
miR164	MD15G1133300	GO:0016655,GO:0055114	AT4G37925.1	NDH-M	subunit NDH-M of NAD(P)H:plastoquinone dehydrogenase complex
miR164	MD02G1060200	GO:0003700,GO:0006355	AT5G11590.1	TINY2	Integrase-type DNA-binding superfamily protein
miR164	MD05G1095800		AT5G43400.1		Uncharacterised conserved protein UCP015417, vWA
miR164	MD07G1268800		AT5G52300.1	LTI65,RD29B	CAP160 protein
miR164	MD11G1253500	GO:0003677,GO:0006355	AT5G53950.1	ANAC098,ATCUC2,CUC2	NAC (No Apical Meristem) domain transcriptional regulator superfamily protein
miR164	MD06G1196100	GO:0003677,GO:0006355	AT5G61430.1	ANAC100,ATNAC5,NAC100	NAC domain containing protein 100
miR164	MD09G1053700	GO:0003677,GO:0006355	AT5G61430.1	ANAC100,ATNAC5,NAC100	NAC domain containing protein 100
miR164	MD14G1203000	GO:0003677,GO:0006355	AT5G61430.1	ANAC100,ATNAC5,NAC100	NAC domain containing protein 100
miR164	MD17G1051600	GO:0003677,GO:0006355	AT5G61430.1	ANAC100,ATNAC5,NAC100	NAC domain containing protein 100
miR164	MD17G1051600	GO:0003677,GO:0006355	AT5G61430.1	ANAC100,ATNAC5,NAC100	NAC domain containing protein 100
miR164	MD13G1134200	GO:0005509	AT5G61790.1	ATCNX1,CNX1	calnexin 1
miR164	MD00G1056800
miR164	MD15G1382200
miR166	MD09G1205400	GO:0003700,GO:0043565,GO:0006355	AT1G52150.1	ATHB-15,ATHB15,CNA,ICU4	Homeobox-leucine zipper family protein / lipid-binding START domain-containing protein
miR166	MD17G1185400	GO:0003700,GO:0043565,GO:0006355	AT1G52150.3	ATHB-15,ATHB15,CNA,ICU4	Homeobox-leucine zipper family protein / lipid-binding START domain-containing protein
miR166	MD03G1144400	GO:0004553,GO:0005975	AT2G27500.2		Glycosyl hydrolase superfamily protein
miR166	MD05G1273700	GO:0003700,GO:0043565,GO:0006355	AT2G34710.1	ATHB-14,ATHB14,PHB,PHB-1D	Homeobox-leucine zipper family protein / lipid-binding START domain-containing protein
miR166	MD10G1253500	GO:0003700,GO:0043565,GO:0006355	AT2G34710.1	ATHB-14,ATHB14,PHB,PHB-1D	Homeobox-leucine zipper family protein / lipid-binding START domain-containing protein
miR166	MD12G1034900	GO:0003700,GO:0043565,GO:0046983,GO:0006355	AT2G36270.1	ABI5,GIA1	Basic-leucine zipper (bZIP) transcription factor family protein
miR166	MD12G1034900	GO:0003700,GO:0043565,GO:0046983,GO:0006355	AT2G36270.1	ABI5,GIA1	Basic-leucine zipper (bZIP) transcription factor family protein
miR166	MD08G1112900	GO:0003700,GO:0043565,GO:0006355	AT4G32880.1	ATHB-8,ATHB8,HB-8	homeobox gene 8
miR166	MD15G1092200	GO:0003700,GO:0043565,GO:0006355	AT4G32880.1	ATHB-8,ATHB8,HB-8	homeobox gene 8
miR166	MD03G1118500	GO:0003700,GO:0043565,GO:0006355	AT5G60690.1	IFL,IFL1,REV	Homeobox-leucine zipper family protein / lipid-binding START domain-containing protein
miR166	MD03G1118500	GO:0003700,GO:0043565,GO:0006355	AT5G60690.1	IFL,IFL1,REV	Homeobox-leucine zipper family protein / lipid-binding START domain-containing protein
miR166	MD03G1118500	GO:0003700,GO:0043565,GO:0006355	AT5G60690.1	IFL,IFL1,REV	Homeobox-leucine zipper family protein / lipid-binding START domain-containing protein
miR166	MD16G1189200
miR167	MD12G1132900	GO:0005515	AT1G07710.1		Ankyrin repeat family protein
miR167	MD12G1132900	GO:0005515	AT1G07710.1		Ankyrin repeat family protein
miR167	MD17G1272200	GO:0006355,GO:0005634,GO:0003677	AT1G30330.2	ARF6	auxin response factor 6
miR167	MD13G1068200	GO:0005515	AT1G69440.1	AGO7,ZIP	Argonaute family protein
miR167	MD13G1232100	GO:0003735,GO:0006412,GO:0005622,GO:0005840	AT2G07050.1	CAS1	cycloartenol synthase 1
miR167	MD10G1230400	GO:0015079,GO:0071805,GO:0016020	AT2G35060.1	KUP11	K+ uptake permease 11
miR167	MD10G1153600	GO:0004806,GO:0006629	AT3G07400.1		lipase class 3 family protein
miR167	MD16G1237000		AT3G45130.1	LAS1	lanosterol synthase 1
miR167	MD02G1023100		AT3G59200.1		F-box/RNI-like superfamily protein
miR167	MD02G1023100		AT3G59200.1		F-box/RNI-like superfamily protein
miR167	MD02G1023100	GO:0005515	AT3G59200.1		F-box/RNI-like superfamily protein
miR167	MD09G1292000		AT3G62010.1
miR167	MD17G1285800		AT3G62010.1
miR167	MD08G1043100		AT4G33000.1	ATCBL10,CBL10,SCABP8	calcineurin B-like protein 10
miR167	MD08G1043100		AT4G33000.3	ATCBL10,CBL10,SCABP8	calcineurin B-like protein 10
miR167	MD02G1179100	GO:0000166,GO:0046872,GO:0003824,GO:0008152	AT4G37270.1	ATHMA1,HMA1	heavy metal atpase 1
miR167	MD12G1132900	GO:0005515	AT5G02620.1	ANK1,ATANK1	ankyrin-like1
miR167	MD12G1103200	GO:0015205,GO:0015851,GO:0016020	AT5G03555.1		permease, cytosine/purines, uracil, thiamine, allantoin family protein
miR167	MD14G1069900	GO:0003924,GO:0005525,GO:0007264,GO:0005622	AT5G13650.2		elongation factor family protein
miR167	MD02G1066200	GO:0004672,GO:0005524,GO:0006468,GO:0005515	AT5G25930.1		Protein kinase family protein with leucine-rich repeat domain
miR167	MD02G1066300	GO:0004672,GO:0005524,GO:0006468,GO:0005515	AT5G25930.1		Protein kinase family protein with leucine-rich repeat domain
miR167	MD02G1066300	GO:0004672,GO:0005524,GO:0006468,GO:0005515	AT5G25930.1		Protein kinase family protein with leucine-rich repeat domain
miR167	MD09G1282200	GO:0006355,GO:0005634	AT5G37020.1	ARF8,ATARF8	auxin response factor 8
miR167	MD02G1123900	GO:0004672,GO:0005524,GO:0006468	AT5G54380.1	THE1	protein kinase family protein
miR167	MD13G1054400	GO:0016787	AT5G63870.1	ATPP7,PP7	serine/threonine phosphatase 7
miR167	MD17G1261600
miR167	MD17G1261600
miR168	MD10G1230300	GO:0015079,GO:0071805,GO:0016020	AT1G31120.1	KUP10	K+ uptake permease 10
miR168	MD06G1237000	GO:0005515	AT1G48410.1	AGO1	Stabilizer of iron transporter SufD / Polynucleotidyl transferase
miR168	MD06G1237100	GO:0005515	AT1G48410.1	AGO1	Stabilizer of iron transporter SufD / Polynucleotidyl transferase
miR168	MD14G1243900	GO:0030598,GO:0017148,GO:0005515	AT1G48410.1	AGO1	Stabilizer of iron transporter SufD / Polynucleotidyl transferase
miR168	MD12G1137900	GO:0006796,GO:0005737,GO:0004427,GO:0000287	AT3G53620.1	AtPPa4,PPa4	pyrophosphorylase 4
miR168	MD12G1138900		AT5G08310.1		Tetratricopeptide repeat (TPR)-like superfamily protein
miR168	MD03G1015000	GO:0003843,GO:0006075,GO:0000148,GO:0016020	AT5G13000.1	ATGSL12,gsl12	glucan synthase-like 12
miR168	MD03G1015000	GO:0003843,GO:0006075,GO:0000148,GO:0016020	AT5G13000.1	ATGSL12,gsl12	glucan synthase-like 12
miR168	MD11G1016200	GO:0003843,GO:0006075,GO:0000148,GO:0016020	AT5G13000.1	ATGSL12,gsl12	glucan synthase-like 12
miR168	MD14G1015700		AT5G51410.1		LUC7 N_terminus domain-containing protein
miR168	MD04G1060100
miR168	MD06G1237100
miR169	MD07G1011300	GO:0003700,GO:0006355,GO:0005634	AT1G30500.1	NF-YA7	nuclear factor Y, subunit A7
miR169	MD07G1011300	GO:0003700,GO:0006355,GO:0005634	AT1G30500.2	NF-YA7	nuclear factor Y, subunit A7
miR169	MD07G1011300	GO:0003700,GO:0006355,GO:0005634	AT1G30500.2	NF-YA7	nuclear factor Y, subunit A7
miR169	MD08G1217800	GO:0016787,GO:0008233	AT1G35420.2		alpha/beta-Hydrolases superfamily protein
miR169	MD08G1217800	GO:0016787,GO:0008233	AT1G35420.2		alpha/beta-Hydrolases superfamily protein
miR169	MD07G1029000		AT1G58400.1		Disease resistance protein (CC-NBS-LRR class) family
miR169	MD16G1020800	GO:0005515	AT1G70700.2	JAZ9,TIFY7	TIFY domain/Divergent CCT motif family protein
miR169	MD12G1095100	GO:0055085,GO:0016021	AT1G73590.1	ATPIN1,PIN1	Auxin efflux carrier family protein
miR169	MD10G1142700		AT2G17350.1
miR169	MD09G1259000		AT2G36490.1	DML1,ROS1	demeter-like 1
miR169	MD08G1235200	GO:0005524,GO:0019205,GO:0006139	AT2G37250.1	ADK,ATPADK1	adenosine kinase
miR169	MD07G1235000	GO:0003676,GO:0008270,GO:0006351,GO:0003677,GO:0005634,GO:0030528	AT2G38560.1	TFIIS	transcript elongation factor IIS
miR169	MD09G1006500	GO:0008889,GO:0006071	AT3G02040.1	SRG3	senescence-related gene 3
miR169	MD09G1006500	GO:0008889,GO:0006071	AT3G02040.1	SRG3	senescence-related gene 3
miR169	MD17G1010400	GO:0008889,GO:0006071	AT3G02040.1	SRG3	senescence-related gene 3
miR169	MD16G1020800	GO:0005515	AT3G17860.1	JAI3,JAZ3,TIFY6B	jasmonate-zim-domain protein 3
miR169	MD14G1238000	GO:0045454,GO:0005515	AT3G17880.1	ATHIP2,ATTDX,HIP,TDX	tetraticopeptide domain-containing thioredoxin
miR169	MD14G1238100	GO:0005515	AT3G17880.1	ATHIP2,ATTDX,HIP,TDX	tetraticopeptide domain-containing thioredoxin
miR169	MD03G1174600	GO:0003700,GO:0006355,GO:0005634	AT3G20910.1	NF-YA9	nuclear factor Y, subunit A9
miR169	MD09G1196000		AT3G21290.1		dentin sialophosphoprotein-related
miR169	MD09G1117600		AT3G49150.1		F-box/RNI-like superfamily protein
miR169	MD03G1053200		AT3G51620.2		PAP/OAS1 substrate-binding domain superfamily
miR169	MD03G1053200		AT3G51620.2		PAP/OAS1 substrate-binding domain superfamily
miR169	MD12G1139600	GO:0008060,GO:0008270,GO:0032312	AT3G53710.1	AGD6	ARF-GAP domain 6
miR169	MD08G1108600	GO:0003677,GO:0003700,GO:0016987,GO:0006352,GO:0006355	AT3G53920.1	SIG3,SIGC	RNApolymerase sigma-subunit C
miR169	MD15G1121400		AT4G21380.1	ARK3,RK3	receptor kinase 3
miR169	MD14G1041300	GO:0003700,GO:0006355,GO:0005634	AT5G06510.1	NF-YA10	nuclear factor Y, subunit A10
miR169	MD15G1089200	GO:0003677,GO:0003700,GO:0016987,GO:0006352,GO:0006355	AT5G11700.1
miR169	MD08G1108600	GO:0003677,GO:0003700,GO:0016987,GO:0006352,GO:0006355	AT5G11700.2
miR169	MD02G1309800	GO:0003700,GO:0006355,GO:0005634	AT5G12840.1	ATHAP2A,EMB2220,HAP2A,NF-YA1	nuclear factor Y, subunit A1
miR169	MD11G1192400	GO:0003700,GO:0006355,GO:0005634	AT5G12840.1	ATHAP2A,EMB2220,HAP2A,NF-YA1	nuclear factor Y, subunit A1
miR169	MD07G1029000	GO:0043531,GO:0006915,GO:0005524	AT5G48620.1		Disease resistance protein (CC-NBS-LRR class) family
miR169	MD06G1196700
miR169	MD11G1246400
miR169	MD11G1246400
miR171	MD15G1142300	GO:0016779,GO:0009058,GO:0009231,GO:0009349	AT1G05610.1	APS2	ADP-glucose pyrophosphorylase small subunit 2
miR171	MD04G1068500	GO:0055085	AT1G12600.1		UDP-N-acetylglucosamine (UAA) transporter family
miR171	MD16G1077800		AT1G14410.1	ATWHY1,PTAC1,WHY1	ssDNA-binding transcriptional regulator
miR171	MD04G1141400	GO:0016758,GO:0008152	AT1G22360.1	AtUGT85A2,UGT85A2	UDP-glucosyl transferase 85A2
miR171	MD12G1156200	GO:0016758,GO:0008152	AT1G22360.1	AtUGT85A2,UGT85A2	UDP-glucosyl transferase 85A2
miR171	MD12G1156200	GO:0016758,GO:0008152	AT1G22360.1	AtUGT85A2,UGT85A2	UDP-glucosyl transferase 85A2
miR171	MD12G1156200	GO:0016758,GO:0008152	AT1G22360.1	AtUGT85A2,UGT85A2	UDP-glucosyl transferase 85A2
miR171	MD12G1156200	GO:0016758,GO:0008152	AT1G22360.1	AtUGT85A2,UGT85A2	UDP-glucosyl transferase 85A2
miR171	MD04G1141300	GO:0016758,GO:0008152	AT1G22400.1	ATUGT85A1,UGT85A1	UDP-Glycosyltransferase superfamily protein
miR171	MD03G1021500		AT1G66280.1	BGLU22	Glycosyl hydrolase superfamily protein
miR171	MD17G1131700		AT1G69730.1		Wall-associated kinase family protein
miR171	MD10G1041700		AT2G17525.1		Pentatricopeptide repeat (PPR) superfamily protein
miR171	MD09G1122400		AT2G29760.1	OTP81	Tetratricopeptide repeat (TPR)-like superfamily protein
miR171	MD04G1009300		AT2G30810.1		Gibberellin-regulated family protein
miR171	MD05G1300900		AT2G34150.2	ATRANGAP2,ATSCAR1,SCAR1,WAVE1	SCAR family protein
miR171	MD07G1115800		AT2G45160.1	ATHAM1,HAM1	GRAS family transcription factor
miR171	MD13G1183000		AT3G06150.1
miR171	MD09G1185800		AT3G13990.2		Kinase-related protein of unknown function (DUF1296)
miR171	MD17G1170400		AT3G13990.2		Kinase-related protein of unknown function (DUF1296)
miR171	MD04G1009100		AT3G24100.1		Uncharacterised protein family SERF
miR171	MD14G1102200	GO:0003824,GO:0008152	AT3G48990.1		AMP-dependent synthetase and ligase family protein
miR171	MD17G1062200	GO:0004672,GO:0005524,GO:0006468	AT3G51550.1	FER	Malectin/receptor-like protein kinase family protein
miR171	MD17G1062200	GO:0004672,GO:0005524,GO:0006468	AT3G51550.1	FER	Malectin/receptor-like protein kinase family protein
miR171	MD16G1138000	GO:0005524,GO:0016887,GO:0016020	AT3G53480.1	ABCG37,ATPDR9,PDR9,PIS1	pleiotropic drug resistance 9
miR171	MD13G1119100	GO:0016020,GO:0009765	AT3G61470.1	LHCA2	photosystem I light harvesting complex gene 2
miR171	MD00G1043300		AT4G00150.1	ATHAM3,HAM3	GRAS family transcription factor
miR171	MD02G1210200		AT4G00150.1	ATHAM3,HAM3	GRAS family transcription factor
miR171	MD04G1088100		AT4G00150.1	ATHAM3,HAM3	GRAS family transcription factor
miR171	MD08G1167600		AT4G08250.1		GRAS family transcription factor
miR171	MD15G1353200		AT4G08250.1		GRAS family transcription factor
miR171	MD00G1101400	GO:0004672,GO:0005524,GO:0006468	AT4G21410.1	CRK29	cysteine-rich RLK (RECEPTOR-like protein kinase) 29
miR171	MD04G1068500	GO:0055085	AT4G23010.3	ATUTR2,UTR2	UDP-galactose transporter 2
miR171	MD01G1153600	GO:0016491,GO:0016706,GO:0055114	AT5G05600.1		2-oxoglutarate (2OG) and Fe(II)-dependent oxygenase superfamily protein
miR171	MD01G1153600		AT5G05600.1		2-oxoglutarate (2OG) and Fe(II)-dependent oxygenase superfamily protein
miR171	MD07G1222600	GO:0016491,GO:0016706,GO:0055114	AT5G05600.1		2-oxoglutarate (2OG) and Fe(II)-dependent oxygenase superfamily protein
miR171	MD03G1021500	GO:0004553,GO:0005975	AT5G24550.1	BGLU32	beta glucosidase 32
miR171	MD05G1154700		AT5G24710.1		Transducin/WD40 repeat-like superfamily protein
miR171	MD11G1049600	GO:0005506,GO:0009055,GO:0016705,GO:0020037,GO:0055114,GO:0008137,GO:0042773	AT5G24910.1	CYP714A1	cytochrome P450, family 714, subfamily A, polypeptide 1
miR171	MD11G1049600	GO:0005506,GO:0009055,GO:0016705,GO:0020037,GO:0055114,GO:0008137,GO:0042773	AT5G24910.1	CYP714A1	cytochrome P450, family 714, subfamily A, polypeptide 1
miR171	MD02G1012900	GO:0003677,GO:0005634	AT5G25220.1	KNAT3	KNOTTED1-like homeobox gene 3
miR171	MD02G1012900	GO:0003700,GO:0043565,GO:0006355,GO:0003677,GO:0005634	AT5G25220.1	KNAT3	KNOTTED1-like homeobox gene 3
miR171	MD02G1012900	GO:0003700,GO:0043565,GO:0006355,GO:0003677,GO:0005634	AT5G25220.2	KNAT3	KNOTTED1-like homeobox gene 3
miR171	MD03G1021500	GO:0004553,GO:0005975	AT5G42260.1	BGLU12	beta glucosidase 12
miR171	MD00G1214200	GO:0005524,GO:0016887	AT5G60740.1		ABC transporter family protein
miR171	MD05G1124500
miR171	MD13G1285300
miR172	MD05G1185600	GO:0005515	AT1G04140.2		Transducin family protein / WD-40 repeat family protein
miR172	MD06G1015400		AT1G08400.1		RINT-1 / TIP-1 family
miR172	MD15G1437700	GO:0004637,GO:0009113	AT1G09830.1		Glycinamide ribonucleotide (GAR) synthetase
miR172	MD13G1077200	GO:0004672,GO:0005524,GO:0006468,GO:0005515	AT1G14390.1		Leucine-rich repeat protein kinase family protein
miR172	MD08G1236400		AT1G22940.1	TH-1,TH1,THIE	thiamin biosynthesis protein, putative
miR172	MD15G1428300		AT1G22940.1	TH-1,TH1,THIE	thiamin biosynthesis protein, putative
miR172	MD15G1428400	GO:0004789,GO:0009228	AT1G22940.1	TH-1,TH1,THIE	thiamin biosynthesis protein, putative
miR172	MD15G1428400	GO:0004789,GO:0009228	AT1G22940.1	TH-1,TH1,THIE	thiamin biosynthesis protein, putative
miR172	MD10G1239600		AT1G24180.1	IAR4	Thiamin diphosphate-binding fold (THDP-binding) superfamily protein
miR172	MD13G1052300		AT1G26180.1
miR172	MD13G1052300		AT1G26180.1
miR172	MD10G1292400	GO:0003677,GO:0006355	AT1G28300.1	LEC2	AP2/B3-like transcriptional factor family protein
miR172	MD05G1310200	GO:0003700,GO:0043565,GO:0006355	AT1G28420.1	HB-1	homeobox-1
miR172	MD15G1367300	GO:0005509,GO:0005544	AT1G35720.1	ANNAT1,ATOXY5,OXY5	annexin 1
miR172	MD15G1357500		AT1G37140.1	MCT1	MEI2 C-terminal RRM only like 1
miR172	MD05G1243400	GO:0043531,GO:0006915,GO:0005524	AT1G58390.1		Disease resistance protein (CC-NBS-LRR class) family
miR172	MD11G1047000	GO:0043531,GO:0006915,GO:0005524	AT1G58390.1		Disease resistance protein (CC-NBS-LRR class) family
miR172	MD11G1047000	GO:0043531,GO:0006915,GO:0005524	AT1G58807.2		Disease resistance protein (CC-NBS-LRR class) family
miR172	MD15G1069100		AT1G59600.1	ZCW7	ZCW7
miR172	MD15G1069100		AT1G59600.1	ZCW7	ZCW7
miR172	MD05G1349800	GO:0003700,GO:0043565,GO:0006355	AT1G62300.1	ATWRKY6,WRKY6	WRKY family transcription factor
miR172	MD10G1324500	GO:0003700,GO:0043565,GO:0006355	AT1G62300.1	ATWRKY6,WRKY6	WRKY family transcription factor
miR172	MD06G1177800	GO:0016881	AT1G63800.1	UBC5	ubiquitin-conjugating enzyme 5
miR172	MD14G1110900	GO:0003677	AT1G63910.1	AtMYB103,MYB103	myb domain protein 103
miR172	MD16G1078200	GO:0003824,GO:0043169,GO:0005975,GO:0030570,GO:0004556,GO:0005509	AT1G69830.1	AMY3,ATAMY3	alpha-amylase-like 3
miR172	MD15G1388600	GO:0005515,GO:0016881,GO:0006464,GO:0005622	AT1G70320.1	UPL2	ubiquitin-protein ligase 2
miR172	MD10G1038000	GO:0003676,GO:0003723	AT1G71770.1	PAB5	poly(A)-binding protein 5
miR172	MD05G1029500		AT1G76740.1
miR172	MD09G1215200	GO:0005515	AT1G80410.1	EMB2753	tetratricopeptide repeat (TPR)-containing protein
miR172	MD17G1197900		AT1G80410.1	EMB2753	tetratricopeptide repeat (TPR)-containing protein
miR172	MD05G1073000	GO:0005515,GO:0035091,GO:0007154	AT2G15900.1		Phox-associated domain;Phox-like;Sorting nexin, C-terminal
miR172	MD10G1087600	GO:0005515,GO:0035091,GO:0007154	AT2G15900.1		Phox-associated domain;Phox-like;Sorting nexin, C-terminal
miR172	MD06G1007000	GO:0004672,GO:0005524,GO:0006468,GO:0016891,GO:0006397	AT2G17520.1	ATIRE1-2,IRE1-2,IRE1A	Endoribonuclease/protein kinase IRE1-like
miR172	MD06G1007000	GO:0004672,GO:0005524,GO:0006468,GO:0016891,GO:0006397	AT2G17520.1	ATIRE1-2,IRE1-2,IRE1A	Endoribonuclease/protein kinase IRE1-like
miR172	MD00G1185400		AT2G19090.1		Protein of unknown function (DUF630 and DUF632)
miR172	MD15G1042400		AT2G24960.2
miR172	MD03G1161700	GO:0005524,GO:0005694,GO:0005515,GO:0051276	AT2G27170.1	SMC3,TTN7	Structural maintenance of chromosomes (SMC) family protein
miR172	MD11G1177700	GO:0005524,GO:0005694,GO:0005515,GO:0051276	AT2G27170.1	SMC3,TTN7	Structural maintenance of chromosomes (SMC) family protein
miR172	MD01G1113400	GO:0003700,GO:0006355	AT2G28550.1	RAP2.7,TOE1	related to AP2.7
miR172	MD01G1113400	GO:0003700,GO:0006355	AT2G28550.1	RAP2.7,TOE1	related to AP2.7
miR172	MD07G1180900	GO:0003700,GO:0006355	AT2G28550.2	RAP2.7,TOE1	related to AP2.7
miR172	MD03G1107900	GO:0003700,GO:0006355	AT2G28550.3	RAP2.7,TOE1	related to AP2.7
miR172	MD04G1105200	GO:0003700,GO:0006355	AT2G28550.3	RAP2.7,TOE1	related to AP2.7
miR172	MD11G1121200	GO:0003700,GO:0006355	AT2G28550.3	RAP2.7,TOE1	related to AP2.7
miR172	MD12G1125900	GO:0003700,GO:0006355	AT2G28550.3	RAP2.7,TOE1	related to AP2.7
miR172	MD03G1062600		AT2G30100.1		pentatricopeptide (PPR) repeat-containing protein
miR172	MD07G1076400		AT2G31220.1		basic helix-loop-helix (bHLH) DNA-binding superfamily protein
miR172	MD14G1167300	GO:0004672,GO:0005524,GO:0006468,GO:0005515	AT2G31880.1	EVR,SOBIR1	Leucine-rich repeat protein kinase family protein
miR172	MD14G1167300	GO:0004672,GO:0005524,GO:0006468	AT2G31880.1	EVR,SOBIR1	Leucine-rich repeat protein kinase family protein
miR172	MD13G1252900		AT2G40475.1
miR172	MD07G1002400		AT2G44410.1		RING/U-box superfamily protein
miR172	MD00G1102900	GO:0006909,GO:0005856	AT2G44770.1		ELMO/CED-12 family protein
miR172	MD01G1073100		AT2G46220.1		Uncharacterized conserved protein (DUF2358)
miR172	MD05G1201300		AT3G09290.1	TAC1	telomerase activator1
miR172	MD14G1080200	GO:0016787	AT3G10150.1	ATPAP16,PAP16	purple acid phosphatase 16
miR172	MD05G1231300	GO:0004672,GO:0005524,GO:0006468	AT3G12940.1		2-oxoglutarate (2OG) and Fe(II)-dependent oxygenase superfamily protein
miR172	MD05G1231300	GO:0048544	AT3G12940.1		2-oxoglutarate (2OG) and Fe(II)-dependent oxygenase superfamily protein
miR172	MD11G1260600		AT3G14980.1		Acyl-CoA N-acyltransferase with RING/FYVE/PHD-type zinc finger protein
miR172	MD11G1260600		AT3G14980.1		Acyl-CoA N-acyltransferase with RING/FYVE/PHD-type zinc finger protein
miR172	MD11G1260600	GO:0005515	AT3G14980.1		Acyl-CoA N-acyltransferase with RING/FYVE/PHD-type zinc finger protein
miR172	MD03G1172300	GO:0005524,GO:0016887,GO:0016020	AT3G21090.1		ABC-2 type transporter family protein
miR172	MD14G1031200	GO:0005515	AT3G26640.1	LWD2	Transducin/WD40 repeat-like superfamily protein
miR172	MD09G1011500	GO:0005524	AT3G27120.1		P-loop containing nucleoside triphosphate hydrolases superfamily protein
miR172	MD09G1011500	GO:0005524	AT3G27120.1		P-loop containing nucleoside triphosphate hydrolases superfamily protein
miR172	MD11G1095000	GO:0004672,GO:0005524,GO:0006468,GO:0005515	AT3G47090.1		Leucine-rich repeat protein kinase family protein
miR172	MD11G1105100	GO:0004672,GO:0005524,GO:0006468,GO:0005515	AT3G47090.1		Leucine-rich repeat protein kinase family protein
miR172	MD11G1104000	GO:0004672,GO:0005524,GO:0006468	AT3G47110.1		Leucine-rich repeat protein kinase family protein
miR172	MD11G1102300	GO:0004672,GO:0005524,GO:0006468,GO:0005515	AT3G47570.1		Leucine-rich repeat protein kinase family protein
miR172	MD11G1106400	GO:0004672,GO:0005524,GO:0006468,GO:0005515	AT3G47570.1		Leucine-rich repeat protein kinase family protein
miR172	MD11G1106400	GO:0004672,GO:0005524,GO:0006468,GO:0005515	AT3G47570.1		Leucine-rich repeat protein kinase family protein
miR172	MD11G1100400	GO:0004672,GO:0005524,GO:0006468	AT3G47580.1		Leucine-rich repeat protein kinase family protein
miR172	MD06G1153900		AT3G48470.1	EMB2423	embryo defective 2423
miR172	MD06G1153900		AT3G48470.1	EMB2423	embryo defective 2423
miR172	MD01G1227800	GO:0003676	AT3G49430.2	SRp34a	SER/ARG-rich protein 34A
miR172	MD07G1298400	GO:0003676,GO:0003735,GO:0006414,GO:0005622,GO:0005840	AT3G49430.2	SRp34a	SER/ARG-rich protein 34A
miR172	MD07G1298400	GO:0003676	AT3G49430.2	SRp34a	SER/ARG-rich protein 34A
miR172	MD14G1092000		AT3G56490.1	HINT1,HIT3	HIS triad family protein 3
miR172	MD07G1045700		AT3G62240.1		RING/U-box superfamily protein
miR172	MD09G1100100	GO:0004672,GO:0005524,GO:0006468,GO:0048544,GO:0005529,GO:0004674	AT4G03230.1		S-locus lectin protein kinase family protein
miR172	MD09G1247300		AT4G03560.1	ATCCH1,ATTPC1,FOU2,TPC1	two-pore channel 1
miR172	MD05G1327500	GO:0003677	AT4G05100.1	AtMYB74,MYB74	myb domain protein 74
miR172	MD05G1327500	GO:0003677	AT4G05100.1	AtMYB74,MYB74	myb domain protein 74
miR172	MD05G1327500	GO:0003677	AT4G05100.1	AtMYB74,MYB74	myb domain protein 74
miR172	MD00G1157400		AT4G08310.1
miR172	MD05G1230800	GO:0004672,GO:0005524,GO:0006468,GO:0048544,GO:0005529,GO:0004674	AT4G21380.1	ARK3,RK3	receptor kinase 3
miR172	MD05G1231700	GO:0004672,GO:0005524,GO:0006468,GO:0048544,GO:0005529,GO:0004674	AT4G21380.1	ARK3,RK3	receptor kinase 3
miR172	MD06G1118000	GO:0055085	AT4G24120.1	ATYSL1,YSL1	YELLOW STRIPE like 1
miR172	MD14G1169100	GO:0004672,GO:0005524,GO:0006468	AT4G24740.2	AFC2,AME1,FC2	FUS3-complementing gene 2
miR172	MD03G1185900	GO:0004672,GO:0005524,GO:0006468,GO:0048544,GO:0005529,GO:0004674	AT4G27290.1		S-locus lectin protein kinase family protein
miR172	MD05G1220200	GO:0004672,GO:0005524,GO:0006468,GO:0048544,GO:0005529,GO:0004674	AT4G27290.1		S-locus lectin protein kinase family protein
miR172	MD05G1230800	GO:0004672,GO:0005524,GO:0006468,GO:0004674	AT4G27290.1		S-locus lectin protein kinase family protein
miR172	MD05G1230800	GO:0004672,GO:0005524,GO:0006468,GO:0048544,GO:0005529,GO:0004674	AT4G27290.1		S-locus lectin protein kinase family protein
miR172	MD05G1231100	GO:0004672,GO:0005524,GO:0006468,GO:0048544,GO:0005529,GO:0004674	AT4G27290.1		S-locus lectin protein kinase family protein
miR172	MD05G1231100	GO:0004672,GO:0005524,GO:0006468,GO:0048544,GO:0005529,GO:0004674	AT4G27290.1		S-locus lectin protein kinase family protein
miR172	MD05G1231100	GO:0004672,GO:0005524,GO:0006468,GO:0048544,GO:0005529,GO:0004674	AT4G27290.1		S-locus lectin protein kinase family protein
miR172	MD05G1232100	GO:0004672,GO:0005524,GO:0006468,GO:0048544,GO:0005529,GO:0004674	AT4G27290.1		S-locus lectin protein kinase family protein
miR172	MD10G1202800	GO:0004672,GO:0005524,GO:0006468,GO:0048544,GO:0005529	AT4G27290.1		S-locus lectin protein kinase family protein
miR172	MD05G1231100	GO:0004672,GO:0005524,GO:0006468	AT4G27300.1		S-locus lectin protein kinase family protein
miR172	MD05G1327500	GO:0003677	AT4G28110.1	AtMYB41,MYB41	myb domain protein 41
miR172	MD00G1060900	GO:0003993,GO:0003677	AT4G28610.1	AtPHR1,PHR1	phosphate starvation response 1
miR172	MD00G1060900	GO:0003677	AT4G28610.1	AtPHR1,PHR1	phosphate starvation response 1
miR172	MD13G1245700		AT4G30130.1		Protein of unknown function (DUF630 and DUF632)
miR172	MD02G1176000	GO:0003700,GO:0006355	AT4G36920.1	AP2,FL1,FLO2	Integrase-type DNA-binding superfamily protein
miR172	MD15G1286400	GO:0003700,GO:0006355	AT4G36920.1	AP2,FL1,FLO2	Integrase-type DNA-binding superfamily protein
miR172	MD02G1237600	GO:0046923,GO:0016021,GO:0006621	AT4G38790.1		ER lumen protein retaining receptor family protein
miR172	MD10G1188100		AT5G06070.1	RAB,RBE	C2H2 and C2HC zinc fingers superfamily protein
miR172	MD11G1177200	GO:0004221,GO:0006511,GO:0005515	AT5G06600.1	UBP12	ubiquitin-specific protease 12
miR172	MD14G1060600		AT5G06830.1
miR172	MD16G1243500	GO:0022857,GO:0055085,GO:0016021	AT5G23270.1	ATSTP11,STP11	sugar transporter 11
miR172	MD01G1204800		AT5G23910.1		ATP binding microtubule motor family protein
miR172	MD01G1204800	GO:0003777,GO:0005524,GO:0007018	AT5G23910.1		ATP binding microtubule motor family protein
miR172	MD03G1167900		AT5G27110.1		Tetratricopeptide repeat (TPR)-like superfamily protein
miR172	MD04G1137500	GO:0005215,GO:0006857,GO:0016020	AT5G28470.1		Major facilitator superfamily protein
miR172	MD17G1072500	GO:0005524,GO:0043531,GO:0006915	AT5G36930.2		Disease resistance protein (TIR-NBS-LRR class) family
miR172	MD05G1185600	GO:0005515	AT5G43930.4		Transducin family protein / WD-40 repeat family protein
miR172	MD05G1297400	GO:0004672,GO:0005524,GO:0006468,GO:0005515	AT5G45780.1		Leucine-rich repeat protein kinase family protein
miR172	MD05G1297400	GO:0004672,GO:0005524,GO:0006468,GO:0005515	AT5G45780.1		Leucine-rich repeat protein kinase family protein
miR172	MD05G1361800	GO:0005515	AT5G47690.3		binding
miR172	MD10G1339300	GO:0016747,GO:0008152,GO:0005515,GO:0016491,GO:0016706,GO:0055114	AT5G47690.3		binding
miR172	MD02G1009900		AT5G58040.1	ATFIP1[V],ATFIPS5,FIP1[V],FIPS5	homolog of yeast FIP1 [V]
miR172	MD11G1052600		AT5G58320.1		Kinase interacting (KIP1-like) family protein
miR172	MD03G1050500		AT5G58320.2		Kinase interacting (KIP1-like) family protein
miR172	MD03G1050500		AT5G58320.2		Kinase interacting (KIP1-like) family protein
miR172	MD11G1052600		AT5G58320.2		Kinase interacting (KIP1-like) family protein
miR172	MD11G1052600		AT5G58320.2		Kinase interacting (KIP1-like) family protein
miR172	MD15G1331300	GO:0003700,GO:0043565,GO:0006355	AT5G64810.1	ATWRKY51,WRKY51	WRKY DNA-binding protein 51
miR172	MD02G1119400		AT5G66630.1	DAR5	DA1-related protein 5
miR172	MD02G1016500
miR172	MD02G1237600
miR172	MD11G1005700
miR172	MD11G1281000
miR172	MD13G1056800
miR172	MD13G1252100
miR172	MD13G1252100
miR2111	MD10G1100700	GO:0005634	AT1G47230.1	CYCA3;4	CYCLIN A3;4
miR2111	MD05G1158100		AT2G31270.1	ATCDT1A,CDT1,CDT1A	homolog of yeast CDT1 A
miR2111	MD09G1011800	GO:0005515	AT3G27150.1		Galactose oxidase/kelch repeat superfamily protein
miR2111	MD09G1011900	GO:0005515	AT3G27150.1		Galactose oxidase/kelch repeat superfamily protein
miR2111	MD17G1012500	GO:0005515	AT3G27150.1		Galactose oxidase/kelch repeat superfamily protein
miR2111	MD17G1012500	GO:0005515	AT3G27150.1		Galactose oxidase/kelch repeat superfamily protein
miR2111	MD08G1095400		AT5G47830.1
miR2111	MD17G1062600		AT5G47830.1
miR2111	MD15G1385300	GO:0003777,GO:0005524,GO:0007018	AT5G60930.1		P-loop containing nucleoside triphosphate hydrolases superfamily protein
miR2111	MD12G1111000
miR2118	MD07G1108800	GO:0004672,GO:0005524,GO:0006468	AT2G44830.1		Protein kinase superfamily protein
miR2118	MD03G1296900
miR319	MD01G1039100	GO:0016021	AT1G09330.1
miR319	MD13G1076000	GO:0016020,GO:0055085	AT1G14360.1	ATUTR3,UTR3	UDP-galactose transporter 3
miR319	MD13G1030100		AT1G23230.2
miR319	MD16G1020900		AT1G23230.2
miR319	MD10G1252400	GO:0005525,GO:0015093,GO:0015684,GO:0016021,GO:0005622	AT1G30580.1		GTP binding
miR319	MD10G1229400		AT1G31070.2	GlcNAc1pUT1	N-acetylglucosamine-1-phosphate uridylyltransferase 1
miR319	MD07G1041900	GO:0009055,GO:0016491,GO:0055114,GO:0004506,GO:0050660,GO:0016021	AT1G58440.1	SQE1,XF1	FAD/NAD(P)-binding oxidoreductase family protein
miR319	MD16G1108400	GO:0000156,GO:0000160,GO:0006355,GO:0003677	AT1G67710.1	ARR11	response regulator 11
miR319	MD02G1132600	GO:0016773,GO:0005515	AT2G17930.1		Phosphatidylinositol 3- and 4-kinase family protein with FAT domain
miR319	MD15G1245900	GO:0016773,GO:0005515	AT2G17930.1		Phosphatidylinositol 3- and 4-kinase family protein with FAT domain
miR319	MD07G1085000	GO:0003677	AT3G11440.1	ATMYB65,MYB65	myb domain protein 65
miR319	MD03G1239100		AT3G15030.1	MEE35,TCP4	TCP family transcription factor 4
miR319	MD09G1232700		AT3G15030.1	MEE35,TCP4	TCP family transcription factor 4
miR319	MD09G1232700		AT3G15030.1	MEE35,TCP4	TCP family transcription factor 4
miR319	MD11G1258900		AT3G15030.1	MEE35,TCP4	TCP family transcription factor 4
miR319	MD17G1233500		AT3G15030.1	MEE35,TCP4	TCP family transcription factor 4
miR319	MD14G1226500		AT3G18410.1		Complex I subunit NDUFS6
miR319	MD16G1140300	GO:0006820,GO:0016021,GO:0016020,GO:0005452	AT3G62270.1		HCO3- transporter family
miR319	MD16G1140300	GO:0006820,GO:0016021,GO:0016020,GO:0005452	AT3G62270.1		HCO3- transporter family
miR319	MD08G1017300	GO:0009055,GO:0016491,GO:0055114,GO:0005515	AT4G16310.1	LDL3	LSD1-like 3
miR319	MD05G1281100		AT4G18390.1	TCP2	TEOSINTE BRANCHED 1, cycloidea and PCF transcription factor 2
miR319	MD10G1259500		AT4G18390.1	TCP2	TEOSINTE BRANCHED 1, cycloidea and PCF transcription factor 2
miR319	MD10G1259500		AT4G18390.1	TCP2	TEOSINTE BRANCHED 1, cycloidea and PCF transcription factor 2
miR319	MD10G1259500		AT4G18390.1	TCP2	TEOSINTE BRANCHED 1, cycloidea and PCF transcription factor 2
miR319	MD10G1259500		AT4G18390.1	TCP2	TEOSINTE BRANCHED 1, cycloidea and PCF transcription factor 2
miR319	MD10G1143300	GO:0005086,GO:0032012,GO:0005622	AT4G38200.1		SEC7-like guanine nucleotide exchange family protein
miR319	MD01G1171400		AT5G01960.1		RING/U-box superfamily protein
miR319	MD12G1082900		AT5G04170.1		Calcium-binding EF-hand family protein
miR319	MD02G1263000	GO:0000166,GO:0046872	AT5G04930.1	ALA1	aminophospholipid ATPase 1
miR319	MD03G1150100		AT5G22320.1		Leucine-rich repeat (LRR) family protein
miR319	MD17G1279400	GO:0004672,GO:0005524,GO:0006468	AT5G26751.1	ATSK11,SK 11	shaggy-related kinase 11
miR319	MD10G1173700	GO:0005515	AT5G43920.1		transducin family protein / WD-40 repeat family protein
miR3627	MD02G1121700		AT1G47670.1		Transmembrane amino acid transporter family protein
miR3627	MD01G1056200		AT2G45850.1		AT hook motif DNA-binding family protein
miR3627	MD01G1056200		AT2G45850.1		AT hook motif DNA-binding family protein
miR3627	MD09G1198300	GO:0030528,GO:0006355	AT3G21330.1		basic helix-loop-helix (bHLH) DNA-binding superfamily protein
miR3627	MD09G1160000	GO:0005524,GO:0016887,GO:0009055,GO:0051536	AT4G19210.1	ATRLI2,RLI2	RNAse l inhibitor protein 2
miR3627	MD09G1160000	GO:0005524,GO:0016887,GO:0009055,GO:0051536	AT4G19210.1	ATRLI2,RLI2	RNAse l inhibitor protein 2
miR3627	MD09G1160000	GO:0005524,GO:0016887	AT4G19210.1	ATRLI2,RLI2	RNAse l inhibitor protein 2
miR3627	MD05G1115200		AT4G34860.1		Plant neutral invertase family protein
miR3627	MD07G1203300	GO:0016491,GO:0008152	AT5G06060.1		NAD(P)-binding Rossmann-fold superfamily protein
miR3627	MD06G1080000	GO:0046872,GO:0030001	AT5G23760.1		Copper transport protein family
miR3627	MD16G1246100	GO:0005516,GO:0016020,GO:0015662,GO:0006812,GO:0006754	AT5G57110.1	ACA8,AT-ACA8	autoinhibited Ca2+ -ATPase, isoform 8
miR3627	MD01G1112500
miR3627	MD08G1115000
miR390	MD09G1144600	GO:0004109,GO:0006779,GO:0055114	AT1G03475.1	ATCPO-I,HEMF1,LIN2	Coproporphyrinogen III oxidase
miR390	MD09G1144600	GO:0004109,GO:0006779,GO:0055114	AT1G03475.1	ATCPO-I,HEMF1,LIN2	Coproporphyrinogen III oxidase
miR390	MD14G1236800		AT1G18260.1		HCP-like superfamily protein
miR390	MD14G1236800		AT1G18260.1		HCP-like superfamily protein
miR390	MD14G1236800		AT1G18260.1		HCP-like superfamily protein
miR390	MD05G1190400	GO:0004672,GO:0005524,GO:0006468,GO:0005515	AT1G35710.1		Protein kinase family protein with leucine-rich repeat domain
miR390	MD00G1006500	GO:0004672,GO:0005524,GO:0006468	AT1G53430.1		Leucine-rich repeat transmembrane protein kinase
miR390	MD16G1060500	GO:0004672,GO:0005524,GO:0006468,GO:0005515	AT3G02130.1	RPK2,TOAD2	receptor-like protein kinase 2
miR390	MD16G1060500	GO:0005515	AT3G02130.1	RPK2,TOAD2	receptor-like protein kinase 2
miR390	MD14G1006700	GO:0004672,GO:0005524,GO:0006468	AT3G03770.1		Leucine-rich repeat protein kinase family protein
miR390	MD06G1182300		AT3G48140.1		B12D protein
miR390	MD05G1190400	GO:0004672,GO:0005524,GO:0006468,GO:0005515	AT3G49670.1	BAM2	Leucine-rich receptor-like protein kinase family protein
miR390	MD00G1124500	GO:0004672,GO:0005524,GO:0006468,GO:0005515	AT4G08850.1		Leucine-rich repeat receptor-like protein kinase family protein
miR390	MD00G1124700	GO:0004672,GO:0005524,GO:0006468,GO:0005515	AT4G08850.1		Leucine-rich repeat receptor-like protein kinase family protein
miR390	MD00G1170700	GO:0004672,GO:0005524,GO:0006468,GO:0005515	AT4G08850.1		Leucine-rich repeat receptor-like protein kinase family protein
miR390	MD04G1039700	GO:0004672,GO:0005524,GO:0006468,GO:0005515	AT4G08850.1		Leucine-rich repeat receptor-like protein kinase family protein
miR390	MD05G1190200	GO:0004672,GO:0005524,GO:0006468,GO:0005515	AT4G08850.1		Leucine-rich repeat receptor-like protein kinase family protein
miR390	MD05G1190200	GO:0004672,GO:0005524,GO:0006468,GO:0005515	AT4G08850.1		Leucine-rich repeat receptor-like protein kinase family protein
miR390	MD05G1190400	GO:0004672,GO:0005524,GO:0006468,GO:0005515	AT4G08850.1		Leucine-rich repeat receptor-like protein kinase family protein
miR390	MD00G1124700	GO:0005515	AT4G08850.2		Leucine-rich repeat receptor-like protein kinase family protein
miR390	MD05G1073600		AT4G33970.1		Leucine-rich repeat (LRR) family protein
miR390	MD01G1014200	GO:0004672,GO:0005524,GO:0006468,GO:0005515	AT4G39400.1	ATBRI1,BIN1,BRI1,CBB2,DWF2	Leucine-rich receptor-like protein kinase family protein
miR390	MD01G1014200	GO:0004672,GO:0005524,GO:0006468,GO:0005515	AT4G39400.1	ATBRI1,BIN1,BRI1,CBB2,DWF2	Leucine-rich receptor-like protein kinase family protein
miR390	MD01G1014200	GO:0005515	AT4G39400.1	ATBRI1,BIN1,BRI1,CBB2,DWF2	Leucine-rich receptor-like protein kinase family protein
miR390	MD01G1198500	GO:0004672,GO:0005524,GO:0006468,GO:0005515	AT5G07280.1	EMS1,EXS	Leucine-rich repeat transmembrane protein kinase
miR390	MD03G1007200	GO:0016740,GO:0009058	AT5G17230.3	PSY	PHYTOENE SYNTHASE
miR390	MD05G1190800	GO:0005515	AT5G44700.1	EDA23,GSO2	Leucine-rich repeat transmembrane protein kinase
miR390	MD07G1165500	GO:0016491,GO:0055114,GO:0004222,GO:0008270,GO:0006508,GO:0031012,GO:0008152,GO:0005507	AT5G48450.1	sks3	SKU5 similar 3
miR390	MD04G1006600	GO:0005515	AT5G63930.1		Leucine-rich repeat protein kinase family protein
miR390	MD13G1148600
miR390	MD14G1203200
miR391	MD16G1037200	GO:0016779,GO:0009058	AT2G01220.2		Nucleotidylyl transferase superfamily protein
miR391	MD02G1106000	GO:0016020	AT3G43520.1		Transmembrane proteins 14C
miR391	MD02G1106000	GO:0016020	AT3G43520.1		Transmembrane proteins 14C
miR391	MD14G1193200	GO:0005215,GO:0006857,GO:0016020	AT5G28470.1		Major facilitator superfamily protein
miR391	MD14G1193200	GO:0005215,GO:0006857,GO:0016020	AT5G28470.1		Major facilitator superfamily protein
miR391	MD14G1193200	GO:0005215,GO:0006857,GO:0016020	AT5G28470.1		Major facilitator superfamily protein
miR393	MD09G1005000		AT1G12820.1	AFB3	auxin signaling F-box 3
miR393	MD16G1192600	GO:0005524	AT2G32120.1	HSP70T-2	heat-shock protein 70T-2
miR393	MD16G1192600	GO:0005524	AT2G32120.1	HSP70T-2	heat-shock protein 70T-2
miR393	MD01G1076900		AT2G46380.1		Protein of unknown function (DUF3133)
miR393	MD12G1198800		AT3G05900.1		neurofilament protein-related
miR393	MD03G1278800	GO:0043531,GO:0006915,GO:0005524	AT3G14470.1		NB-ARC domain-containing disease resistance protein
miR393	MD03G1278800	GO:0005515,GO:0043531,GO:0006915,GO:0005524	AT3G14470.1		NB-ARC domain-containing disease resistance protein
miR393	MD17G1009000		AT3G26810.1	AFB2	auxin signaling F-box 2
miR393	MD17G1009000		AT3G26810.1	AFB2	auxin signaling F-box 2
miR393	MD01G1202100	GO:0003677,GO:0003899,GO:0006351	AT3G49000.1		RNA polymerase III subunit RPC82 family protein
miR393	MD01G1076900		AT3G61670.1		Protein of unknown function (DUF3133)
miR393	MD03G1276700		AT3G62980.1	TIR1	F-box/RNI-like superfamily protein
miR393	MD11G1299000		AT3G62980.1	TIR1	F-box/RNI-like superfamily protein
miR393	MD13G1168100		AT4G15820.1
miR393	MD11G1067500
miR394	MD08G1243400	GO:0004637,GO:0009113	AT1G09830.1		Glycinamide ribonucleotide (GAR) synthetase
miR394	MD17G1280900	GO:0005515,GO:0003735,GO:0006412,GO:0005622,GO:0005840	AT1G23410.1		Ribosomal protein S27a / Ubiquitin family protein
miR394	MD13G1026800	GO:0046872,GO:0030001	AT1G71050.1		Heavy metal transport/detoxification superfamily protein
miR394	MD05G1158100		AT2G31270.1	ATCDT1A,CDT1,CDT1A	homolog of yeast CDT1 A
miR394	MD01G1197400	GO:0008168,GO:0008152	AT2G45750.1		S-adenosyl-L-methionine-dependent methyltransferases superfamily protein
miR394	MD13G1178900	GO:0016757	AT3G06260.1	GATL4	galacturonosyltransferase-like 4
miR394	MD16G1180100	GO:0016757	AT3G06260.1	GATL4	galacturonosyltransferase-like 4
miR394	MD14G1035800		AT3G11620.1		alpha/beta-Hydrolases superfamily protein
miR394	MD17G1091100		AT3G22100.1		basic helix-loop-helix (bHLH) DNA-binding superfamily protein
miR394	MD05G1158100		AT3G54710.1	ATCDT1B,CDT1,CDT1B	homolog of yeast CDT1 B homolog of yeast CDT1 B
miR394	MD08G1106600	GO:0004185,GO:0006508	AT3G63470.1	scpl40	serine carboxypeptidase-like 40
miR394	MD16G1276700	GO:0006810,GO:0005886,GO:0010044	AT4G17970.1	ALMT12,ATALMT12	aluminum-activated, malate transporter 12
miR394	MD13G1267100	GO:0016773,GO:0005975	AT4G30310.2		FGGY family of carbohydrate kinase
miR394	MD06G1174200		AT5G14750.1	ATMYB66,MYB66,WER,WER1	myb domain protein 66
miR394	MD06G1174200		AT5G14750.1	ATMYB66,MYB66,WER,WER1	myb domain protein 66
miR394	MD09G1068800	GO:0005515	AT5G15610.2		Proteasome component (PCI) domain protein
miR394	MD17G1005800		AT5G51050.1		Mitochondrial substrate carrier family protein
miR394	MD08G1221900		AT5G64550.1		loricrin-related
miR394	MD08G1221900		AT5G64550.1		loricrin-related
miR394	MD15G1414300		AT5G64550.1		loricrin-related
miR394	MD15G1414300		AT5G64550.1		loricrin-related
miR395	MD12G1228500	GO:0003735,GO:0006412,GO:0005622,GO:0005840	AT1G08845.2		Ribosomal L18p/L5e family protein
miR395	MD16G1124000	GO:0051087,GO:0005515,GO:0006915	AT1G27430.1		GYF domain-containing protein
miR395	MD00G1031100	GO:0016773,GO:0005515,GO:0016772	AT1G50030.1	TOR	target of rapamycin
miR395	MD15G1434900	GO:0005515	AT1G58025.2		DNA-binding bromodomain-containing protein
miR395	MD07G1071300	GO:0004672,GO:0005524,GO:0006468	AT1G66920.1		Protein kinase superfamily protein
miR395	MD16G1118900	GO:0005515,GO:0007067	AT1G67370.1	ASY1,ATASY1	DNA-binding HORMA family protein
miR395	MD03G1102500	GO:0016746,GO:0016747,GO:0006633,GO:0016020,GO:0008610	AT2G28630.1	KCS12	3-ketoacyl-CoA synthase 12
miR395	MD03G1096700	GO:0003854,GO:0016616,GO:0006694,GO:0055114,GO:0003824,GO:0050662,GO:0044237,GO:0009058,GO:0008831,GO:0045226,GO:0006810,GO:0005886	AT2G28780.1
miR395	MD11G1059400	GO:0003700,GO:0043565,GO:0006355	AT2G38470.1	ATWRKY33,WRKY33	WRKY DNA-binding protein 33
miR395	MD07G1018300	GO:0016491,GO:0055114	AT2G41770.1		Protein of unknown function (DUF288)
miR395	MD11G1077700	GO:0005515,GO:0043531,GO:0006915,GO:0005524	AT3G14470.1		NB-ARC domain-containing disease resistance protein
miR395	MD16G1152700	GO:0016881	AT3G15355.1	PFU1,UBC25	ubiquitin-conjugating enzyme 25
miR395	MD13G1201500		AT3G22890.1	APS1	ATP sulfurylase 1
miR395	MD16G1201400	GO:0004781,GO:0000103	AT3G22890.1	APS1	ATP sulfurylase 1
miR395	MD02G1305500	GO:0005515	AT3G46790.1	CRR2	Tetratricopeptide repeat (TPR)-like superfamily protein
miR395	MD06G1149100		AT3G48490.1
miR395	MD15G1016900		AT5G42480.1	ARC6	Chaperone DnaJ-domain superfamily protein
miR395	MD05G1324100	GO:0008060,GO:0008270,GO:0032312	AT5G54310.1	AGD5,NEV	ARF-GAP domain 5
miR395	MD06G1161400		AT5G63180.1		Pectin lyase-like superfamily protein
miR395	MD06G1161400		AT5G63180.1		Pectin lyase-like superfamily protein
miR395	MD13G1201500
miR396	MD03G1079000		AT1G07380.1		Neutral/alkaline non-lysosomal ceramidase
miR396	MD04G1189800	GO:0004345,GO:0050661,GO:0006006,GO:0055114	AT1G09420.1	G6PD4	glucose-6-phosphate dehydrogenase 4
miR396	MD04G1068500	GO:0055085	AT1G12600.1		UDP-N-acetylglucosamine (UAA) transporter family
miR396	MD00G1012600		AT1G13790.1		XH/XS domain-containing protein
miR396	MD13G1020400	GO:0005515,GO:0017056,GO:0006913,GO:0005643	AT1G14850.1	NUP155	nucleoporin 155
miR396	MD16G1033900	GO:0015238,GO:0015297,GO:0006855,GO:0055085,GO:0016020	AT1G15170.1		MATE efflux family protein
miR396	MD13G1030400	GO:0007017,GO:0005875	AT1G23220.1		Dynein light chain type 1 family protein
miR396	MD06G1204300	GO:0003700,GO:0006355,GO:0005634,GO:0003677,GO:0046983,GO:0043565	AT1G24260.2	AGL9,SEP3	K-box region and MADS-box transcription factor family protein
miR396	MD11G1217000	GO:0048193,GO:0016020	AT1G28490.1	ATSYP61,OSM1,SYP61	syntaxin of plants 61
miR396	MD11G1217000	GO:0005515,GO:0048193,GO:0016020	AT1G28490.1	ATSYP61,OSM1,SYP61	syntaxin of plants 61
miR396	MD01G1230300	GO:0003735,GO:0019843,GO:0006412,GO:0005840	AT1G33140.1	PGY2	Ribosomal protein L6 family
miR396	MD08G1161700	GO:0016787,GO:0008152	AT1G44350.1	ILL6	IAA-leucine resistant (ILR)-like gene 6
miR396	MD00G1039400	GO:0015238,GO:0015297,GO:0006855,GO:0055085,GO:0016020	AT1G47530.1		MATE efflux family protein
miR396	MD08G1037500	GO:0055085,GO:0016020,GO:0015297,GO:0015238,GO:0006855	AT1G47530.1		MATE efflux family protein
miR396	MD08G1037600	GO:0015238,GO:0015297,GO:0006855,GO:0055085,GO:0016020	AT1G47530.1		MATE efflux family protein
miR396	MD13G1007800	GO:0005515	AT1G50260.1	NTMC2T5.1,NTMC2TYPE5.1	N-terminal-transmembrane-C2 domain type 5.1
miR396	MD09G1199300	GO:0004672,GO:0005524,GO:0006468,GO:0005515	AT1G51800.1		Leucine-rich repeat protein kinase family protein
miR396	MD09G1199300	GO:0004672,GO:0005524,GO:0006468	AT1G51805.1		Leucine-rich repeat protein kinase family protein
miR396	MD09G1199100	GO:0004672,GO:0005524,GO:0006468	AT1G51890.1		Leucine-rich repeat protein kinase family protein
miR396	MD09G1199500	GO:0004672,GO:0005524,GO:0006468	AT1G51890.1		Leucine-rich repeat protein kinase family protein
miR396	MD04G1191700		AT1G56580.1	SVB	Protein of unknown function, DUF538
miR396	MD15G1426300	GO:0004659,GO:0016021	AT1G60995.1
miR396	MD06G1114400		AT1G64625.2		Serine/threonine-protein kinase WNK (With No Lysine)-related
miR396	MD14G1135600		AT1G64625.2		Serine/threonine-protein kinase WNK (With No Lysine)-related
miR396	MD05G1125400	GO:0043531,GO:0007165,GO:0005515,GO:0005622,GO:0045087,GO:0031224,GO:0004888,GO:0006915,GO:0005524	AT1G72840.2		Disease resistance protein (TIR-NBS-LRR class)
miR396	MD15G1241700	GO:0016788,GO:0006629	AT1G75900.1		GDSL-like Lipase/Acylhydrolase superfamily protein
miR396	MD17G1164300		AT1G78880.1		Ubiquitin-specific protease family C19-related protein
miR396	MD09G1208900		AT1G79830.1	GC5	golgin candidate 5
miR396	MD09G1208900		AT1G79830.1	GC5	golgin candidate 5
miR396	MD17G1190500	GO:0022857,GO:0055085,GO:0016021	AT1G79830.1	GC5	golgin candidate 5
miR396	MD09G1102200		AT1G80070.1	EMB14,EMB177,EMB33,SUS2	Pre-mRNA-processing-splicing factor
miR396	MD13G1020500	GO:0005515	AT2G01690.1		ARM repeat superfamily protein
miR396	MD16G1018900		AT2G01690.1		ARM repeat superfamily protein
miR396	MD13G1063100		AT2G03510.1		SPFH/Band 7/PHB domain-containing membrane-associated protein family
miR396	MD09G1130200	GO:0003723	AT2G04270.4	RNEE/G	RNAse E/G-like
miR396	MD09G1130200	GO:0003723	AT2G04270.4	RNEE/G	RNAse E/G-like
miR396	MD09G1130200	GO:2001070,GO:0003723,GO:0005975,GO:0003824	AT2G04270.5	RNEE/G	RNAse E/G-like
miR396	MD11G1017400		AT2G05990.1	ENR1,MOD1	NAD(P)-binding Rossmann-fold superfamily protein
miR396	MD15G1162100	GO:0005515	AT2G12550.1		ubiquitin-associated (UBA)/TS-N domain-containing protein
miR396	MD05G1085600	GO:0016758,GO:0008152	AT2G15490.1	UGT73B4	UDP-glycosyltransferase 73B4
miR396	MD15G1269200		AT2G18630.1		Protein of unknown function (DUF677)
miR396	MD15G1313200	GO:0003700,GO:0006355,GO:0005634,GO:0003677,GO:0046983,GO:0043565	AT2G22540.1	AGL22,SVP	K-box region and MADS-box transcription factor family protein
miR396	MD02G1189500	GO:0005515,GO:0005524,GO:0016818,GO:0006355,GO:0005634	AT2G22840.1	AtGRF1,GRF1	growth-regulating factor 1
miR396	MD15G1300900	GO:0005515,GO:0005524,GO:0016818,GO:0006355,GO:0005634	AT2G22840.1	AtGRF1,GRF1	growth-regulating factor 1
miR396	MD09G1199300	GO:0004672,GO:0005524,GO:0006468	AT2G28960.1		Leucine-rich repeat protein kinase family protein
miR396	MD08G1235200	GO:0005524,GO:0019205,GO:0006139	AT2G37250.1	ADK,ATPADK1	adenosine kinase
miR396	MD02G1201000	GO:0005515,GO:0005524,GO:0016818,GO:0006355,GO:0005634	AT2G45480.1	AtGRF9,GRF9	growth-regulating factor 9
miR396	MD09G1020500	GO:0008168,GO:0008152	AT3G01660.1		S-adenosyl-L-methionine-dependent methyltransferases superfamily protein
miR396	MD09G1020500	GO:0008168,GO:0008152	AT3G01660.1		S-adenosyl-L-methionine-dependent methyltransferases superfamily protein
miR396	MD16G1165000	GO:0005507,GO:0008131,GO:0048038,GO:0009308,GO:0055114	AT3G05600.1		alpha/beta-Hydrolases superfamily protein
miR396	MD16G1165000		AT3G05600.1		alpha/beta-Hydrolases superfamily protein
miR396	MD12G1183600	GO:0005515	AT3G08850.1	ATRAPTOR1B,RAPTOR1,RAPTOR1B	HEAT repeat ;WD domain, G-beta repeat protein protein
miR396	MD12G1183600	GO:0005515	AT3G08850.1	ATRAPTOR1B,RAPTOR1,RAPTOR1B	HEAT repeat ;WD domain, G-beta repeat protein protein
miR396	MD09G1062100	GO:0003743,GO:0006413,GO:0008270,GO:0006355,GO:0030528,GO:0006352	AT3G10330.1		Cyclin-like family protein
miR396	MD09G1065500	GO:0003743,GO:0006413,GO:0030528,GO:0008270,GO:0006355,GO:0006352	AT3G10330.1		Cyclin-like family protein
miR396	MD09G1065600	GO:0003743,GO:0006413,GO:0008270,GO:0006355,GO:0030528,GO:0006352	AT3G10330.1		Cyclin-like family protein
miR396	MD09G1065600	GO:0030528,GO:0008270,GO:0006355,GO:0006352	AT3G10330.1		Cyclin-like family protein
miR396	MD12G1040500	GO:0010044	AT3G11680.1		Aluminium activated malate transporter family protein
miR396	MD14G1039500	GO:0010044	AT3G11680.1		Aluminium activated malate transporter family protein
miR396	MD03G1159400		AT3G11780.1		MD-2-related lipid recognition domain-containing protein / ML domain-containing protein
miR396	MD09G1183300	GO:0005515,GO:0005524,GO:0016818,GO:0006355,GO:0005634	AT3G13960.1	AtGRF5,GRF5	growth-regulating factor 5
miR396	MD15G1216000	GO:0005515,GO:0005524,GO:0016818,GO:0006355,GO:0005634	AT3G13960.1	AtGRF5,GRF5	growth-regulating factor 5
miR396	MD13G1163500		AT3G16760.1		Tetratricopeptide repeat (TPR)-like superfamily protein
miR396	MD00G1073300		AT3G16890.1	PPR40	pentatricopeptide (PPR) domain protein 40
miR396	MD06G1217900	GO:0008270	AT3G18290.1	BTS,EMB2454	zinc finger protein-related
miR396	MD14G1228100	GO:0008270	AT3G18290.1	BTS,EMB2454	zinc finger protein-related
miR396	MD13G1007800	GO:0005515	AT3G19830.1	NTMC2T5.2,NTMC2TYPE5.2	Calcium-dependent lipid-binding (CaLB domain) family protein
miR396	MD16G1000300	GO:0005515	AT3G19830.1	NTMC2T5.2,NTMC2TYPE5.2	Calcium-dependent lipid-binding (CaLB domain) family protein
miR396	MD13G1008200	GO:0004871,GO:0009416	AT3G19850.1		Phototropic-responsive NPH3 family protein
miR396	MD13G1008200	GO:0003676,GO:0005515,GO:0008270,GO:0005622,GO:0004871,GO:0009416	AT3G19850.1		Phototropic-responsive NPH3 family protein
miR396	MD13G1048300	GO:0016491,GO:0055114	AT3G21360.1		2-oxoglutarate (2OG) and Fe(II)-dependent oxygenase superfamily protein
miR396	MD13G1048300	GO:0016491,GO:0055114	AT3G21360.1		2-oxoglutarate (2OG) and Fe(II)-dependent oxygenase superfamily protein
miR396	MD13G1048300	GO:0016491,GO:0055114	AT3G21360.1		2-oxoglutarate (2OG) and Fe(II)-dependent oxygenase superfamily protein
miR396	MD16G1213000		AT3G23160.1		Protein of unknown function (DUF668)
miR396	MD16G1213000		AT3G23160.1		Protein of unknown function (DUF668)
miR396	MD02G1081400		AT3G47590.1		alpha/beta-Hydrolases superfamily protein
miR396	MD15G1063200		AT3G48770.1		DNA binding;ATP binding
miR396	MD12G1042000	GO:0003676	AT3G52380.1	CP33,PDE322	chloroplast RNA-binding protein 33
miR396	MD12G1042000	GO:0003676	AT3G52380.1	CP33,PDE322	chloroplast RNA-binding protein 33
miR396	MD12G1020500	GO:0005515,GO:0005524,GO:0016818,GO:0006355,GO:0005634	AT3G52910.1	AtGRF4,GRF4	growth-regulating factor 4
miR396	MD04G1096200	GO:0016841,GO:0009058	AT3G53260.1	ATPAL2,PAL2	phenylalanine ammonia-lyase 2
miR396	MD15G1019100	GO:0005515	AT3G54350.1	emb1967	Forkhead-associated (FHA) domain-containing protein
miR396	MD07G1191100	GO:0005524,GO:0016887,GO:0042626,GO:0006810,GO:0055085,GO:0016021	AT3G55320.1	PGP20	P-glycoprotein 20
miR396	MD14G1058800		AT3G57990.1
miR396	MD09G1145700		AT3G59040.1		Tetratricopeptide repeat (TPR)-like superfamily protein
miR396	MD09G1145700		AT3G59040.1		Tetratricopeptide repeat (TPR)-like superfamily protein
miR396	MD01G1079000	GO:0004806,GO:0006629	AT3G61680.1		alpha/beta-Hydrolases superfamily protein
miR396	MD01G1079000	GO:0004806,GO:0006629	AT3G61680.1		alpha/beta-Hydrolases superfamily protein
miR396	MD03G1294200		AT3G62390.1	TBL6	TRICHOME BIREFRINGENCE-LIKE 6
miR396	MD03G1294200		AT3G62390.1	TBL6	TRICHOME BIREFRINGENCE-LIKE 6
miR396	MD17G1016400		AT4G02340.1		alpha/beta-Hydrolases superfamily protein
miR396	MD05G1358400	GO:0005515,GO:0016881,GO:0006464,GO:0005622	AT4G12570.1	UPL5	ubiquitin protein ligase 5
miR396	MD16G1165100		AT4G15955.3		alpha/beta-Hydrolases superfamily protein
miR396	MD16G1165100		AT4G15955.3		alpha/beta-Hydrolases superfamily protein
miR396	MD16G1165000		AT4G15960.1		alpha/beta-Hydrolases superfamily protein
miR396	MD16G1165100		AT4G15960.1		alpha/beta-Hydrolases superfamily protein
miR396	MD06G1010900	GO:0005506,GO:0009055,GO:0016705,GO:0020037,GO:0055114	AT4G19230.1	CYP707A1	cytochrome P450, family 707, subfamily A, polypeptide 1
miR396	MD16G1285900	GO:0005506,GO:0009055,GO:0016705,GO:0020037,GO:0055114	AT4G19230.1	CYP707A1	cytochrome P450, family 707, subfamily A, polypeptide 1
miR396	MD06G1121000	GO:0005515,GO:0005524,GO:0016818,GO:0006355,GO:0005634	AT4G24150.1	AtGRF8,GRF8	growth-regulating factor 8
miR396	MD06G1121000	GO:0005515,GO:0005524,GO:0016818,GO:0006355,GO:0005634	AT4G24150.1	AtGRF8,GRF8	growth-regulating factor 8
miR396	MD14G1137600	GO:0005515,GO:0005524,GO:0016818,GO:0006355,GO:0005634	AT4G24150.1	AtGRF8,GRF8	growth-regulating factor 8
miR396	MD09G1159300	GO:0006887,GO:0000145	AT4G31540.1	ATEXO70G1,EXO70G1	exocyst subunit exo70 family protein G1
miR396	MD08G1235200		AT4G32450.1		Pentatricopeptide repeat (PPR) superfamily protein
miR396	MD08G1235200		AT4G32450.1		Pentatricopeptide repeat (PPR) superfamily protein
miR396	MD15G1426500	GO:0004659,GO:0016021	AT4G32450.1		Pentatricopeptide repeat (PPR) superfamily protein
miR396	MD15G1426500		AT4G32450.1		Pentatricopeptide repeat (PPR) superfamily protein
miR396	MD08G1103100	GO:0016491,GO:0008152,GO:0003854,GO:0016616,GO:0006694,GO:0055114,GO:0003824,GO:0050662,GO:0044237,GO:0003677,GO:0006355,GO:0009058,GO:0008831,GO:0045226	AT4G33360.1	FLDH	NAD(P)-binding Rossmann-fold superfamily protein
miR396	MD08G1103100	GO:0016491,GO:0008152,GO:0003854,GO:0016616,GO:0006694,GO:0055114,GO:0003824,GO:0050662,GO:0044237,GO:0003677,GO:0006355,GO:0009058,GO:0008831,GO:0045226	AT4G33360.1	FLDH	NAD(P)-binding Rossmann-fold superfamily protein
miR396	MD02G1182100	GO:0016491,GO:0016706,GO:0055114	AT4G33910.1		2-oxoglutarate (2OG) and Fe(II)-dependent oxygenase superfamily protein
miR396	MD05G1086300	GO:0016758,GO:0008152	AT4G34131.1	UGT73B3	UDP-glucosyl transferase 73B3
miR396	MD00G1001000	GO:0005515,GO:0005524,GO:0016818,GO:0006355,GO:0005634	AT4G37740.1	AtGRF2,GRF2	growth-regulating factor 2
miR396	MD15G1305200	GO:0030528,GO:0006355	AT4G37850.1		basic helix-loop-helix (bHLH) DNA-binding superfamily protein
miR396	MD15G1305200		AT4G37850.1		basic helix-loop-helix (bHLH) DNA-binding superfamily protein
miR396	MD15G1227300	GO:0008270	AT4G38180.1	FRS5	FAR1-related sequence 5
miR396	MD07G1211800	GO:0005488	AT5G01090.1		Concanavalin A-like lectin family protein
miR396	MD17G1185800		AT5G01750.2		Protein of unknown function (DUF567)
miR396	MD02G1255800	GO:0004177,GO:0008270,GO:0006508	AT5G04710.1		Zn-dependent exopeptidases superfamily protein
miR396	MD07G1065400	GO:0004177,GO:0008270,GO:0006508	AT5G04710.1		Zn-dependent exopeptidases superfamily protein
miR396	MD07G1065400	GO:0004177,GO:0008270,GO:0006508	AT5G04710.1		Zn-dependent exopeptidases superfamily protein
miR396	MD13G1004200	GO:0004185,GO:0006508	AT5G08260.1	scpl35	serine carboxypeptidase-like 35
miR396	MD05G1205400	GO:0005515	AT5G14050.1		Transducin/WD40 repeat-like superfamily protein
miR396	MD05G1136700	GO:0043531,GO:0006915,GO:0005524	AT5G17680.1		disease resistance protein (TIR-NBS-LRR class), putative
miR396	MD12G1200100	GO:0008152	AT5G26600.1		Pyridoxal phosphate (PLP)-dependent transferases superfamily protein
miR396	MD12G1229100		AT5G27220.1		Frigida-like protein
miR396	MD12G1229100		AT5G27220.1		Frigida-like protein
miR396	MD00G1158500	GO:0005515,GO:0043531,GO:0007165,GO:0005622,GO:0045087,GO:0031224,GO:0004888,GO:0006915,GO:0005524	AT5G36930.2		Disease resistance protein (TIR-NBS-LRR class) family
miR396	MD17G1049900	GO:0019843,GO:0005622,GO:0003723	AT5G39850.1		Ribosomal protein S4
miR396	MD08G1065500	GO:0008234,GO:0006508	AT5G43060.1		Granulin repeat cysteine protease family protein
miR396	MD08G1065500	GO:0008234,GO:0006508	AT5G43060.1		Granulin repeat cysteine protease family protein
miR396	MD05G1179700		AT5G48910.1	LPA66	Pentatricopeptide repeat (PPR) superfamily protein
miR396	MD09G1020400	GO:0003676	AT5G50250.1	CP31B	chloroplast RNA-binding protein 31B
miR396	MD17G1020900	GO:0003676	AT5G50250.1	CP31B	chloroplast RNA-binding protein 31B
miR396	MD17G1020900	GO:0003676	AT5G50250.1	CP31B	chloroplast RNA-binding protein 31B
miR396	MD07G1297800	GO:0005515,GO:0005524,GO:0016818,GO:0006355,GO:0005634	AT5G53660.1	AtGRF7,GRF7	growth-regulating factor 7
miR396	MD00G1100700	GO:0008171	AT5G54160.1	ATOMT1,OMT1	O-methyltransferase 1
miR396	MD03G1043400		AT5G56240.2
miR396	MD03G1100700		AT5G59740.1		UDP-N-acetylglucosamine (UAA) transporter family
miR396	MD02G1221000	GO:0003677,GO:0046983,GO:0043565,GO:0006355,GO:0005634,GO:0003700	AT5G60440.1	AGL62	AGAMOUS-like 62
miR396	MD03G1229800	GO:0030170,GO:0009058,GO:0016740,GO:0016769	AT5G62270.2
miR396	MD15G1303500	GO:0004553,GO:0005975,GO:0016762,GO:0006073,GO:0005618,GO:0048046	AT5G65730.1	XTH6	xyloglucan endotransglucosylase/hydrolase 6
miR396	MD07G1008300
miR396	MD07G1015100
miR396	MD08G1115000
miR396	MD08G1217800
miR396	MD11G1141300
miR396	MD14G1073100
miR396	MD14G1217300
miR397	MD08G1157400		AT1G09430.1	ACLA-3	ATP-citrate lyase A-3
miR397	MD16G1138900		AT1G09430.1	ACLA-3	ATP-citrate lyase A-3
miR397	MD16G1138900		AT1G09430.1	ACLA-3	ATP-citrate lyase A-3
miR397	MD16G1138900		AT1G09430.1	ACLA-3	ATP-citrate lyase A-3
miR397	MD16G1138900		AT1G09430.1	ACLA-3	ATP-citrate lyase A-3
miR397	MD06G1230100	GO:0016491,GO:0055114,GO:0005507	AT1G18140.1	ATLAC1,LAC1	laccase 1
miR397	MD06G1230100	GO:0016491,GO:0055114,GO:0005507	AT1G18140.1	ATLAC1,LAC1	laccase 1
miR397	MD14G1234800	GO:0016491,GO:0055114,GO:0005507	AT1G18140.1	ATLAC1,LAC1	laccase 1
miR397	MD13G1029500	GO:0016881	AT1G70670.1		Caleosin-related family protein
miR397	MD00G1100500		AT1G80150.1		Tetratricopeptide repeat (TPR)-like superfamily protein
miR397	MD17G1208400		AT1G80150.1		Tetratricopeptide repeat (TPR)-like superfamily protein
miR397	MD03G1295900	GO:0000156,GO:0000160,GO:0006355	AT2G47430.1	CKI1	Signal transduction histidine kinase
miR397	MD03G1295900	GO:0000156,GO:0000160,GO:0006355	AT2G47430.1	CKI1	Signal transduction histidine kinase
miR397	MD11G1315000	GO:0005524	AT2G47430.1	CKI1	Signal transduction histidine kinase
miR397	MD04G1142300	GO:0016491,GO:0055114,GO:0005507	AT3G09220.1	LAC7	laccase 7
miR397	MD12G1157100	GO:0016491,GO:0055114,GO:0005507	AT3G09220.1	LAC7	laccase 7
miR397	MD12G1157100	GO:0016491,GO:0055114,GO:0005507	AT3G09220.1	LAC7	laccase 7
miR397	MD16G1147100	GO:0016491,GO:0055114,GO:0005507	AT3G09220.1	LAC7	laccase 7
miR397	MD05G1351700	GO:0050080,GO:0006633	AT4G04320.2		malonyl-CoA decarboxylase family protein
miR397	MD09G1159300	GO:0006887,GO:0000145	AT4G31540.1	ATEXO70G1,EXO70G1	exocyst subunit exo70 family protein G1
miR397	MD10G1073700	GO:0016491,GO:0055114,GO:0005507	AT5G03260.1	LAC11	laccase 11
miR397	MD07G1225300	GO:0019867,GO:0003677	AT5G05520.1		Outer membrane OMP85 family protein
miR397	MD03G1106500	GO:0016491,GO:0055114,GO:0005507	AT5G60020.1	ATLAC17,LAC17	laccase 17
miR397	MD12G1144600	GO:0016491,GO:0055114,GO:0008270,GO:0005507	AT5G60020.1	ATLAC17,LAC17	laccase 17
miR397	MD02G1128700	GO:0004559,GO:0005975,GO:0015923,GO:0006013,GO:0004553,GO:0008270	AT5G66150.1		Glycosyl hydrolase family 38 protein
miR397	MD02G1128700	GO:0004559,GO:0005975,GO:0015923,GO:0006013,GO:0004553,GO:0008270	AT5G66150.1		Glycosyl hydrolase family 38 protein
miR398	MD06G1178800	GO:0008270	AT1G10200.1	WLIM1	GATA type zinc finger transcription factor family protein
miR398	MD14G1185200	GO:0008270	AT1G10200.1	WLIM1	GATA type zinc finger transcription factor family protein
miR398	MD14G1185200	GO:0008270	AT1G10200.1	WLIM1	GATA type zinc finger transcription factor family protein
miR398	MD03G1024400		AT1G34790.1	TT1,WIP1	C2H2 and C2HC zinc fingers superfamily protein
miR398	MD03G1024400		AT1G34790.1	TT1,WIP1	C2H2 and C2HC zinc fingers superfamily protein
miR398	MD13G1093300	GO:0045454,GO:0016209,GO:0016491,GO:0055114,GO:0047134	AT1G60420.1		DC1 domain-containing protein
miR398	MD10G1098600	GO:0006629	AT2G15230.1	ATLIP1,LIP1	lipase 1
miR398	MD10G1019100	GO:0005375,GO:0035434,GO:0016021	AT2G26975.1		Ctr copper transporter family
miR398	MD12G1155800	GO:0005375,GO:0035434,GO:0016021	AT2G26975.1		Ctr copper transporter family
miR398	MD12G1155800	GO:0005375,GO:0035434,GO:0016021	AT2G26975.1		Ctr copper transporter family
miR398	MD03G1187000	GO:0003735,GO:0006412,GO:0005622,GO:0005840	AT3G13120.1		Ribosomal protein S10p/S20e family protein
miR398	MD03G1187000	GO:0003735,GO:0006412,GO:0005622,GO:0005840	AT3G13120.1		Ribosomal protein S10p/S20e family protein
miR398	MD11G1202000	GO:0003735,GO:0006412,GO:0005622,GO:0005840,GO:0009001,GO:0006535,GO:0005737,GO:0015935	AT3G13120.1		Ribosomal protein S10p/S20e family protein
miR398	MD11G1202000	GO:0003735,GO:0006412,GO:0005622,GO:0005840	AT3G13120.1		Ribosomal protein S10p/S20e family protein
miR398	MD02G1264400	GO:0016491,GO:0055114,GO:0005507	AT5G48100.1	ATLAC15,LAC15,TT10	Laccase/Diphenol oxidase family protein
miR398	MD02G1264400	GO:0005507,GO:0055114,GO:0016491	AT5G48100.1	ATLAC15,LAC15,TT10	Laccase/Diphenol oxidase family protein
miR398	MD02G1143400		AT5G66440.1
miR398	MD00G1178900
miR398	MD01G1034300
miR398	MD08G1241100
miR398	MD10G1212900
miR399	MD12G1040700		AT1G25560.1	EDF1,TEM1	AP2/B3 transcription factor family protein
miR399	MD05G1303400		AT1G29050.1	TBL38	TRICHOME BIREFRINGENCE-LIKE 38
miR399	MD15G1118000		AT1G29050.1	TBL38	TRICHOME BIREFRINGENCE-LIKE 38
miR399	MD16G1270900		AT1G29050.1	TBL38	TRICHOME BIREFRINGENCE-LIKE 38
miR399	MD10G1252900	GO:0003824,GO:0008152	AT1G30520.1	AAE14	acyl-activating enzyme 14
miR399	MD13G1150400	GO:0004857,GO:0030599	AT1G47960.1	ATC/VIF1,C/VIF1	cell wall / vacuolar inhibitor of fructosidase 1
miR399	MD13G1150400	GO:0004857,GO:0030599	AT1G47960.1	ATC/VIF1,C/VIF1	cell wall / vacuolar inhibitor of fructosidase 1
miR399	MD09G1250400	GO:0016788,GO:0003676,GO:0008270,GO:0016818	AT1G48360.2		zinc ion binding;nucleic acid binding;hydrolases, acting on acid anhydrides, in phosphorus-containing anhydrides
miR399	MD07G1194400		AT2G39570.1		ACT domain-containing protein
miR399	MD04G1219900	GO:0006355,GO:0005634,GO:0016021	AT2G42780.1
miR399	MD01G1089300	GO:0030528,GO:0006355	AT2G46810.1		basic helix-loop-helix (bHLH) DNA-binding superfamily protein
miR399	MD12G1219500		AT3G05330.1	ATN,ATTAN	cyclin family
miR399	MD12G1219500		AT3G05330.1	ATN,ATTAN	cyclin family
miR399	MD12G1198500		AT3G05910.1		Pectinacetylesterase family protein
miR399	MD01G1186600		AT3G07040.1	RPM1,RPS3	NB-ARC domain-containing disease resistance protein
miR399	MD01G1186800	GO:0043531,GO:0006915,GO:0005524	AT3G07040.1	RPM1,RPS3	NB-ARC domain-containing disease resistance protein
miR399	MD09G1175500	GO:0042578	AT3G14205.1		Phosphoinositide phosphatase family protein
miR399	MD03G1228100	GO:0004672,GO:0005524,GO:0006468,GO:0005515	AT3G15354.1	SPA3	SPA1-related 3
miR399	MD11G1247500	GO:0004672,GO:0005524,GO:0006468,GO:0005515	AT3G15354.1	SPA3	SPA1-related 3
miR399	MD11G1102300	GO:0004672,GO:0005524,GO:0006468,GO:0005515	AT3G47570.1		Leucine-rich repeat protein kinase family protein
miR399	MD05G1198300	GO:0022857,GO:0055085,GO:0016021	AT3G54700.1	PHT1;7	phosphate transporter 1;7
miR399	MD05G1198300	GO:0022857,GO:0055085,GO:0016021	AT3G54700.1	PHT1;7	phosphate transporter 1;7
miR399	MD10G1184700	GO:0022857,GO:0055085,GO:0016021	AT3G54700.1	PHT1;7	phosphate transporter 1;7
miR399	MD07G1160700	GO:0030528,GO:0006355	AT4G01460.1		basic helix-loop-helix (bHLH) DNA-binding superfamily protein
miR399	MD09G1285100		AT4G01970.1	AtSTS,STS	stachyose synthase
miR399	MD04G1055300		AT4G17060.1	FIP2	FRIGIDA interacting protein 2
miR399	MD10G1141900	GO:0004970,GO:0005234,GO:0016020,GO:0005215,GO:0006810,GO:0030288	AT4G35290.1	ATGLR3.2,ATGLUR2,GLR3.2,GLUR2	glutamate receptor 2
miR399	MD10G1141900	GO:0004970,GO:0005234,GO:0016020,GO:0005215,GO:0006810,GO:0030288	AT4G35290.1	ATGLR3.2,ATGLUR2,GLR3.2,GLUR2	glutamate receptor 2
miR399	MD09G1005300	GO:0005783,GO:0016021	AT5G14030.1		translocon-associated protein beta (TRAPB) family protein
miR399	MD07G1278100	GO:0005506,GO:0009055,GO:0016491,GO:0050660,GO:0016021,GO:0055114	AT5G23980.1	ATFRO4,FRO4	ferric reduction oxidase 4
miR399	MD07G1237100	GO:0022857,GO:0055085,GO:0016021	AT5G43350.1	ATPT1,PHT1;1	phosphate transporter 1;1
miR399	MD11G1055200		AT5G58360.1	ATOFP3,OFP3	ovate family protein 3
miR399	MD11G1055200		AT5G58360.1	ATOFP3,OFP3	ovate family protein 3
miR399	MD11G1144200		AT5G59900.1		Pentatricopeptide repeat (PPR) superfamily protein
miR399	MD15G1070400	GO:0008308,GO:0006820,GO:0044070,GO:0055085,GO:0005741	AT5G67500.1	ATVDAC2,VDAC2	voltage dependent anion channel 2
miR399	MD15G1070400	GO:0008308,GO:0006820,GO:0044070,GO:0055085,GO:0005741	AT5G67500.1	ATVDAC2,VDAC2	voltage dependent anion channel 2
miR399	MD08G1126800
miR399	MD09G1039600
miR399	MD10G1185300
miR403	MD17G1126700	GO:0016758,GO:0008152	AT1G22400.1	ATUGT85A1,UGT85A1	UDP-Glycosyltransferase superfamily protein
miR408	MD08G1244800	GO:0004672,GO:0005524,GO:0006468	AT1G09600.1		Protein kinase superfamily protein
miR408	MD15G1439900	GO:0004672,GO:0005524,GO:0006468	AT1G09600.1		Protein kinase superfamily protein
miR408	MD15G1439900	GO:0004672,GO:0005524,GO:0006468	AT1G09600.1		Protein kinase superfamily protein
miR408	MD00G1066000	GO:0016747,GO:0006633,GO:0016020	AT1G19440.1	KCS4	3-ketoacyl-CoA synthase 4
miR408	MD00G1066000	GO:0016746,GO:0009058,GO:0016747,GO:0006633,GO:0016020	AT1G19440.1	KCS4	3-ketoacyl-CoA synthase 4
miR408	MD08G1031000	GO:0016747,GO:0006633,GO:0016020	AT1G19440.1	KCS4	3-ketoacyl-CoA synthase 4
miR408	MD08G1031000	GO:0016746,GO:0009058,GO:0016747,GO:0006633,GO:0016020,GO:0008610	AT1G19440.1	KCS4	3-ketoacyl-CoA synthase 4
miR408	MD14G1093000	GO:0016747,GO:0006633,GO:0016020	AT1G19440.1	KCS4	3-ketoacyl-CoA synthase 4
miR408	MD14G1093000	GO:0016746,GO:0009058,GO:0016747,GO:0006633,GO:0016020	AT1G19440.1	KCS4	3-ketoacyl-CoA synthase 4
miR408	MD15G1026500	GO:0003824,GO:0016747,GO:0006633,GO:0016020,GO:0008610,GO:0008792,GO:0008295,GO:0006527	AT1G19440.1	KCS4	3-ketoacyl-CoA synthase 4
miR408	MD06G1239500	GO:0004576,GO:0006486,GO:0016020	AT1G34130.1	STT3B	staurosporin and temperature sensitive 3-like b
miR408	MD14G1245500	GO:0004576,GO:0006486,GO:0016020	AT1G34130.1	STT3B	staurosporin and temperature sensitive 3-like b
miR408	MD08G1004100		AT1G47670.1		Transmembrane amino acid transporter family protein
miR408	MD16G1001700	GO:0004553,GO:0005975,GO:0030246,GO:0005576	AT1G48930.1	AtGH9C1,GH9C1	glycosyl hydrolase 9C1
miR408	MD08G1244800	GO:0004672,GO:0005524,GO:0006468	AT1G71270.1	ATVPS52,POK,TTD8	Vps52 / Sac2 family
miR408	MD14G1071700		AT1G71820.1	SEC6	SEC6
miR408	MD10G1026100		AT1G76770.1		HSP20-like chaperones superfamily protein
miR408	MD15G1418100		AT2G02850.1	ARPN	plantacyanin
miR408	MD15G1418100	GO:0005507,GO:0009055	AT2G02850.1	ARPN	plantacyanin
miR408	MD15G1418100		AT2G02850.1	ARPN	plantacyanin
miR408	MD15G1295000	GO:0004672,GO:0005524,GO:0006468	AT2G23070.1		Protein kinase superfamily protein
miR408	MD07G1077600		AT3G03550.1		RING/U-box superfamily protein
miR408	MD05G1176700	GO:0004672,GO:0005524,GO:0006468,GO:0016020,GO:0005507,GO:0009055,GO:0055085	AT3G07070.1		Protein kinase superfamily protein
miR408	MD02G1075200	GO:0004672,GO:0005524,GO:0006468,GO:0005515,GO:0043531,GO:0006915	AT3G14460.1		LRR and NB-ARC domains-containing disease resistance protein
miR408	MD06G1222700	GO:0016757	AT3G18180.1		Glycosyltransferase family 61 protein
miR408	MD02G1119800		AT3G51420.1	ATSSL4,SSL4	strictosidine synthase-like 4
miR408	MD09G1277400		AT3G58680.1	ATMBF1B,MBF1B	multiprotein bridging factor 1B
miR408	MD03G1214100	GO:0016491,GO:0008152,GO:0003854,GO:0016616,GO:0006694,GO:0055114,GO:0003824,GO:0050662,GO:0044237,GO:0009058	AT4G27250.1		NAD(P)-binding Rossmann-fold superfamily protein
miR408	MD00G1037000	GO:0003676	AT5G10350.1		RNA-binding (RRM/RBD/RNP motifs) family protein
miR408	MD02G1277500		AT5G18950.1		Tetratricopeptide repeat (TPR)-like superfamily protein
miR408	MD14G1161000		AT5G20090.1		Uncharacterised protein family (UPF0041)
miR408	MD15G1049400	GO:0000166,GO:0046872,GO:0030001,GO:0003824,GO:0008152	AT5G21930.1	ATHMA8,HMA8,PAA2	P-type ATPase of Arabidopsis 2
miR408	MD11G1107600	GO:0004553,GO:0005975	AT5G24318.1		O-Glycosyl hydrolases family 17 protein
miR408	MD15G1247200		AT5G66290.1
miR408	MD02G1158300	GO:0004871,GO:0009416	AT5G66560.1		Phototropic-responsive NPH3 family protein
miR408	MD02G1169100		AT5G66820.1
miR408	MD15G1409800
miR477	MD09G1007900	GO:0005515	AT1G24300.2		GYF domain-containing protein
miR477	MD17G1002800	GO:0005515	AT1G24300.2		GYF domain-containing protein
miR477	MD11G1017200	GO:0003700,GO:0006355,GO:0003677	AT1G51120.1		AP2/B3 transcription factor family protein
miR477	MD14G1162800		AT1G66350.1	RGL,RGL1	RGA-like 1
miR477	MD16G1051100	GO:0000166,GO:0046872,GO:0003824,GO:0008152	AT1G68710.1		ATPase E1-E2 type family protein / haloacid dehalogenase-like hydrolase family protein
miR477	MD16G1051100	GO:0000166,GO:0046872,GO:0003824,GO:0008152	AT1G68710.1		ATPase E1-E2 type family protein / haloacid dehalogenase-like hydrolase family protein
miR477	MD09G1165200	GO:0005524,GO:0016820,GO:0015991,GO:0033178,GO:0046933,GO:0046961,GO:0015992,GO:0046034,GO:0016469	AT1G78900.1	VHA-A	vacuolar ATP synthase subunit A
miR477	MD17G1162700	GO:0005524,GO:0016820,GO:0015991,GO:0033178,GO:0046933,GO:0046961,GO:0015992,GO:0046034,GO:0016469	AT1G78900.1	VHA-A	vacuolar ATP synthase subunit A
miR477	MD16G1051100	GO:0000166,GO:0046872,GO:0003824,GO:0008152	AT3G25610.1		ATPase E1-E2 type family protein / haloacid dehalogenase-like hydrolase family protein
miR477	MD15G1276100		AT3G50430.1
miR477	MD01G1145800	GO:0004553,GO:0005975	AT3G55780.1		Glycosyl hydrolase superfamily protein
miR477	MD12G1086900		AT5G16450.1		Ribonuclease E inhibitor RraA/Dimethylmenaquinone methyltransferase
miR477	MD12G1036900		AT5G42560.1		Abscisic acid-responsive (TB2/DP1, HVA22) family protein
miR482	MD06G1103400	GO:0016758,GO:0008152	AT1G01420.1	UGT72B3	UDP-glucosyl transferase 72B3
miR482	MD02G1196800	GO:0004252,GO:0006508,GO:0042802,GO:0043086	AT1G01900.1	ATSBT1.1,SBTI1.1	subtilase family protein
miR482	MD09G1055800	GO:0005515,GO:0043531,GO:0005524,GO:0006915	AT1G12220.1	RPS5	Disease resistance protein (CC-NBS-LRR class) family
miR482	MD12G1128300	GO:0043531,GO:0005515,GO:0006915,GO:0005524	AT1G36070.1		Transducin/WD40 repeat-like superfamily protein
miR482	MD17G1267900		AT1G50180.1		NB-ARC domain-containing disease resistance protein
miR482	MD17G1267900	GO:0043531,GO:0006915,GO:0005524	AT1G50180.1		NB-ARC domain-containing disease resistance protein
miR482	MD17G1025700	GO:0043531,GO:0006915,GO:0005524	AT1G53350.1		Disease resistance protein (CC-NBS-LRR class) family
miR482	MD10G1007100	GO:0043531,GO:0007165,GO:0006886,GO:0005622,GO:0005515,GO:0045087,GO:0031224,GO:0004888,GO:0006915,GO:0005524	AT1G76970.1		Target of Myb protein 1
miR482	MD15G1343600		AT1G77380.1	AAP3,ATAAP3	amino acid permease 3
miR482	MD17G1224600	GO:0031072	AT1G80920.1	J8	Chaperone DnaJ-domain superfamily protein
miR482	MD17G1224600	GO:0031072	AT1G80920.1	J8	Chaperone DnaJ-domain superfamily protein
miR482	MD16G1072600	GO:0016787	AT2G02970.1		GDA1/CD39 nucleoside phosphatase family protein
miR482	MD16G1072600	GO:0016787	AT2G02970.1		GDA1/CD39 nucleoside phosphatase family protein
miR482	MD13G1059300	GO:0003700,GO:0006355,GO:0005634,GO:0003677,GO:0046983,GO:0043565	AT2G03710.1	AGL3,SEP4	K-box region and MADS-box transcription factor family protein
miR482	MD04G1037500		AT2G31600.1
miR482	MD11G1110200	GO:0004672,GO:0005524,GO:0006468,GO:0006950,GO:0004842,GO:0016567,GO:0000151	AT2G45910.1		U-box domain-containing protein kinase family protein
miR482	MD12G1210600	GO:0030599,GO:0042545,GO:0005618,GO:0004857	AT3G05620.1		Plant invertase/pectin methylesterase inhibitor superfamily
miR482	MD04G1208200	GO:0046872,GO:0030001	AT3G06130.1		Heavy metal transport/detoxification superfamily protein
miR482	MD06G1024300	GO:0043531,GO:0006915,GO:0005524	AT3G07040.1	RPM1,RPS3	NB-ARC domain-containing disease resistance protein
miR482	MD06G1024500	GO:0043531,GO:0006915,GO:0005524	AT3G07040.1	RPM1,RPS3	NB-ARC domain-containing disease resistance protein
miR482	MD06G1024500	GO:0043531,GO:0006915,GO:0005524	AT3G07040.1	RPM1,RPS3	NB-ARC domain-containing disease resistance protein
miR482	MD17G1025700	GO:0043531,GO:0006915,GO:0005524	AT3G07040.1	RPM1,RPS3	NB-ARC domain-containing disease resistance protein
miR482	MD15G1079400	GO:0003677,GO:0006355	AT3G10490.2	ANAC051,ANAC052,NAC052	NAC domain containing protein 52
miR482	MD03G1016000	GO:0043531,GO:0006915,GO:0005524	AT3G14460.1		LRR and NB-ARC domains-containing disease resistance protein
miR482	MD03G1072200	GO:0043531,GO:0006915,GO:0005524	AT3G14460.1		LRR and NB-ARC domains-containing disease resistance protein
miR482	MD07G1025200	GO:0005515,GO:0043531,GO:0006915,GO:0005524	AT3G14460.1		LRR and NB-ARC domains-containing disease resistance protein
miR482	MD07G1045100	GO:0043531,GO:0006915,GO:0005524	AT3G14460.1		LRR and NB-ARC domains-containing disease resistance protein
miR482	MD07G1045100	GO:0043531,GO:0006915,GO:0005524	AT3G14460.1		LRR and NB-ARC domains-containing disease resistance protein
miR482	MD08G1099900	GO:0005515,GO:0043531,GO:0006915,GO:0005524	AT3G14460.1		LRR and NB-ARC domains-containing disease resistance protein
miR482	MD08G1128800	GO:0043531,GO:0006915,GO:0005524	AT3G14460.1		LRR and NB-ARC domains-containing disease resistance protein
miR482	MD11G1054600	GO:0043531,GO:0006915,GO:0005524	AT3G14460.1		LRR and NB-ARC domains-containing disease resistance protein
miR482	MD11G1077200	GO:0043531,GO:0006915,GO:0005524	AT3G14460.1		LRR and NB-ARC domains-containing disease resistance protein
miR482	MD11G1078300	GO:0043531,GO:0006915,GO:0005524	AT3G14460.1		LRR and NB-ARC domains-containing disease resistance protein
miR482	MD11G1078500	GO:0043531,GO:0006915,GO:0005524	AT3G14460.1		LRR and NB-ARC domains-containing disease resistance protein
miR482	MD15G1035600	GO:0043531,GO:0006915,GO:0005524	AT3G14460.1		LRR and NB-ARC domains-containing disease resistance protein
miR482	MD00G1072900	GO:0043531,GO:0006915,GO:0005524	AT3G14470.1		NB-ARC domain-containing disease resistance protein
miR482	MD00G1120900	GO:0043531,GO:0006915,GO:0005524	AT3G14470.1		NB-ARC domain-containing disease resistance protein
miR482	MD00G1203700	GO:0043531,GO:0006915,GO:0005524	AT3G14470.1		NB-ARC domain-containing disease resistance protein
miR482	MD00G1203700	GO:0043531,GO:0006915,GO:0005524	AT3G14470.1		NB-ARC domain-containing disease resistance protein
miR482	MD02G1277400	GO:0005515,GO:0043531,GO:0006915,GO:0005524	AT3G14470.1		NB-ARC domain-containing disease resistance protein
miR482	MD03G1045400	GO:0043531,GO:0006915,GO:0005524	AT3G14470.1		NB-ARC domain-containing disease resistance protein
miR482	MD03G1045400	GO:0043531,GO:0006915,GO:0005524	AT3G14470.1		NB-ARC domain-containing disease resistance protein
miR482	MD03G1045400	GO:0005515,GO:0043531,GO:0006915,GO:0005524	AT3G14470.1		NB-ARC domain-containing disease resistance protein
miR482	MD03G1045400	GO:0005515,GO:0043531,GO:0006915,GO:0005524	AT3G14470.1		NB-ARC domain-containing disease resistance protein
miR482	MD07G1040300	GO:0043531,GO:0006915,GO:0005524	AT3G14470.1		NB-ARC domain-containing disease resistance protein
miR482	MD07G1044500	GO:0043531,GO:0006915,GO:0005524	AT3G14470.1		NB-ARC domain-containing disease resistance protein
miR482	MD07G1057200	GO:0043531,GO:0006915,GO:0005524	AT3G14470.1		NB-ARC domain-containing disease resistance protein
miR482	MD08G1043000	GO:0005515,GO:0043531,GO:0006915,GO:0005524	AT3G14470.1		NB-ARC domain-containing disease resistance protein
miR482	MD08G1043000	GO:0043531,GO:0006915,GO:0005524	AT3G14470.1		NB-ARC domain-containing disease resistance protein
miR482	MD08G1043000	GO:0005515,GO:0043531,GO:0006915,GO:0005524	AT3G14470.1		NB-ARC domain-containing disease resistance protein
miR482	MD08G1093300	GO:0005515,GO:0043531,GO:0006915,GO:0005524	AT3G14470.1		NB-ARC domain-containing disease resistance protein
miR482	MD08G1094300	GO:0005515,GO:0043531,GO:0006915,GO:0005524	AT3G14470.1		NB-ARC domain-containing disease resistance protein
miR482	MD08G1097100	GO:0005515,GO:0043531,GO:0006915,GO:0005524	AT3G14470.1		NB-ARC domain-containing disease resistance protein
miR482	MD08G1097100	GO:0005515,GO:0043531,GO:0006915,GO:0005524	AT3G14470.1		NB-ARC domain-containing disease resistance protein
miR482	MD08G1098600	GO:0043531,GO:0006915,GO:0005524	AT3G14470.1		NB-ARC domain-containing disease resistance protein
miR482	MD08G1098600	GO:0043531,GO:0006915,GO:0005524	AT3G14470.1		NB-ARC domain-containing disease resistance protein
miR482	MD08G1098600	GO:0005515,GO:0043531,GO:0006915,GO:0005524	AT3G14470.1		NB-ARC domain-containing disease resistance protein
miR482	MD08G1098600	GO:0005515,GO:0043531,GO:0006915,GO:0005524	AT3G14470.1		NB-ARC domain-containing disease resistance protein
miR482	MD08G1099900	GO:0005515,GO:0043531,GO:0006915,GO:0005524	AT3G14470.1		NB-ARC domain-containing disease resistance protein
miR482	MD08G1099900	GO:0005515,GO:0043531,GO:0006915,GO:0005524	AT3G14470.1		NB-ARC domain-containing disease resistance protein
miR482	MD08G1099900	GO:0005515,GO:0043531,GO:0006915,GO:0005524	AT3G14470.1		NB-ARC domain-containing disease resistance protein
miR482	MD08G1104300	GO:0005515,GO:0043531,GO:0006915,GO:0005524	AT3G14470.1		NB-ARC domain-containing disease resistance protein
miR482	MD08G1129500	GO:0043531,GO:0006915,GO:0005524	AT3G14470.1		NB-ARC domain-containing disease resistance protein
miR482	MD11G1063900	GO:0043531,GO:0006915,GO:0005524	AT3G14470.1		NB-ARC domain-containing disease resistance protein
miR482	MD11G1063900	GO:0005515,GO:0043531,GO:0006915,GO:0005524	AT3G14470.1		NB-ARC domain-containing disease resistance protein
miR482	MD11G1063900	GO:0005515,GO:0043531,GO:0006915,GO:0005524	AT3G14470.1		NB-ARC domain-containing disease resistance protein
miR482	MD11G1063900	GO:0043531,GO:0006915,GO:0005524	AT3G14470.1		NB-ARC domain-containing disease resistance protein
miR482	MD11G1064900	GO:0043531,GO:0006915,GO:0005524	AT3G14470.1		NB-ARC domain-containing disease resistance protein
miR482	MD11G1064900	GO:0005515,GO:0043531,GO:0006915,GO:0005524	AT3G14470.1		NB-ARC domain-containing disease resistance protein
miR482	MD11G1064900	GO:0043531,GO:0006915,GO:0005524,GO:0015031,GO:0008565,GO:0005743	AT3G14470.1		NB-ARC domain-containing disease resistance protein
miR482	MD11G1077700	GO:0005515,GO:0043531,GO:0006915,GO:0005524	AT3G14470.1		NB-ARC domain-containing disease resistance protein
miR482	MD11G1078100	GO:0043531,GO:0006915,GO:0005524	AT3G14470.1		NB-ARC domain-containing disease resistance protein
miR482	MD11G1078100	GO:0043531,GO:0006915,GO:0005524	AT3G14470.1		NB-ARC domain-containing disease resistance protein
miR482	MD11G1078100	GO:0005515,GO:0043531,GO:0006915,GO:0005524	AT3G14470.1		NB-ARC domain-containing disease resistance protein
miR482	MD11G1078100	GO:0043531,GO:0006915,GO:0005524	AT3G14470.1		NB-ARC domain-containing disease resistance protein
miR482	MD11G1078100	GO:0043531,GO:0006915,GO:0005524	AT3G14470.1		NB-ARC domain-containing disease resistance protein
miR482	MD11G1078500	GO:0005515,GO:0043531,GO:0006915,GO:0005524	AT3G14470.1		NB-ARC domain-containing disease resistance protein
miR482	MD14G1072500	GO:0005515,GO:0043531,GO:0006915,GO:0005524	AT3G14470.1		NB-ARC domain-containing disease resistance protein
miR482	MD15G1042600	GO:0005515,GO:0043531,GO:0006915,GO:0005524	AT3G14470.1		NB-ARC domain-containing disease resistance protein
miR482	MD03G1243600		AT3G14900.1
miR482	MD13G1002200	GO:0016740,GO:0008168,GO:0005737,GO:0008276,GO:0006479,GO:0016300,GO:0002098,GO:0008152	AT3G20020.1	ATPRMT6,PRMT6	protein arginine methyltransferase 6
miR482	MD14G1051600		AT3G58530.1		RNI-like superfamily protein
miR482	MD02G1319700		AT3G60080.1		RING/U-box superfamily protein
miR482	MD02G1319700		AT3G60080.1		RING/U-box superfamily protein
miR482	MD07G1045700		AT3G62240.1		RING/U-box superfamily protein
miR482	MD07G1115100	GO:0016779	AT4G00060.1	MEE44	Nucleotidyltransferase family protein
miR482	MD14G1122500	GO:0016758,GO:0008152	AT4G01070.1	GT72B1,UGT72B1	UDP-Glycosyltransferase superfamily protein
miR482	MD10G1006500	GO:0005515,GO:0043531,GO:0006915,GO:0005524	AT4G12010.1		Disease resistance protein (TIR-NBS-LRR class) family
miR482	MD10G1135300	GO:0005515,GO:0043531,GO:0005524,GO:0006915	AT4G12010.1		Disease resistance protein (TIR-NBS-LRR class) family
miR482	MD10G1278600		AT4G14096.1		F-box/RNI-like superfamily protein
miR482	MD02G1221500		AT4G17080.1		Histone H3 K4-specific methyltransferase SET7/9 family protein
miR482	MD10G1135300	GO:0005515,GO:0043531,GO:0006915,GO:0005524	AT4G19510.1		Disease resistance protein (TIR-NBS-LRR class)
miR482	MD11G1020500	GO:0043531,GO:0006915,GO:0005524	AT4G26090.1	RPS2	NB-ARC domain-containing disease resistance protein
miR482	MD11G1019800	GO:0043531,GO:0006915,GO:0005524	AT4G27190.1		NB-ARC domain-containing disease resistance protein
miR482	MD11G1019800	GO:0043531,GO:0006915,GO:0005524	AT4G27190.1		NB-ARC domain-containing disease resistance protein
miR482	MD11G1019800	GO:0043531,GO:0006915,GO:0005524	AT4G27190.1		NB-ARC domain-containing disease resistance protein
miR482	MD11G1019800	GO:0043531,GO:0006915,GO:0005524	AT4G27190.1		NB-ARC domain-containing disease resistance protein
miR482	MD11G1020500	GO:0043531,GO:0006915,GO:0005524	AT4G27190.1		NB-ARC domain-containing disease resistance protein
miR482	MD00G1014800	GO:0016491,GO:0055114,GO:0005507	AT5G09360.1	LAC14	laccase 14
miR482	MD05G1022400	GO:0005515,GO:0043531,GO:0007165,GO:0005622,GO:0045087,GO:0031224,GO:0004888,GO:0006915,GO:0005524	AT5G17680.1		disease resistance protein (TIR-NBS-LRR class), putative
miR482	MD05G1138400	GO:0043531,GO:0007165,GO:0005515,GO:0005622,GO:0045087,GO:0031224,GO:0004888,GO:0006915,GO:0005524	AT5G17680.1		disease resistance protein (TIR-NBS-LRR class), putative
miR482	MD10G1006400	GO:0005515,GO:0043531,GO:0007165,GO:0005622,GO:0045087,GO:0031224,GO:0004888,GO:0006915,GO:0005524	AT5G17680.1		disease resistance protein (TIR-NBS-LRR class), putative
miR482	MD10G1006400	GO:0005515,GO:0043531,GO:0007165,GO:0005622,GO:0045087,GO:0031224,GO:0004888,GO:0006915,GO:0005524	AT5G17680.1		disease resistance protein (TIR-NBS-LRR class), putative
miR482	MD10G1006400	GO:0005515,GO:0043531,GO:0007165,GO:0005622,GO:0045087,GO:0031224,GO:0004888,GO:0006915,GO:0005524	AT5G17680.1		disease resistance protein (TIR-NBS-LRR class), putative
miR482	MD10G1006400	GO:0005515,GO:0043531,GO:0007165,GO:0005622,GO:0045087,GO:0031224,GO:0004888,GO:0006915,GO:0005524	AT5G17680.1		disease resistance protein (TIR-NBS-LRR class), putative
miR482	MD10G1007100	GO:0043531,GO:0006886,GO:0005622,GO:0006915,GO:0005524	AT5G17680.1		disease resistance protein (TIR-NBS-LRR class), putative
miR482	MD10G1135300	GO:0005515,GO:0043531,GO:0007165,GO:0005622,GO:0045087,GO:0031224,GO:0004888,GO:0006915,GO:0005524	AT5G17680.1		disease resistance protein (TIR-NBS-LRR class), putative
miR482	MD17G1192900	GO:0005515,GO:0043531,GO:0007165,GO:0005622,GO:0045087,GO:0031224,GO:0004888,GO:0006915,GO:0005524	AT5G17680.1		disease resistance protein (TIR-NBS-LRR class), putative
miR482	MD04G1015000	GO:0005515,GO:0043531,GO:0007165,GO:0005622,GO:0045087,GO:0031224,GO:0004888,GO:0006915,GO:0005524	AT5G44510.1	TAO1	target of AVRB operation1
miR482	MD15G1037900		AT5G54830.1		DOMON domain-containing protein / dopamine beta-monooxygenase N-terminal domain-containing protein
miR482	MD11G1046300	GO:0043531,GO:0006915,GO:0005524	AT5G56220.1		P-loop containing nucleoside triphosphate hydrolases superfamily protein
miR482	MD11G1063800	GO:0016491,GO:0008152,GO:0005515,GO:0043531,GO:0003854,GO:0016616,GO:0006694,GO:0055114,GO:0003824,GO:0050662,GO:0044237,GO:0009058,GO:0006915,GO:0005524	AT5G58490.1		NAD(P)-binding Rossmann-fold superfamily protein
miR482	MD14G1211400		AT5G61060.1	ATHDA5,HDA05,HDA5	histone deacetylase 5
miR482	MD09G1055800	GO:0005515,GO:0043531,GO:0005524,GO:0006915	AT5G63020.1		Disease resistance protein (CC-NBS-LRR class) family
miR482	MD17G1204800	GO:0005515,GO:0043531,GO:0006915,GO:0005524	AT5G63020.1		Disease resistance protein (CC-NBS-LRR class) family
miR482	MD17G1205300	GO:0005515,GO:0043531,GO:0006915,GO:0005524	AT5G63020.1		Disease resistance protein (CC-NBS-LRR class) family
miR482	MD17G1224100	GO:0043531,GO:0006915,GO:0005524	AT5G63020.1		Disease resistance protein (CC-NBS-LRR class) family
miR482	MD06G1149000	GO:0004550,GO:0005524,GO:0006165,GO:0006183,GO:0006228,GO:0006241	AT5G63310.1	ATNDPK2,NDPK IA,NDPK IA IA,NDPK1A,NDPK2	nucleoside diphosphate kinase 2
miR482	MD01G1187100
miR482	MD02G1295200
miR482	MD06G1101900
miR482	MD08G1116600
miR482	MD08G1136300
miR482	MD08G1205700
miR482	MD12G1041500
miR482	MD12G1247300
miR482	MD13G1219500
miR5225	MD05G1081300		AT3G19260.1	LAG1 HOMOLOG 2,LOH2	LAG1 homologue 2
miR5225	MD17G1214200		AT3G22690.2
miR5225	MD04G1039700	GO:0005515	AT3G24240.1		Leucine-rich repeat receptor-like protein kinase family protein
miR5225	MD04G1039700	GO:0004672,GO:0005524,GO:0006468,GO:0005515	AT4G08850.1		Leucine-rich repeat receptor-like protein kinase family protein
miR5225	MD03G1012100		AT4G10620.1		P-loop containing nucleoside triphosphate hydrolases superfamily protein
miR5225	MD03G1012100		AT4G10620.1		P-loop containing nucleoside triphosphate hydrolases superfamily protein
miR5225	MD14G1151900	GO:0005524	AT4G24970.1		Histidine kinase-, DNA gyrase B-, and HSP90-like ATPase family protein
miR5225	MD05G1081100	GO:0003824,GO:0043169,GO:0005975,GO:0016021,GO:0004556,GO:0005509	AT4G25000.1	AMY1,ATAMY1	alpha-amylase-like
miR5225	MD03G1216500	GO:0009055,GO:0016491,GO:0050662	AT4G27270.1		Quinone reductase family protein
miR5225	MD07G1004900		AT5G42850.1		Thioredoxin superfamily protein
miR5225	MD07G1004900		AT5G42850.1		Thioredoxin superfamily protein
miR5225	MD16G1246100	GO:0005516,GO:0016020,GO:0015662,GO:0006812,GO:0006754	AT5G57110.1	ACA8,AT-ACA8	autoinhibited Ca2+ -ATPase, isoform 8
miR535	MD12G1221900	GO:0055085,GO:0016021	AT1G08960.1	ATCAX11,CAX11	cation exchanger 11
miR535	MD05G1348000	GO:0004664,GO:0009094,GO:0016597,GO:0008152	AT1G11790.1	ADT1	arogenate dehydratase 1
miR535	MD16G1075300	GO:0005515	AT1G14330.1		Galactose oxidase/kelch repeat superfamily protein
miR535	MD05G1322500	GO:0005515	AT1G16250.1		Galactose oxidase/kelch repeat superfamily protein
miR535	MD10G1300400	GO:0005515	AT1G16250.1		Galactose oxidase/kelch repeat superfamily protein
miR535	MD16G1073900		AT1G26840.1	ATORC6,ORC6	origin recognition complex protein 6
miR535	MD16G1075300		AT1G26930.1		Galactose oxidase/kelch repeat superfamily protein
miR535	MD07G1111600	GO:0003677,GO:0005634	AT1G27360.1	SPL11	squamosa promoter-like 11
miR535	MD03G1117200		AT1G29310.1		SecY protein transport family protein
miR535	MD16G1120300	GO:0003824,GO:0008152,GO:0003677,GO:0005634	AT1G62940.1	ACOS5	acyl-CoA synthetase 5
miR535	MD14G1146400		AT1G65810.1		P-loop containing nucleoside triphosphate hydrolases superfamily protein
miR535	MD09G1227600		AT1G80940.1
miR535	MD12G1130300		AT2G27610.1		Tetratricopeptide repeat (TPR)-like superfamily protein
miR535	MD12G1130300		AT2G27610.1		Tetratricopeptide repeat (TPR)-like superfamily protein
miR535	MD07G1231200		AT2G40480.1		Plant protein of unknown function (DUF827)
miR535	MD14G1060200	GO:0003677,GO:0005634	AT2G42200.1	SPL9	squamosa promoter binding protein-like 9
miR535	MD11G1292400		AT2G48060.1
miR535	MD16G1060500	GO:0004672,GO:0005524,GO:0006468,GO:0005515	AT3G02130.1	RPK2,TOAD2	receptor-like protein kinase 2
miR535	MD12G1126000		AT3G09630.1		Ribosomal protein L4/L1 family
miR535	MD16G1251600	GO:0003735,GO:0006412,GO:0005840	AT3G09630.1		Ribosomal protein L4/L1 family
miR535	MD05G1136100	GO:0003677	AT3G11440.1	ATMYB65,MYB65	myb domain protein 65
miR535	MD14G1053100		AT3G12020.1		P-loop containing nucleoside triphosphate hydrolases superfamily protein
miR535	MD11G1236200	GO:0016829,GO:0008152,GO:0000287,GO:0010333	AT3G14520.1		Terpenoid cyclases/Protein prenyltransferases superfamily protein
miR535	MD09G1054800		AT3G29075.1		glycine-rich protein
miR535	MD01G1103400	GO:0006904,GO:0016192	AT3G54860.1	ATVPS33,VPS33	Sec1/munc18-like (SM) proteins superfamily
miR535	MD01G1103400	GO:0006904,GO:0016192	AT3G54860.1	ATVPS33,VPS33	Sec1/munc18-like (SM) proteins superfamily
miR535	MD01G1103400		AT3G54860.2	ATVPS33,VPS33	Sec1/munc18-like (SM) proteins superfamily
miR535	MD07G1145800		AT4G01100.2	ADNT1	adenine nucleotide transporter 1
miR535	MD10G1181500	GO:0004579,GO:0018279,GO:0005789,GO:0008250	AT4G21150.1	HAP6	ribophorin II (RPN2) family protein
miR535	MD05G1058800	GO:0008234,GO:0006508	AT4G39090.1	RD19,RD19A	Papain family cysteine protease
miR535	MD10G1066900	GO:0008234,GO:0006508	AT4G39090.1	RD19,RD19A	Papain family cysteine protease
miR535	MD01G1100700	GO:0008601,GO:0007165,GO:0000159	AT5G03470.1	ATB\' ALPHA	Protein phosphatase 2A regulatory B subunit family protein
miR535	MD01G1167600		AT5G05250.1
miR535	MD11G1236600	GO:0000287,GO:0016829,GO:0010333	AT5G23960.1	ATTPS21,TPS21	terpene synthase 21
miR535	MD13G1120300	GO:0003677,GO:0005634	AT5G43270.1	SPL2	squamosa promoter binding protein-like 2
miR535	MD16G1122000	GO:0003677,GO:0005634	AT5G50670.1		Squamosa promoter-binding protein-like (SBP domain) transcription factor family protein
miR535	MD15G1072800		AT5G51750.1	ATSBT1.3,SBT1.3	subtilase 1.3
miR535	MD15G1072800		AT5G51750.1	ATSBT1.3,SBT1.3	subtilase 1.3
miR535	MD11G1027300	GO:0004672,GO:0005524,GO:0006468,GO:0005529	AT5G60900.1	RLK1	receptor-like protein kinase 1
miR535	MD15G1072700	GO:0004252,GO:0006508,GO:0042802,GO:0043086	AT5G67360.1	ARA12	Subtilase family protein
miR535	MD15G1072700	GO:0004252,GO:0006508,GO:0042802,GO:0043086	AT5G67360.1	ARA12	Subtilase family protein
miR535	MD15G1072700	GO:0004252,GO:0006508,GO:0042802,GO:0043086	AT5G67360.1	ARA12	Subtilase family protein
miR535	MD15G1072800		AT5G67360.1	ARA12	Subtilase family protein
miR535	MD06G1115400
miR535	MD09G1054800
miR535	MD13G1227700
miR7120	MD15G1079000	GO:0003700,GO:0043565,GO:0006355	AT1G46480.1	WOX4	WUSCHEL related homeobox 4
miR7120	MD17G1124000		AT1G50500.1	ATVPS53,HIT1,VPS53	Membrane trafficking VPS53 family protein
miR7120	MD05G1001600	GO:0005515,GO:0003924,GO:0005525,GO:0005543	AT1G59610.1	ADL3,CF1,DL3,DRP2B	dynamin-like 3
miR7120	MD08G1105500	GO:0006629	AT2G26560.1	PLA IIA,PLA2A,PLP2	phospholipase A 2A
miR7120	MD08G1105500	GO:0006629	AT2G26560.1	PLA IIA,PLA2A,PLP2	phospholipase A 2A
miR7120	MD08G1105500	GO:0006629	AT2G26560.1	PLA IIA,PLA2A,PLP2	phospholipase A 2A
miR7120	MD08G1105500	GO:0006629	AT2G26560.1	PLA IIA,PLA2A,PLP2	phospholipase A 2A
miR7120	MD08G1105900	GO:0006629	AT2G26560.1	PLA IIA,PLA2A,PLP2	phospholipase A 2A
miR7120	MD12G1195600		AT3G06240.1		F-box family protein
miR7120	MD12G1195600		AT3G06240.1		F-box family protein
miR7120	MD13G1165600		AT3G10530.1		Transducin/WD40 repeat-like superfamily protein
miR7120	MD13G1165600		AT3G10530.1		Transducin/WD40 repeat-like superfamily protein
miR7120	MD05G1088200	GO:0015137,GO:0015746,GO:0055085,GO:0016021	AT3G19490.1	ATNHD1,NHD1	sodium:hydrogen antiporter 1
miR7120	MD05G1088200	GO:0015137,GO:0015746,GO:0055085,GO:0016021	AT3G19490.1	ATNHD1,NHD1	sodium:hydrogen antiporter 1
miR7120	MD11G1114700	GO:0003735,GO:0006412,GO:0005840,GO:0005622	AT3G55280.1	RPL23AB	ribosomal protein L23AB
miR7120	MD15G1202400		AT4G29400.1		Protein of unknown function (DUF3531)
miR7120	MD06G1045800	GO:0003677,GO:0006334,GO:0000786,GO:0005634	AT5G08780.1		winged-helix DNA-binding transcription factor family protein
miR7120	MD06G1045800
miR7120	MD06G1045800
miR7120	MD15G1092100
miR7121	MD10G1014800	GO:0045300,GO:0006631,GO:0055114	AT1G43800.1		Plant stearoyl-acyl-carrier-protein desaturase family protein
miR7121	MD16G1029300		AT1G71020.1		ARM repeat superfamily protein
miR7121	MD05G1023400	GO:0005515,GO:0008121,GO:0006122	AT2G16485.1		nucleic acid binding;zinc ion binding;DNA binding
miR7121	MD17G1233000		AT2G42560.1		late embryogenesis abundant domain-containing protein / LEA domain-containing protein
miR7121	MD03G1203900	GO:0016787	AT3G20500.1	ATPAP18,PAP18	purple acid phosphatase 18
miR7121	MD03G1110800	GO:0016747	AT3G26040.1		HXXXD-type acyl-transferase family protein
miR7121	MD03G1110800	GO:0016747	AT3G26040.1		HXXXD-type acyl-transferase family protein
miR7121	MD01G1177000	GO:0003700,GO:0006355	AT4G17500.1	ATERF-1,ERF-1	ethylene responsive element binding factor 1
miR7121	MD11G1046500		AT5G56240.2
miR7121	MD11G1046500
miR7122	MD03G1276400	GO:0005515	AT1G78750.1		F-box/RNI-like superfamily protein
miR7123	MD10G1056700	GO:0046873,GO:0030001,GO:0055085,GO:0016020	AT2G04305.1		Magnesium transporter CorA-like family protein
miR7123	MD11G1050600		AT3G14460.1		LRR and NB-ARC domains-containing disease resistance protein
miR7123	MD06G1226700	GO:0008168,GO:0008610,GO:0008152	AT3G18000.1	NMT1,PEAMT,XPL1	S-adenosyl-L-methionine-dependent methyltransferases superfamily protein
miR7123	MD06G1026100
miR7124	MD17G1049700	GO:0051258,GO:0043234,GO:0007017,GO:0005874,GO:0005525	AT1G04820.1	TOR2,TUA4	tubulin alpha-4 chain
miR7124	MD12G1262000		AT1G65480.1	FT	PEBP (phosphatidylethanolamine-binding protein) family protein
miR7124	MD12G1262000		AT1G65480.1	FT	PEBP (phosphatidylethanolamine-binding protein) family protein
miR7124	MD06G1024100	GO:0042558,GO:0003848,GO:0009396	AT1G69190.1		Dihydropterin pyrophosphokinase / Dihydropteroate synthase
miR7124	MD02G1011700	GO:0005515	AT1G80710.1	DRS1	DROUGHT SENSITIVE 1
miR7124	MD02G1011700	GO:0005515	AT1G80710.1	DRS1	DROUGHT SENSITIVE 1
miR7124	MD02G1011700	GO:0005515	AT1G80710.1	DRS1	DROUGHT SENSITIVE 1
miR7124	MD16G1054000	GO:0005524,GO:0051082,GO:0006457,GO:0006950,GO:0003677,GO:0003899,GO:0006351	AT2G04030.1	AtHsp90.5,CR88,EMB1956,Hsp88.1,HSP90.5	Chaperone protein htpG family protein
miR7124	MD00G1084800	GO:0004867	AT2G14540.1	ATSRP2,SRP2	serpin 2
miR7124	MD15G1035000	GO:0004867	AT2G26390.1		Serine protease inhibitor (SERPIN) family protein
miR7124	MD03G1126300		AT2G27880.1	AGO5	Argonaute family protein
miR7124	MD09G1121500	GO:0004672,GO:0005524,GO:0006468,GO:0004871,GO:0009416	AT3G07790.1		DGCR14-related
miR7124	MD10G1088400	GO:0003777,GO:0005524,GO:0007018,GO:0016620,GO:0051287,GO:0006520,GO:0055114,GO:0005737	AT3G19050.1	POK2	phragmoplast orienting kinesin 2
miR7124	MD17G1016600	GO:0005515,GO:0016021	AT3G27260.1	GTE8	global transcription factor group E8
miR7124	MD01G1119800	GO:0003676,GO:0005634	AT3G55220.1		Cleavage and polyadenylation specificity factor (CPSF) A subunit protein
miR7124	MD01G1119800	GO:0003676,GO:0005634	AT3G55220.1		Cleavage and polyadenylation specificity factor (CPSF) A subunit protein
miR7124	MD12G1066800		AT3G57630.1		exostosin family protein
miR7124	MD12G1066900	GO:0016020	AT3G57630.1		exostosin family protein
miR7124	MD12G1066900	GO:0016020	AT3G57630.1		exostosin family protein
miR7124	MD10G1276600	GO:0005515	AT4G18760.1	AtRLP51,RLP51	receptor like protein 51
miR7124	MD06G1024100	GO:0042558,GO:0003848,GO:0009396	AT4G30000.2		Dihydropterin pyrophosphokinase / Dihydropteroate synthase
miR7124	MD10G1112200	GO:0000166,GO:0004812,GO:0005524,GO:0006418,GO:0005737,GO:0003676,GO:0006412,GO:0016874	AT4G33760.1		tRNA synthetase class II (D, K and N) family protein
miR7124	MD09G1016100	GO:0005515	AT5G14270.2	ATBET9,BET9	bromodomain and extraterminal domain protein 9
miR7124	MD05G1281300	GO:0030170,GO:0009058,GO:0008483,GO:0016740	AT5G46180.1	DELTA-OAT	ornithine-delta-aminotransferase
miR7124	MD05G1281300	GO:0030170,GO:0009058,GO:0008483,GO:0016740	AT5G46180.1	DELTA-OAT	ornithine-delta-aminotransferase
miR7124	MD10G1260100	GO:0030170,GO:0009058,GO:0008483,GO:0016740	AT5G46180.1	DELTA-OAT	ornithine-delta-aminotransferase
miR7124	MD10G1260100	GO:0030170,GO:0009058,GO:0008483,GO:0016740	AT5G46180.1	DELTA-OAT	ornithine-delta-aminotransferase
miR7124	MD15G1385300	GO:0003777,GO:0005524,GO:0007018	AT5G60930.1		P-loop containing nucleoside triphosphate hydrolases superfamily protein
miR7124	MD14G1192600	GO:0000166,GO:0046872,GO:0003824,GO:0008152,GO:0016020,GO:0015662,GO:0006812,GO:0006754	AT5G62670.1	AHA11,HA11	H(+)-ATPase 11
miR7124	MD14G1192600	GO:0000166,GO:0046872,GO:0003824,GO:0008152,GO:0016020,GO:0015662,GO:0006812,GO:0006754	AT5G62670.1	AHA11,HA11	H(+)-ATPase 11
miR7124	MD15G1331800		AT5G64840.1	ATGCN5,GCN5	general control non-repressible 5
miR7124	MD09G1039600
miR7124	MD09G1039600
miR7124	MD12G1040700	GO:0005198
miR7125	MD08G1235200	GO:0005524,GO:0019205,GO:0006139	AT2G37250.1	ADK,ATPADK1	adenosine kinase
miR7125	MD05G1247200	GO:0046873,GO:0030001,GO:0055085,GO:0016020	AT3G12750.1	ZIP1	zinc transporter 1 precursor
miR7125	MD04G1008700		AT4G13630.1		Protein of unknown function, DUF593
miR7125	MD04G1008700		AT4G13630.1		Protein of unknown function, DUF593
miR7125	MD09G1193100	GO:0004672,GO:0005524,GO:0006468	AT5G56890.1		Protein kinase superfamily protein
miR7125	MD00G1104600	GO:0004672,GO:0005524,GO:0006468	AT5G62310.1	IRE	AGC (cAMP-dependent, cGMP-dependent and protein kinase C) kinase family protein
miR7125	MD06G1183500		AT5G62600.1		ARM repeat superfamily protein
miR7125	MD14G1189400		AT5G62600.1		ARM repeat superfamily protein
miR7125	MD14G1189400		AT5G62600.1		ARM repeat superfamily protein
miR7126	MD02G1098700		AT1G20770.1
miR7126	MD05G1236100	GO:0005515	AT2G34930.1		disease resistance family protein / LRR family protein
miR7126	MD05G1245200	GO:0006810,GO:0055085,GO:0016020,GO:0015171,GO:0003333	AT2G34960.1	CAT5	cationic amino acid transporter 5
miR7126	MD05G1245300	GO:0006810,GO:0055085,GO:0016020,GO:0015171,GO:0003333	AT2G34960.1	CAT5	cationic amino acid transporter 5
miR7126	MD03G1028300	GO:0005515	AT4G12560.1	CPR30	F-box and associated interaction domains-containing protein
miR7126	MD15G1106500		AT4G31570.1
miR7126	MD01G1219700		AT5G06160.1	ATO	splicing factor-related
miR7126	MD09G1184000	GO:0000045,GO:0005737,GO:0003677	AT5G35550.1	ATMYB123,ATTT2,MYB123,TT2	Duplicated homeodomain-like superfamily protein
miR7126	MD07G1028600
miR7126	MD09G1075600
miR7127	MD16G1027000	GO:0005215,GO:0006810,GO:0055085,GO:0016021	AT1G23090.1	AST91,SULTR3;3	sulfate transporter 91
miR7127	MD08G1062000	GO:0005515	AT1G47890.1	AtRLP7,RLP7	receptor like protein 7
miR7127	MD08G1062000	GO:0005515	AT1G47890.1	AtRLP7,RLP7	receptor like protein 7
miR7127	MD08G1062100	GO:0005515	AT1G47890.1	AtRLP7,RLP7	receptor like protein 7
miR7127	MD08G1062100	GO:0005515	AT1G47890.1	AtRLP7,RLP7	receptor like protein 7
miR7127	MD13G1241600	GO:0008270,GO:0016787	AT1G48175.1	emb2191	Cytidine/deoxycytidylate deaminase family protein
miR7127	MD10G1221400	GO:0005515	AT2G34930.1		disease resistance family protein / LRR family protein
miR7127	MD10G1222500	GO:0005515	AT2G34930.1		disease resistance family protein / LRR family protein
miR7127	MD04G1110000		AT3G53490.1
miR7127	MD12G1131500		AT3G53490.1
miR7127	MD07G1276200	GO:0016747,GO:0008168,GO:0006139	AT4G09980.1	EMB1691	Methyltransferase MT-A70 family protein
miR7127	MD07G1276200	GO:0008168,GO:0006139	AT4G09980.1	EMB1691	Methyltransferase MT-A70 family protein
miR7127	MD07G1276200	GO:0016747,GO:0008168,GO:0006139	AT4G09980.1	EMB1691	Methyltransferase MT-A70 family protein
miR7127	MD09G1264500	GO:0008299	AT4G36810.1	GGPS1	geranylgeranyl pyrophosphate synthase 1
miR7127	MD06G1184000	GO:0005524,GO:0030272,GO:0009396	AT5G13050.1	5-FCL	5-formyltetrahydrofolate cycloligase
miR827	MD09G1291600		AT4G01660.1	ABC1,ATABC1,ATATH10	ABC transporter 1
miR827	MD10G1221200	GO:0004222,GO:0006508	AT4G20310.2		Peptidase M50 family protein
miR827	MD07G1005800		AT5G63440.2		Protein of unknown function (DUF167)
miR828	MD00G1092300	GO:0003677	AT1G35515.1	HOS10,MYB8	high response to osmotic stress 10
miR828	MD11G1316800	GO:0005515,GO:0003677	AT1G62830.1	ATLSD1,ATSWP1,LDL1,LSD1,SWP1	LSD1-like 1
miR828	MD16G1111200	GO:0005515	AT3G01750.1		Ankyrin repeat family protein
miR828	MD04G1060200	GO:0003677	AT3G13540.1	ATMYB5,MYB5	myb domain protein 5
miR828	MD04G1060200	GO:0003677	AT3G13540.1	ATMYB5,MYB5	myb domain protein 5
miR828	MD06G1053100	GO:0003677	AT3G13540.1	ATMYB5,MYB5	myb domain protein 5
miR828	MD06G1053100	GO:0003677	AT3G13540.1	ATMYB5,MYB5	myb domain protein 5
miR828	MD15G1050300	GO:0003677	AT3G13540.1	ATMYB5,MYB5	myb domain protein 5
miR828	MD05G1079500		AT3G19190.1	ATATG2,ATG2	autophagy 2
miR828	MD13G1044500	GO:0005515	AT3G25800.1	PDF1,PP2AA2,PR 65	protein phosphatase 2A subunit A2
miR828	MD07G1154500	GO:0003676	AT3G61860.1	ATRSP31,RSP31	RNA-binding (RRM/RBD/RNP motifs) family protein
miR828	MD07G1154500	GO:0003676	AT3G61860.1	ATRSP31,RSP31	RNA-binding (RRM/RBD/RNP motifs) family protein
miR828	MD13G1026400	GO:0003677	AT4G09460.1	AtMYB6,MYB6	myb domain protein 6
miR828	MD14G1134900	GO:0003677	AT4G09460.1	AtMYB6,MYB6	myb domain protein 6
miR828	MD06G1174200	GO:0003677	AT5G14750.1	ATMYB66,MYB66,WER,WER1	myb domain protein 66
miR828	MD09G1183800	GO:0003677	AT5G14750.1	ATMYB66,MYB66,WER,WER1	myb domain protein 66
miR828	MD14G1180700	GO:0003677	AT5G14750.1	ATMYB66,MYB66,WER,WER1	myb domain protein 66
miR828	MD14G1180700	GO:0003677	AT5G14750.1	ATMYB66,MYB66,WER,WER1	myb domain protein 66
miR828	MD14G1180700	GO:0003677	AT5G14750.1	ATMYB66,MYB66,WER,WER1	myb domain protein 66
miR828	MD16G1093200	GO:0003677	AT5G14750.1	ATMYB66,MYB66,WER,WER1	myb domain protein 66
miR828	MD02G1027500	GO:0003677	AT5G52600.1	AtMYB82,MYB82	myb domain protein 82
miR828	MD15G1168900	GO:0003677	AT5G52600.1	AtMYB82,MYB82	myb domain protein 82
miR858	MD03G1108000	GO:0003676	AT1G12700.1		ATP binding;nucleic acid binding;helicases
miR858	MD08G1070900	GO:0003677	AT1G22640.1	ATMYB3,MYB3	myb domain protein 3
miR858	MD15G1051000	GO:0003677	AT1G22640.1	ATMYB3,MYB3	myb domain protein 3
miR858	MD14G1012300	GO:0015238,GO:0015297,GO:0006855,GO:0055085,GO:0016020	AT1G33110.1		MATE efflux family protein
miR858	MD14G1012300	GO:0015238,GO:0015297,GO:0006855,GO:0055085,GO:0016020	AT1G33110.1		MATE efflux family protein
miR858	MD15G1323500	GO:0003677,GO:0004803,GO:0006313	AT1G34670.1	AtMYB93,MYB93	myb domain protein 93
miR858	MD15G1323500	GO:0003677	AT1G34670.1	AtMYB93,MYB93	myb domain protein 93
miR858	MD15G1323500	GO:0003677	AT1G34670.1	AtMYB93,MYB93	myb domain protein 93
miR858	MD00G1092300	GO:0003677	AT1G35515.1	HOS10,MYB8	high response to osmotic stress 10
miR858	MD08G1070700	GO:0003677	AT2G16720.1	ATMYB7,ATY49,MYB7	myb domain protein 7
miR858	MD05G1197600	GO:0003677	AT2G31180.1	ATMYB14,MYB14,MYB14AT	myb domain protein 14
miR858	MD11G1216000	GO:0003677	AT2G32460.1	ATM1,ATMYB101,MYB101	myb domain protein 101
miR858	MD02G1087900	GO:0003677	AT2G47460.1	ATMYB12,MYB12,PFG1	myb domain protein 12
miR858	MD15G1215500	GO:0003677	AT2G47460.1	ATMYB12,MYB12,PFG1	myb domain protein 12
miR858	MD02G1312700	GO:0003677	AT3G08500.1	AtMYB83,MYB83	myb domain protein 83
miR858	MD07G1010500	GO:0003677	AT3G08500.1	AtMYB83,MYB83	myb domain protein 83
miR858	MD05G1243900	GO:0003677	AT3G12720.1	ATMYB67,ATY53,MYB67	myb domain protein 67
miR858	MD10G1225800	GO:0003677	AT3G12720.1	ATMYB67,ATY53,MYB67	myb domain protein 67
miR858	MD04G1060200	GO:0003677	AT3G13540.1	ATMYB5,MYB5	myb domain protein 5
miR858	MD04G1060200	GO:0003677	AT3G13540.1	ATMYB5,MYB5	myb domain protein 5
miR858	MD06G1053100	GO:0003677	AT3G13540.1	ATMYB5,MYB5	myb domain protein 5
miR858	MD06G1053100	GO:0003677	AT3G13540.1	ATMYB5,MYB5	myb domain protein 5
miR858	MD15G1050300	GO:0003677	AT3G13540.1	ATMYB5,MYB5	myb domain protein 5
miR858	MD10G1184100	GO:0003677	AT3G23250.1	ATMYB15,ATY19,MYB15	myb domain protein 15
miR858	MD15G1050900		AT3G27920.1	ATGL1,ATMYB0,GL1,MYB0	myb domain protein 0
miR858	MD15G1302300	GO:0003677	AT3G49690.1	ATMYB84,MYB84,RAX3	myb domain protein 84
miR858	MD01G1144700	GO:0003677	AT3G55730.1	AtMYB109,MYB109	myb domain protein 109
miR858	MD10G1149200		AT3G59500.1		Integral membrane HRF1 family protein
miR858	MD05G1102200		AT4G02440.1	EID1	F-box family protein
miR858	MD14G1134900	GO:0003677	AT4G09460.1	AtMYB6,MYB6	myb domain protein 6
miR858	MD01G1084400	GO:0003677	AT4G38620.1	ATMYB4,MYB4	myb domain protein 4
miR858	MD15G1050300	GO:0003677	AT4G38620.1	ATMYB4,MYB4	myb domain protein 4
miR858	MD15G1050300	GO:0003677	AT4G38620.1	ATMYB4,MYB4	myb domain protein 4
miR858	MD15G1051400	GO:0003677	AT4G38620.1	ATMYB4,MYB4	myb domain protein 4
miR858	MD12G1106100		AT5G02260.1	ATEXP9,ATEXPA9,ATHEXP ALPHA 1.10,EXP9,EXPA9	expansin A9
miR858	MD07G1010500	GO:0046933,GO:0015986,GO:0003677,GO:0045261,GO:0005886	AT5G13450.1	ATP5	delta subunit of Mt ATP synthase
miR858	MD02G1087500	GO:0003677	AT5G14750.1	ATMYB66,MYB66,WER,WER1	myb domain protein 66
miR858	MD09G1183800	GO:0003677	AT5G14750.1	ATMYB66,MYB66,WER,WER1	myb domain protein 66
miR858	MD02G1087500	GO:0000062,GO:0003677	AT5G35550.1	ATMYB123,ATTT2,MYB123,TT2	Duplicated homeodomain-like superfamily protein
miR858	MD08G1070900	GO:0003677	AT5G35550.1	ATMYB123,ATTT2,MYB123,TT2	Duplicated homeodomain-like superfamily protein
miR858	MD09G1184000	GO:0003677	AT5G35550.1	ATMYB123,ATTT2,MYB123,TT2	Duplicated homeodomain-like superfamily protein
miR858	MD09G1184000	GO:0000045,GO:0005737,GO:0003677	AT5G35550.1	ATMYB123,ATTT2,MYB123,TT2	Duplicated homeodomain-like superfamily protein
miR858	MD15G1215100	GO:0003677	AT5G35550.1	ATMYB123,ATTT2,MYB123,TT2	Duplicated homeodomain-like superfamily protein
miR858	MD15G1215400	GO:0003677	AT5G35550.1	ATMYB123,ATTT2,MYB123,TT2	Duplicated homeodomain-like superfamily protein
miR858	MD03G1047300	GO:0005524,GO:0042626,GO:0006810,GO:0055085,GO:0016021	AT5G58270.1	ATATM3,ATM3,STA1	ABC transporter of the mitochondrion 3
miR858	MD02G1191000	GO:0003677	AT5G65790.1	ATMYB68,MYB68	myb domain protein 68
miR858	MD15G1302300	GO:0003677	AT5G65790.1	ATMYB68,MYB68	myb domain protein 68
