# Supplementary material for: Identification and Characterization of miRNAs in Self-Rooted and Grafted Malus Reveals Critical Networks Associated with Flowering
Source: Int J Mol Sci. 2018 Aug 13;19(8):2384. doi: 10.3390/ijms19082384 (PMC6121270; doi:10.3390/ijms19082384)
Supplement: Supplementary file 1 [file ijms-19-02384-s001.zip › Supplementary Table S6. Predicted targets for novel miRNAs in different apple combinations.xlsx]

## Sheet: Sheet1
Supplementary Table S6. Predicted targets for novel miRNAs in Malus × domestica Borkh Nagafu NO.2 and M.9
ID	Locus	GO	ATH	Name	Descriptions
novel_mir_1675	MD00G1000700		AT1G32120.1
novel_mir_673	MD00G1001500	GO:0004672,GO:0005524,GO:0006468,GO:0008168	AT4G19120.1	ERD3	S-adenosyl-L-methionine-dependent methyltransferases superfamily protein
novel_mir_160	MD00G1002000
novel_mir_1061	MD00G1002700	GO:0004672,GO:0005524,GO:0006468	AT3G15890.1		Protein kinase superfamily protein
novel_mir_1174	MD00G1005400	GO:0007165,GO:0005515,GO:0005622,GO:0045087,GO:0031224,GO:0004888	AT4G12010.1		Disease resistance protein (TIR-NBS-LRR class) family
novel_mir_2320	MD00G1005500		AT2G29760.1	OTP81	Tetratricopeptide repeat (TPR)-like superfamily protein
novel_mir_79	MD00G1006500	GO:0004672,GO:0005524,GO:0006468	AT1G53430.1		Leucine-rich repeat transmembrane protein kinase
novel_mir_4057	MD00G1007200	GO:0005215,GO:0006810,GO:0016020	AT5G37810.1	NIP4;1,NLM4	NOD26-like intrinsic protein 4;1
novel_mir_4057	MD00G1007200	GO:0005215,GO:0006810,GO:0016020	AT4G18910.1	ATNLM2,NIP1;2,NLM2	NOD26-like intrinsic protein 1;2
novel_mir_1264	MD00G1008300
novel_mir_609	MD00G1012100	GO:0004672,GO:0005524,GO:0006468,GO:0005515	AT3G47570.1		Leucine-rich repeat protein kinase family protein
novel_mir_2427	MD00G1012600		AT1G13790.1		XH/XS domain-containing protein
novel_mir_560	MD00G1012600		AT1G13790.1		XH/XS domain-containing protein
novel_mir_3251	MD00G1014900	GO:0016491,GO:0055114,GO:0005507	AT5G09360.1	LAC14	laccase 14
novel_mir_3435	MD00G1019200		AT1G65260.1	PTAC4,VIPP1	plastid transcriptionally active 4
novel_mir_3630	MD00G1020000	GO:0005515	AT5G17680.1		disease resistance protein (TIR-NBS-LRR class), putative
novel_mir_3630	MD00G1020000	GO:0005515	AT4G12020.2	ATWRKY19,MAPKKK11,MEKK4,WRKY19	protein kinase family protein
novel_mir_3630	MD00G1020000	GO:0005515	AT4G19520.1		disease resistance protein (TIR-NBS-LRR class) family
novel_mir_3630	MD00G1020000	GO:0005515	AT3G25510.1		disease resistance protein (TIR-NBS-LRR class), putative
novel_mir_558	MD00G1020600	GO:0043531,GO:0003677,GO:0006355,GO:0006915,GO:0005524	AT5G17680.1		disease resistance protein (TIR-NBS-LRR class), putative
novel_mir_3020	MD00G1020700	GO:0005515,GO:0043531,GO:0007165,GO:0005622,GO:0045087,GO:0031224,GO:0004888,GO:0006915,GO:0005524	AT3G25510.1		disease resistance protein (TIR-NBS-LRR class), putative
novel_mir_3630	MD00G1020700	GO:0005515,GO:0043531,GO:0007165,GO:0005622,GO:0045087,GO:0031224,GO:0004888,GO:0006915,GO:0005524	AT3G25510.1		disease resistance protein (TIR-NBS-LRR class), putative
novel_mir_493	MD00G1022400	GO:0004252,GO:0016021,GO:0006508	AT1G52580.1	ATRBL5,RBL5	RHOMBOID-like protein 5
novel_mir_1973	MD00G1026700	GO:0016747,GO:0006633,GO:0016020	AT2G26640.1	KCS11	3-ketoacyl-CoA synthase 11
novel_mir_1152	MD00G1027700	GO:0043531,GO:0006915,GO:0005524	AT5G36930.2		Disease resistance protein (TIR-NBS-LRR class) family
novel_mir_3020	MD00G1027700	GO:0043531,GO:0006915,GO:0005524	AT5G36930.2		Disease resistance protein (TIR-NBS-LRR class) family
novel_mir_4076	MD00G1027700	GO:0043531,GO:0006915,GO:0005524	AT5G36930.2		Disease resistance protein (TIR-NBS-LRR class) family
novel_mir_561	MD00G1027700	GO:0043531,GO:0006915,GO:0005524	AT5G36930.2		Disease resistance protein (TIR-NBS-LRR class) family
novel_mir_1266	MD00G1028900	GO:0003777,GO:0005524,GO:0007018,GO:0051082,GO:0006457	AT1G21730.1		P-loop containing nucleoside triphosphate hydrolases superfamily protein
novel_mir_357	MD00G1028900	GO:0003777,GO:0005524,GO:0007018,GO:0051082,GO:0006457	AT1G21730.1		P-loop containing nucleoside triphosphate hydrolases superfamily protein
novel_mir_3627	MD00G1028900	GO:0003777,GO:0005524,GO:0007018,GO:0051082,GO:0006457	AT1G21730.1		P-loop containing nucleoside triphosphate hydrolases superfamily protein
novel_mir_1266	MD00G1029000	GO:0051082,GO:0006457	AT1G11040.1		HSP40/DnaJ peptide-binding protein
novel_mir_6	MD00G1032500	GO:0007155,GO:0004560,GO:0005975	AT2G28100.1	ATFUC1,FUC1	alpha-L-fucosidase 1
novel_mir_858	MD00G1033900		AT3G45040.1		phosphatidate cytidylyltransferase family protein
novel_mir_1346	MD00G1034000		AT1G62040.2	ATG8C	Ubiquitin-like superfamily protein
novel_mir_49	MD00G1034900	GO:0004252,GO:0006508	AT4G21326.1	ATSBT3.12,SBT3.12	subtilase 3.12
novel_mir_49	MD00G1035000	GO:0004252,GO:0006508	AT4G10540.1		Subtilase family protein
novel_mir_166	MD00G1038500		AT1G48460.1
novel_mir_222	MD00G1038900		AT1G47550.1	SEC3A	exocyst complex component sec3A
novel_mir_481	MD00G1043300		AT4G00150.1	ATHAM3,HAM3	GRAS family transcription factor
novel_mir_665	MD00G1049500		AT1G05750.1	CLB19,PDE247	Tetratricopeptide repeat (TPR)-like superfamily protein
novel_mir_3627	MD00G1050200	GO:0003777,GO:0005524,GO:0007018	AT3G19050.1	POK2	phragmoplast orienting kinesin 2
novel_mir_3616	MD00G1051400		AT3G22440.1		FRIGIDA-like protein
novel_mir_1061	MD00G1052600	GO:0016491,GO:0016706,GO:0055114	AT1G52800.1		2-oxoglutarate (2OG) and Fe(II)-dependent oxygenase superfamily protein
novel_mir_357	MD00G1052600	GO:0016491,GO:0016706,GO:0055114	AT1G52800.1		2-oxoglutarate (2OG) and Fe(II)-dependent oxygenase superfamily protein
novel_mir_626	MD00G1052600	GO:0016491,GO:0016706,GO:0055114	AT1G52800.1		2-oxoglutarate (2OG) and Fe(II)-dependent oxygenase superfamily protein
novel_mir_63	MD00G1052600	GO:0016491,GO:0016706,GO:0055114	AT1G52800.1		2-oxoglutarate (2OG) and Fe(II)-dependent oxygenase superfamily protein
novel_mir_854	MD00G1052600	GO:0016491,GO:0016706,GO:0055114	AT1G52800.1		2-oxoglutarate (2OG) and Fe(II)-dependent oxygenase superfamily protein
novel_mir_1708	MD00G1052900	GO:0016758,GO:0008152	AT1G22360.1	AtUGT85A2,UGT85A2	UDP-glucosyl transferase 85A2
novel_mir_177	MD00G1053700	GO:0043531,GO:0006915,GO:0005524	AT5G66900.1		Disease resistance protein (CC-NBS-LRR class) family
novel_mir_285	MD00G1055200		AT2G44140.1		Peptidase family C54 protein
novel_mir_53	MD00G1056300	GO:0003677,GO:0006355,GO:0009725,GO:0005634	AT5G62000.1	ARF1-BP,ARF2,HSS,ORE14	auxin response factor 2
novel_mir_615	MD00G1057200		AT3G13130.1
novel_mir_615	MD00G1057200		AT5G41761.1
novel_mir_49	MD00G1061200	GO:0004672,GO:0005524,GO:0006468,GO:0005515	AT4G08850.1		Leucine-rich repeat receptor-like protein kinase family protein
novel_mir_567	MD00G1061200	GO:0004672,GO:0005524,GO:0006468,GO:0005515	AT4G08850.1		Leucine-rich repeat receptor-like protein kinase family protein
novel_mir_532	MD00G1061700	GO:0019239,GO:0009168	AT2G38280.1	ATAMPD,FAC1	AMP deaminase, putative / myoadenylate deaminase, putative
novel_mir_150	MD00G1062600	GO:0004672,GO:0005524,GO:0006468,GO:0005515	AT3G47570.1		Leucine-rich repeat protein kinase family protein
novel_mir_3398	MD00G1062600	GO:0004672,GO:0005524,GO:0006468,GO:0005515	AT3G47570.1		Leucine-rich repeat protein kinase family protein
novel_mir_3622	MD00G1062600	GO:0004672,GO:0005524,GO:0006468,GO:0005515	AT3G47570.1		Leucine-rich repeat protein kinase family protein
novel_mir_2118	MD00G1063000	GO:0004672,GO:0005524,GO:0006468,GO:0005515	AT3G47570.1		Leucine-rich repeat protein kinase family protein
novel_mir_766	MD00G1069500	GO:0004252,GO:0006508,GO:0042802,GO:0043086	AT1G04110.1	SDD1	Subtilase family protein
novel_mir_1205	MD00G1070400	GO:0005524,GO:0016887,GO:0008270,GO:0016491,GO:0055114	AT3G54540.1	ATGCN4,GCN4	general control non-repressible 4
novel_mir_3025	MD00G1071700	GO:0016746,GO:0016021,GO:0006506,GO:0005789	AT4G17910.1		transferases, transferring acyl groups
novel_mir_532	MD00G1071800		AT5G17600.1		RING/U-box superfamily protein
novel_mir_512	MD00G1072300	GO:0005515,GO:0000398,GO:0005681	AT1G80070.1	EMB14,EMB177,EMB33,SUS2	Pre-mRNA-processing-splicing factor
novel_mir_3621	MD00G1072900	GO:0043531,GO:0006915,GO:0005524	AT3G14470.1		NB-ARC domain-containing disease resistance protein
novel_mir_532	MD00G1075800		AT5G51050.1		Mitochondrial substrate carrier family protein
novel_mir_1237	MD00G1076200
novel_mir_619	MD00G1076200
novel_mir_2002	MD00G1077400	GO:0005515	AT1G72300.1		Leucine-rich receptor-like protein kinase family protein
novel_mir_104	MD00G1078100	GO:0005524,GO:0044267,GO:0016307,GO:0046488	AT1G34260.1	FAB1D	FORMS APLOID AND BINUCLEATE CELLS 1A
novel_mir_38	MD00G1078100
novel_mir_1061	MD00G1080700	GO:0000287,GO:0004019,GO:0005525,GO:0006164,GO:0005737	AT3G57610.1	ADSS	adenylosuccinate synthase
novel_mir_222	MD00G1080700	GO:0000287,GO:0004019,GO:0005525,GO:0006164,GO:0005737	AT3G57610.1	ADSS	adenylosuccinate synthase
novel_mir_3398	MD00G1083000	GO:0016597,GO:0008152	AT1G12420.1	ACR8	ACT domain repeat 8
novel_mir_1933	MD00G1084400		AT3G57930.1
novel_mir_1174	MD00G1084800	GO:0004867	AT2G14540.1	ATSRP2,SRP2	serpin 2
novel_mir_348	MD00G1085600	GO:0003677,GO:0005524,GO:0006260	AT2G16440.1	MCM4	Minichromosome maintenance (MCM2/3/5) family protein
novel_mir_3627	MD00G1089600	GO:0008219,GO:0016021	AT5G53760.1	ATMLO11,MLO11	Seven transmembrane MLO family protein
novel_mir_1061	MD00G1095400		AT4G27450.1		Aluminium induced protein with YGL and LRDR motifs
novel_mir_854	MD00G1095400		AT4G27450.1		Aluminium induced protein with YGL and LRDR motifs
novel_mir_4067	MD00G1095800		AT4G21705.1		Tetratricopeptide repeat (TPR)-like superfamily protein
novel_mir_3179	MD00G1095900	GO:0003700,GO:0043565,GO:0006355,GO:0005634	AT5G62020.1	AT-HSFB2A,HSFB2A	heat shock transcription factor B2A
novel_mir_199	MD00G1099500
novel_mir_2102	MD00G1100600	GO:0017038,GO:0016020,GO:0005524	AT1G21650.2		Preprotein translocase SecA family protein
novel_mir_2330	MD00G1101700		AT4G23220.1	CRK14	cysteine-rich RLK (RECEPTOR-like protein kinase) 14
novel_mir_2330	MD00G1101700		AT3G22060.1		Receptor-like protein kinase-related family protein
novel_mir_403	MD00G1101900	GO:0004672,GO:0005524,GO:0006468	AT4G21400.1	CRK28	cysteine-rich RLK (RECEPTOR-like protein kinase) 28
novel_mir_403	MD00G1101900	GO:0004672,GO:0005524,GO:0006468	AT4G05200.1	CRK25	cysteine-rich RLK (RECEPTOR-like protein kinase) 25
novel_mir_1175	MD00G1105300	GO:0004857,GO:0030599	AT5G62360.1		Plant invertase/pectin methylesterase inhibitor superfamily protein
novel_mir_1061	MD00G1107500		AT5G03800.1	EMB166,EMB175,emb1899	Pentatricopeptide repeat (PPR) superfamily protein
novel_mir_138	MD00G1107600	GO:0008270	AT3G56930.1		DHHC-type zinc finger family protein
novel_mir_1	MD00G1109500	GO:0003677,GO:0003918,GO:0006265,GO:0005694,GO:0003917	AT5G55310.1	TOP1,TOP1BETA	DNA topoisomerase 1 beta
novel_mir_136	MD00G1109500	GO:0003677,GO:0003918,GO:0006265,GO:0005694,GO:0003917	AT5G55310.1	TOP1,TOP1BETA	DNA topoisomerase 1 beta
novel_mir_23	MD00G1109500	GO:0003677,GO:0003918,GO:0006265,GO:0005694,GO:0003917	AT5G55310.1	TOP1,TOP1BETA	DNA topoisomerase 1 beta
novel_mir_1	MD00G1109600	GO:0003677,GO:0003918,GO:0006265,GO:0005694,GO:0003917,GO:0003676,GO:0005634	AT4G05420.1	DDB1A	damaged DNA binding protein 1A
novel_mir_136	MD00G1109600	GO:0003677,GO:0003918,GO:0006265,GO:0005694,GO:0003917,GO:0003676,GO:0005634	AT4G05420.1	DDB1A	damaged DNA binding protein 1A
novel_mir_23	MD00G1109600	GO:0003677,GO:0003918,GO:0006265,GO:0005694,GO:0003917,GO:0003676,GO:0005634	AT4G05420.1	DDB1A	damaged DNA binding protein 1A
novel_mir_492	MD00G1110200	GO:0005515	AT2G45760.1	BAL,BAP2	BON association protein 2
novel_mir_13	MD00G1110700	GO:0004672,GO:0005524,GO:0006468	AT5G63610.1	ATCDK8,CDKE;1,HEN3	cyclin-dependent kinase E;1
novel_mir_1226	MD00G1114800	GO:0000045,GO:0005737	AT4G16520.1	ATG8F	Ubiquitin-like superfamily protein
novel_mir_113	MD00G1120400		AT2G29690.1	ASA2,ATHANSYNAB	anthranilate synthase 2
novel_mir_508	MD00G1120400		AT2G29690.1	ASA2,ATHANSYNAB	anthranilate synthase 2
novel_mir_470	MD00G1120900	GO:0043531,GO:0006915,GO:0005524	AT3G14470.1		NB-ARC domain-containing disease resistance protein
novel_mir_723	MD00G1120900	GO:0043531,GO:0006915,GO:0005524	AT3G14470.1		NB-ARC domain-containing disease resistance protein
novel_mir_1030	MD00G1121300	GO:0016758,GO:0008152	AT1G22380.1	AtUGT85A3,UGT85A3	UDP-glucosyl transferase 85A3
novel_mir_1652	MD00G1121300	GO:0016758,GO:0008152	AT1G22380.1	AtUGT85A3,UGT85A3	UDP-glucosyl transferase 85A3
novel_mir_198	MD00G1121300	GO:0016758,GO:0008152	AT1G22380.1	AtUGT85A3,UGT85A3	UDP-glucosyl transferase 85A3
novel_mir_2063	MD00G1121300	GO:0016758,GO:0008152	AT1G22380.1	AtUGT85A3,UGT85A3	UDP-glucosyl transferase 85A3
novel_mir_2386	MD00G1121300	GO:0016758,GO:0008152	AT1G22380.1	AtUGT85A3,UGT85A3	UDP-glucosyl transferase 85A3
novel_mir_2391	MD00G1121300	GO:0016758,GO:0008152	AT1G22380.1	AtUGT85A3,UGT85A3	UDP-glucosyl transferase 85A3
novel_mir_243	MD00G1121300	GO:0016758,GO:0008152	AT1G22380.1	AtUGT85A3,UGT85A3	UDP-glucosyl transferase 85A3
novel_mir_357	MD00G1121300	GO:0016758,GO:0008152	AT1G22380.1	AtUGT85A3,UGT85A3	UDP-glucosyl transferase 85A3
novel_mir_364	MD00G1121300	GO:0016758,GO:0008152	AT1G22380.1	AtUGT85A3,UGT85A3	UDP-glucosyl transferase 85A3
novel_mir_438	MD00G1121300	GO:0016758,GO:0008152	AT1G22380.1	AtUGT85A3,UGT85A3	UDP-glucosyl transferase 85A3
novel_mir_464	MD00G1121300	GO:0016758,GO:0008152	AT1G22380.1	AtUGT85A3,UGT85A3	UDP-glucosyl transferase 85A3
novel_mir_61	MD00G1121300	GO:0016758,GO:0008152	AT1G22380.1	AtUGT85A3,UGT85A3	UDP-glucosyl transferase 85A3
novel_mir_626	MD00G1121300	GO:0016758,GO:0008152	AT1G22380.1	AtUGT85A3,UGT85A3	UDP-glucosyl transferase 85A3
novel_mir_63	MD00G1121300	GO:0016758,GO:0008152	AT1G22380.1	AtUGT85A3,UGT85A3	UDP-glucosyl transferase 85A3
novel_mir_691	MD00G1121300	GO:0016758,GO:0008152	AT1G22380.1	AtUGT85A3,UGT85A3	UDP-glucosyl transferase 85A3
novel_mir_698	MD00G1121300	GO:0016758,GO:0008152	AT1G22380.1	AtUGT85A3,UGT85A3	UDP-glucosyl transferase 85A3
novel_mir_711	MD00G1121300	GO:0016758,GO:0008152	AT1G22380.1	AtUGT85A3,UGT85A3	UDP-glucosyl transferase 85A3
novel_mir_882	MD00G1121300	GO:0016758,GO:0008152	AT1G22380.1	AtUGT85A3,UGT85A3	UDP-glucosyl transferase 85A3
novel_mir_3006	MD00G1125100	GO:0003677,GO:0008270,GO:0006355	AT5G39660.1	CDF2	cycling DOF factor 2
novel_mir_29	MD00G1126400		AT5G27110.1		Tetratricopeptide repeat (TPR)-like superfamily protein
novel_mir_1174	MD00G1127900	GO:0003924,GO:0005525	AT1G04170.1	EIF2 GAMMA	eukaryotic translation initiation factor 2 gamma subunit
novel_mir_68	MD00G1128300	GO:0008565,GO:0006886	AT2G31660.1	SAD2,URM9	ARM repeat superfamily protein
novel_mir_2297	MD00G1129300	GO:0005634	AT1G02140.1	HAP1,MAGO,MEE63	mago nashi family protein
novel_mir_1061	MD00G1130900		AT3G01180.1	AtSS2,SS2	starch synthase 2
novel_mir_558	MD00G1131200		AT5G50390.1		Pentatricopeptide repeat (PPR-like) superfamily protein
novel_mir_29	MD00G1131600	GO:0005515	AT4G22910.1	CCS52A1,FZR2	FIZZY-related 2
novel_mir_3953	MD00G1131600	GO:0005515	AT4G22910.1	CCS52A1,FZR2	FIZZY-related 2
novel_mir_622	MD00G1132200
novel_mir_658	MD00G1132200
novel_mir_1771	MD00G1133300		AT1G14870.1	PCR2	PLANT CADMIUM RESISTANCE 2
novel_mir_257	MD00G1133300		AT1G14870.1	PCR2	PLANT CADMIUM RESISTANCE 2
novel_mir_3968	MD00G1133300		AT1G14870.1	PCR2	PLANT CADMIUM RESISTANCE 2
novel_mir_554	MD00G1133300		AT1G14870.1	PCR2	PLANT CADMIUM RESISTANCE 2
novel_mir_602	MD00G1133300		AT1G14870.1	PCR2	PLANT CADMIUM RESISTANCE 2
novel_mir_104	MD00G1136000	GO:0031072	AT1G28210.2	ATJ1	DNAJ heat shock family protein
novel_mir_467	MD00G1136800		AT2G01860.1	EMB975	Tetratricopeptide repeat (TPR)-like superfamily protein
novel_mir_237	MD00G1138200		AT4G34100.2		RING/U-box superfamily protein
novel_mir_532	MD00G1140700	GO:0004252,GO:0006508	AT1G02560.1	CLPP5,NCLPP1,NCLPP5	nuclear encoded CLP protease 5
novel_mir_2297	MD00G1140800	GO:0003700,GO:0043565,GO:0006355	AT2G34830.1	AtWRKY35,MEE24,WRKY35	WRKY DNA-binding protein 35
novel_mir_615	MD00G1140900	GO:0016773	AT2G40850.1	ATPI4K GAMMA 1,PI4K GAMMA 1	phosphoinositide 4-kinase gamma 1
novel_mir_44	MD00G1142500		AT5G35560.1		DENN (AEX-3) domain-containing protein
novel_mir_594	MD00G1145000		AT3G19910.1		RING/U-box superfamily protein
novel_mir_675	MD00G1145700	GO:0000166,GO:0046872,GO:0003824,GO:0008152,GO:0016020,GO:0015662,GO:0006812,GO:0006754	AT1G10130.1	ATECA3,ECA3	endoplasmic reticulum-type calcium-transporting ATPase 3
novel_mir_1251	MD00G1146900	GO:0016760,GO:0030244,GO:0016020	AT5G64740.1	CESA6,E112,IXR2,PRC1	cellulose synthase 6
novel_mir_660	MD00G1147000		AT1G76660.1
novel_mir_1963	MD00G1147300	GO:0003824	AT3G63340.2		Protein phosphatase 2C family protein
novel_mir_66	MD00G1147300	GO:0003824	AT3G63340.2		Protein phosphatase 2C family protein
novel_mir_164	MD00G1152000	GO:0003676,GO:0005622	AT3G54230.2	SUA	suppressor of abi3-5
novel_mir_3306	MD00G1152000	GO:0003676,GO:0005622	AT3G54230.2	SUA	suppressor of abi3-5
novel_mir_664	MD00G1156200	GO:0004645,GO:0005975	AT3G29320.1		Glycosyl transferase, family 35
novel_mir_3313	MD00G1156500		AT5G61220.1		LYR family of Fe/S cluster biogenesis protein
novel_mir_141	MD00G1158300	GO:0043531,GO:0006915,GO:0005524	AT5G36930.2		Disease resistance protein (TIR-NBS-LRR class) family
novel_mir_3366	MD00G1158300	GO:0043531,GO:0006915,GO:0005524	AT5G36930.2		Disease resistance protein (TIR-NBS-LRR class) family
novel_mir_1174	MD00G1158500	GO:0005515,GO:0043531,GO:0007165,GO:0005622,GO:0045087,GO:0031224,GO:0004888,GO:0006915,GO:0005524	AT5G36930.2		Disease resistance protein (TIR-NBS-LRR class) family
novel_mir_141	MD00G1158500	GO:0005524,GO:0005515,GO:0043531,GO:0006915	AT5G36930.2		Disease resistance protein (TIR-NBS-LRR class) family
novel_mir_141	MD00G1158500	GO:0005515,GO:0043531,GO:0006915,GO:0005524	AT4G12010.1		Disease resistance protein (TIR-NBS-LRR class) family
novel_mir_141	MD00G1158500	GO:0005515,GO:0043531,GO:0007165,GO:0005622,GO:0045087,GO:0031224,GO:0004888,GO:0006915,GO:0005524	AT5G36930.2		Disease resistance protein (TIR-NBS-LRR class) family
novel_mir_141	MD00G1158500	GO:0005515	AT5G36930.2		Disease resistance protein (TIR-NBS-LRR class) family
novel_mir_3366	MD00G1158500	GO:0005515	AT2G16870.1		Disease resistance protein (TIR-NBS-LRR class) family
novel_mir_141	MD00G1158700	GO:0005515,GO:0043531,GO:0007165,GO:0005622,GO:0045087,GO:0031224,GO:0004888,GO:0006915,GO:0005524	AT5G36930.2		Disease resistance protein (TIR-NBS-LRR class) family
novel_mir_274	MD00G1159500		AT5G41980.1
novel_mir_507	MD00G1159500		AT5G41980.1
novel_mir_12	MD00G1165000		AT4G17540.1
novel_mir_329	MD00G1165800		AT2G28150.1		Domain of unknown function (DUF966)
novel_mir_1493	MD00G1166400	GO:0008233,GO:0006508,GO:0005634	AT4G22970.2	AESP,ESP,RSW4	homolog of separase
novel_mir_656	MD00G1168000	GO:0005515,GO:0043531,GO:0006915,GO:0005524	AT3G14460.1		LRR and NB-ARC domains-containing disease resistance protein
novel_mir_656	MD00G1168300	GO:0043531,GO:0006915,GO:0005524	AT3G14470.1		NB-ARC domain-containing disease resistance protein
novel_mir_1933	MD00G1171200
novel_mir_751	MD00G1171200
novel_mir_150	MD00G1172500		AT5G01360.1	TBL3	Plant protein of unknown function (DUF828)
novel_mir_680	MD00G1172700		AT3G18730.1	BRU1,MGO3,TSK	tetratricopeptide repeat (TPR)-containing protein
novel_mir_680	MD00G1172700	GO:0005515	AT3G18730.1	BRU1,MGO3,TSK	tetratricopeptide repeat (TPR)-containing protein
novel_mir_614	MD00G1173300	GO:0016491,GO:0008152	AT4G11410.1		NAD(P)-binding Rossmann-fold superfamily protein
novel_mir_66	MD00G1178900	GO:0005515	AT5G20480.1	EFR	EF-TU receptor
novel_mir_1022	MD00G1179800
novel_mir_1933	MD00G1179800
novel_mir_28	MD00G1179800
novel_mir_343	MD00G1179800
novel_mir_365	MD00G1179800
novel_mir_620	MD00G1179800
novel_mir_794	MD00G1179800
novel_mir_100	MD00G1187600		AT2G15730.1		P-loop containing nucleoside triphosphate hydrolases superfamily protein
novel_mir_521	MD00G1189100	GO:0005515	AT2G34930.1		disease resistance family protein / LRR family protein
novel_mir_4057	MD00G1192800	GO:0005515	AT5G20480.1	EFR	EF-TU receptor
novel_mir_852	MD00G1192800	GO:0005515	AT5G20480.1	EFR	EF-TU receptor
novel_mir_1153	MD00G1199600	GO:0003735,GO:0006412,GO:0005622,GO:0005840	AT5G65220.1		Ribosomal L29 family protein
novel_mir_3251	MD00G1199600		AT4G39920.1	POR,TFC C	C-CAP/cofactor C-like domain-containing protein
novel_mir_3953	MD00G1199600	GO:0003735,GO:0006412,GO:0005622,GO:0005840	AT5G65220.1		Ribosomal L29 family protein
novel_mir_448	MD00G1199600	GO:0003735,GO:0006412,GO:0005622,GO:0005840	AT5G65220.1		Ribosomal L29 family protein
novel_mir_177	MD00G1206000	GO:0043531,GO:0006915,GO:0005524	AT3G07040.1	RPM1,RPS3	NB-ARC domain-containing disease resistance protein
novel_mir_177	MD00G1206000	GO:0005515,GO:0043531,GO:0006915,GO:0005524	AT3G07040.1	RPM1,RPS3	NB-ARC domain-containing disease resistance protein
novel_mir_585	MD00G1208300	GO:0005515	AT1G74150.1		Galactose oxidase/kelch repeat superfamily protein
novel_mir_3627	MD00G1208600	GO:0015299,GO:0006812,GO:0055085,GO:0016021	AT1G54370.1	ATNHX5,NHX5	sodium hydrogen exchanger 5
novel_mir_50	MD00G1208600	GO:0015299,GO:0006812,GO:0055085,GO:0016021	AT1G54370.1	ATNHX5,NHX5	sodium hydrogen exchanger 5
novel_mir_331	MD00G1215500	GO:0005515	AT5G51980.2		Transducin/WD40 repeat-like superfamily protein
novel_mir_532	MD00G1220600		AT4G17840.1
novel_mir_3598	MD01G1000200	GO:0006810,GO:0055085,GO:0016020,GO:0005509,GO:0015979,GO:0009523,GO:0009654,GO:0019898,GO:0015171,GO:0003333	AT2G01170.1	BAT1	bidirectional amino acid transporter 1
novel_mir_1267	MD01G1006300		AT5G64020.1	TBL14	TRICHOME BIREFRINGENCE-LIKE 14
novel_mir_284	MD01G1006300		AT5G64020.1	TBL14	TRICHOME BIREFRINGENCE-LIKE 14
novel_mir_556	MD01G1006300		AT5G64020.1	TBL14	TRICHOME BIREFRINGENCE-LIKE 14
novel_mir_798	MD01G1013000	GO:0005524,GO:0030983,GO:0006298	AT4G02070.1	ATMSH6,MSH6,MSH6-1	MUTS homolog 6
novel_mir_113	MD01G1022300	GO:0016874,GO:0003824,GO:0005524,GO:0008152,GO:0008716	AT5G35360.1	CAC2	acetyl Co-enzyme a carboxylase biotin carboxylase subunit
novel_mir_508	MD01G1022300	GO:0016874,GO:0003824,GO:0005524,GO:0008152,GO:0008716	AT5G35360.1	CAC2	acetyl Co-enzyme a carboxylase biotin carboxylase subunit
novel_mir_211	MD01G1024400	GO:0030170,GO:0009058,GO:0016740,GO:0016769	AT2G22250.2	AAT,ATAAT,MEE17	aspartate aminotransferase
novel_mir_1061	MD01G1025300		AT1G78020.1		Protein of unknown function (DUF581)
novel_mir_751	MD01G1025500		AT5G10150.1		Domain of unknown function (DUF966)
novel_mir_2732	MD01G1028300		AT5G10200.1		ARM-repeat/Tetratricopeptide repeat (TPR)-like protein
novel_mir_615	MD01G1028300		AT5G10200.1		ARM-repeat/Tetratricopeptide repeat (TPR)-like protein
novel_mir_285	MD01G1029000		AT4G39860.1
novel_mir_1708	MD01G1029200	GO:0016758,GO:0008152	AT1G22380.1	AtUGT85A3,UGT85A3	UDP-glucosyl transferase 85A3
novel_mir_113	MD01G1029700	GO:0004066,GO:0006529	AT5G10240.1	ASN3	asparagine synthetase 3
novel_mir_508	MD01G1029700	GO:0004066,GO:0006529	AT5G10240.1	ASN3	asparagine synthetase 3
novel_mir_64	MD01G1031100		AT2G22300.1	CAMTA3,SR1	signal responsive 1
novel_mir_64	MD01G1031100	GO:0005515	AT2G22300.1	CAMTA3,SR1	signal responsive 1
novel_mir_1076	MD01G1033300		AT5G10310.1
novel_mir_2171	MD01G1034300		AT2G22400.1		S-adenosyl-L-methionine-dependent methyltransferases superfamily protein
novel_mir_532	MD01G1037500	GO:0005634	AT5G65420.1	CYCD4;1	CYCLIN D4;1
novel_mir_751	MD01G1039100	GO:0016021	AT1G09330.1
novel_mir_665	MD01G1041100
novel_mir_113	MD01G1044400		AT2G22640.1	ATBRK1,BRK1,HSPC300	BRICK1, putative
novel_mir_152	MD01G1044400		AT2G22640.1	ATBRK1,BRK1,HSPC300	BRICK1, putative
novel_mir_508	MD01G1044400		AT2G22640.1	ATBRK1,BRK1,HSPC300	BRICK1, putative
novel_mir_549	MD01G1044400		AT2G22640.1	ATBRK1,BRK1,HSPC300	BRICK1, putative
novel_mir_555	MD01G1044400		AT2G22640.1	ATBRK1,BRK1,HSPC300	BRICK1, putative
novel_mir_607	MD01G1044400		AT2G22640.1	ATBRK1,BRK1,HSPC300	BRICK1, putative
novel_mir_634	MD01G1045300	GO:0004553,GO:0005975	AT5G10560.1		Glycosyl hydrolase family protein
novel_mir_4039	MD01G1045900
novel_mir_2305	MD01G1054700	GO:0045454	AT3G55290.1		NAD(P)-binding Rossmann-fold superfamily protein
novel_mir_4030	MD01G1056600		AT1G63500.1		Protein kinase protein with tetratricopeptide repeat domain
novel_mir_207	MD01G1059600	GO:0004672,GO:0005524,GO:0006468	AT1G66920.1		Protein kinase superfamily protein
novel_mir_1153	MD01G1060200		AT1G63650.1	ATMYC-2,EGL1,EGL3	basic helix-loop-helix (bHLH) DNA-binding superfamily protein
novel_mir_29	MD01G1060200		AT1G63650.1	ATMYC-2,EGL1,EGL3	basic helix-loop-helix (bHLH) DNA-binding superfamily protein
novel_mir_3953	MD01G1060200		AT1G63650.1	ATMYC-2,EGL1,EGL3	basic helix-loop-helix (bHLH) DNA-binding superfamily protein
novel_mir_448	MD01G1060200		AT1G63650.1	ATMYC-2,EGL1,EGL3	basic helix-loop-helix (bHLH) DNA-binding superfamily protein
novel_mir_2174	MD01G1061500	GO:0004190,GO:0016021	AT1G01650.1	ATSPPL4,SPPL4	SIGNAL PEPTIDE PEPTIDASE-LIKE 4
novel_mir_231	MD01G1061600	GO:0005515	AT2G34930.1		disease resistance family protein / LRR family protein
novel_mir_1237	MD01G1062000
novel_mir_619	MD01G1062000
novel_mir_1237	MD01G1062500
novel_mir_619	MD01G1062500
novel_mir_51	MD01G1063200	GO:0005515	AT1G26750.1
novel_mir_1597	MD01G1064600	GO:0005515	AT2G34930.1		disease resistance family protein / LRR family protein
novel_mir_51	MD01G1064600	GO:0005515	AT2G34930.1		disease resistance family protein / LRR family protein
novel_mir_126	MD01G1065000	GO:0005524,GO:0006260,GO:0005634,GO:0000808	AT4G29910.1	ATORC5,ORC5	origin recognition complex protein 5
novel_mir_3040	MD01G1069700	GO:0003700,GO:0043565,GO:0006355,GO:0005515	AT5G16750.1	TOZ	Transducin family protein / WD-40 repeat family protein
novel_mir_670	MD01G1070100	GO:0016616,GO:0048037,GO:0055114	AT1G01510.1	AN	NAD(P)-binding Rossmann-fold superfamily protein
novel_mir_550	MD01G1071500		AT3G61540.1		alpha/beta-Hydrolases superfamily protein
novel_mir_3040	MD01G1073100		AT2G46220.1		Uncharacterized conserved protein (DUF2358)
novel_mir_2297	MD01G1076300	GO:0004672,GO:0005524,GO:0006468	AT1G01450.1		Protein kinase superfamily protein
novel_mir_2297	MD01G1076300	GO:0004672,GO:0005524,GO:0006468	AT1G64300.1		Protein kinase family protein
novel_mir_41	MD01G1076300	GO:0004672,GO:0005524,GO:0006468	AT1G01450.1		Protein kinase superfamily protein
novel_mir_41	MD01G1076300	GO:0004672,GO:0005524,GO:0006468	AT1G64300.1		Protein kinase family protein
novel_mir_1928	MD01G1077500
novel_mir_2002	MD01G1077500
novel_mir_3091	MD01G1077500
novel_mir_4010	MD01G1077500
novel_mir_53	MD01G1077500
novel_mir_3975	MD01G1077900		AT4G27250.1		NAD(P)-binding Rossmann-fold superfamily protein
novel_mir_13	MD01G1078600		AT4G01040.1		Glycosyl hydrolase superfamily protein
novel_mir_294	MD01G1079500		AT2G46420.1		Plant protein 1589 of unknown function
novel_mir_1645	MD01G1081300	GO:0006511,GO:0007275,GO:0005634	AT3G61780.1	emb1703	embryo defective 1703
novel_mir_262	MD01G1081600	GO:0004190,GO:0006508	AT1G64830.1		Eukaryotic aspartyl protease family protein
novel_mir_1288	MD01G1083800	GO:0005515	AT2G46560.1		transducin family protein / WD-40 repeat family protein
novel_mir_3251	MD01G1083800	GO:0005515	AT2G46560.1		transducin family protein / WD-40 repeat family protein
novel_mir_4006	MD01G1083800	GO:0005515	AT2G46560.1		transducin family protein / WD-40 repeat family protein
novel_mir_667	MD01G1084000		AT4G09510.1	CINV2	cytosolic invertase 2
novel_mir_541	MD01G1085200	GO:0004672,GO:0005524,GO:0006468	AT5G41990.1	ATWNK8,WNK8	with no lysine (K) kinase 8
novel_mir_834	MD01G1086200		AT3G61870.1
novel_mir_231	MD01G1087700	GO:0046983	AT4G10200.1		TTF-type zinc finger protein with HAT dimerisation domain
novel_mir_231	MD01G1087700		AT4G10200.1		TTF-type zinc finger protein with HAT dimerisation domain
novel_mir_231	MD01G1087700		AT2G06500.1		hAT family dimerisation domain
novel_mir_231	MD01G1087700	GO:0046983	AT2G06500.1		hAT family dimerisation domain
novel_mir_314	MD01G1089300	GO:0030528,GO:0006355	AT2G46810.1		basic helix-loop-helix (bHLH) DNA-binding superfamily protein
novel_mir_634	MD01G1089300	GO:0030528,GO:0006355	AT2G46810.1		basic helix-loop-helix (bHLH) DNA-binding superfamily protein
novel_mir_371	MD01G1091200	GO:0000287,GO:0004427,GO:0006796,GO:0005737	AT1G01050.1	AtPPa1,PPa1	pyrophosphorylase 1
novel_mir_921	MD01G1091200	GO:0000287,GO:0004427,GO:0006796,GO:0005737	AT1G01050.1	AtPPa1,PPa1	pyrophosphorylase 1
novel_mir_1015	MD01G1092300	GO:0003677,GO:0006355	AT1G26870.1	ANAC009,FEZ	NAC (No Apical Meristem) domain transcriptional regulator superfamily protein
novel_mir_113	MD01G1095300		AT4G01560.1	MEE49	Ribosomal RNA processing Brix domain protein
novel_mir_1208	MD01G1095300		AT4G01560.1	MEE49	Ribosomal RNA processing Brix domain protein
novel_mir_152	MD01G1095300		AT4G01560.1	MEE49	Ribosomal RNA processing Brix domain protein
novel_mir_1645	MD01G1095300		AT4G01560.1	MEE49	Ribosomal RNA processing Brix domain protein
novel_mir_224	MD01G1095300		AT4G01560.1	MEE49	Ribosomal RNA processing Brix domain protein
novel_mir_245	MD01G1095300		AT4G01560.1	MEE49	Ribosomal RNA processing Brix domain protein
novel_mir_3	MD01G1095300		AT4G01560.1	MEE49	Ribosomal RNA processing Brix domain protein
novel_mir_3363	MD01G1095300		AT4G01560.1	MEE49	Ribosomal RNA processing Brix domain protein
novel_mir_36	MD01G1095300		AT4G01560.1	MEE49	Ribosomal RNA processing Brix domain protein
novel_mir_508	MD01G1095300		AT4G01560.1	MEE49	Ribosomal RNA processing Brix domain protein
novel_mir_549	MD01G1095300		AT4G01560.1	MEE49	Ribosomal RNA processing Brix domain protein
novel_mir_555	MD01G1095300		AT4G01560.1	MEE49	Ribosomal RNA processing Brix domain protein
novel_mir_607	MD01G1095300		AT4G01560.1	MEE49	Ribosomal RNA processing Brix domain protein
novel_mir_612	MD01G1095300		AT4G01560.1	MEE49	Ribosomal RNA processing Brix domain protein
novel_mir_647	MD01G1095300		AT4G01560.1	MEE49	Ribosomal RNA processing Brix domain protein
novel_mir_942	MD01G1095300		AT4G01560.1	MEE49	Ribosomal RNA processing Brix domain protein
novel_mir_1963	MD01G1096200		AT4G01570.1		Tetratricopeptide repeat (TPR)-like superfamily protein
novel_mir_642	MD01G1097900	GO:0004672,GO:0005524,GO:0006468	AT5G39390.1		Leucine-rich repeat protein kinase family protein
novel_mir_258	MD01G1099000	GO:0005525,GO:0007264,GO:0003735,GO:0006412,GO:0005622,GO:0005840,GO:0016491,GO:0055114,GO:0005634,GO:0005737,GO:0005507	AT5G66920.1	sks17	SKU5 similar 17
novel_mir_1599	MD01G1102300	GO:0015031	AT5G22950.1	VPS24.1	SNF7 family protein
novel_mir_66	MD01G1103200	GO:0003777,GO:0005524,GO:0007018,GO:0005515	AT3G54870.1	ARK1,CAE1,MRH2	Armadillo/beta-catenin repeat family protein / kinesin motor family protein
novel_mir_302	MD01G1103700	GO:0005525,GO:0007264,GO:0005634,GO:0005737,GO:0005622	AT3G54840.1	ARA-6,ARA6,ATRAB5C,ATRABF1,RABF1	Ras-related small GTP-binding family protein
novel_mir_530	MD01G1110700	GO:0004185,GO:0006508	AT3G07990.1	SCPL27	serine carboxypeptidase-like 27
novel_mir_540	MD01G1111300		AT3G52280.1	GTE6	general transcription factor group E6
novel_mir_540	MD01G1111300	GO:0005515,GO:0003676	AT2G34900.1	GTE01,GTE1,IMB1	Transcription factor GTE6
novel_mir_237	MD01G1112500
novel_mir_1933	MD01G1114800	GO:0005097,GO:0032313,GO:0005622	AT3G55020.1		Ypt/Rab-GAP domain of gyp1p superfamily protein
novel_mir_1337	MD01G1117000		AT5G53130.1	ATCNGC1,CNGC1	cyclic nucleotide gated channel 1
novel_mir_642	MD01G1117000	GO:0004672,GO:0005524,GO:0006468	AT1G21210.1	WAK4	wall associated kinase 4
novel_mir_1237	MD01G1117300
novel_mir_619	MD01G1117300
novel_mir_417	MD01G1118400
novel_mir_1022	MD01G1120200		AT2G39435.1		Phosphatidylinositol N-acetyglucosaminlytransferase subunit P-related
novel_mir_642	MD01G1124000		AT3G12590.1
novel_mir_1257	MD01G1125200	GO:0003854,GO:0016616,GO:0006694,GO:0055114,GO:0003824,GO:0050662,GO:0044237,GO:0009058,GO:0008831,GO:0045226	AT2G28760.1	UXS6	UDP-XYL synthase 6
novel_mir_1257	MD01G1125200	GO:0003854,GO:0016616,GO:0006694,GO:0055114,GO:0003824,GO:0050662,GO:0044237,GO:0009058,GO:0008831,GO:0045226	AT3G46440.1	UXS5	UDP-XYL synthase 5
novel_mir_3006	MD01G1128200
novel_mir_3179	MD01G1129000
novel_mir_100	MD01G1129500	GO:0000902,GO:0005524	AT1G55460.1		DNA/RNA-binding protein Kin17, conserved region
novel_mir_1797	MD01G1129500	GO:0005524	AT1G16030.1	Hsp70b	heat shock protein 70B
novel_mir_609	MD01G1129500	GO:0005524	AT1G16030.1	Hsp70b	heat shock protein 70B
novel_mir_1933	MD01G1132800	GO:0016020,GO:0009765	AT2G40100.1	LHCB4.3	light harvesting complex photosystem II
novel_mir_113	MD01G1133600	GO:0016627,GO:0006629,GO:0005737,GO:0016021	AT3G55360.1	ATTSC13,CER10,ECR,TSC13	3-oxo-5-alpha-steroid 4-dehydrogenase family protein
novel_mir_1586	MD01G1133600	GO:0016627,GO:0006629,GO:0005737,GO:0016021	AT3G55360.1	ATTSC13,CER10,ECR,TSC13	3-oxo-5-alpha-steroid 4-dehydrogenase family protein
novel_mir_1645	MD01G1133600	GO:0016627,GO:0006629,GO:0005737,GO:0016021	AT3G55360.1	ATTSC13,CER10,ECR,TSC13	3-oxo-5-alpha-steroid 4-dehydrogenase family protein
novel_mir_249	MD01G1133600	GO:0016627,GO:0006629,GO:0005737,GO:0016021	AT3G55360.1	ATTSC13,CER10,ECR,TSC13	3-oxo-5-alpha-steroid 4-dehydrogenase family protein
novel_mir_3139	MD01G1133600	GO:0016627,GO:0006629,GO:0005737,GO:0016021	AT3G55360.1	ATTSC13,CER10,ECR,TSC13	3-oxo-5-alpha-steroid 4-dehydrogenase family protein
novel_mir_508	MD01G1133600	GO:0016627,GO:0006629,GO:0005737,GO:0016021	AT3G55360.1	ATTSC13,CER10,ECR,TSC13	3-oxo-5-alpha-steroid 4-dehydrogenase family protein
novel_mir_441	MD01G1136300		AT2G39705.1	DVL11,RTFL8	ROTUNDIFOLIA like 8
novel_mir_3584	MD01G1136900	GO:0003723	AT2G29190.1	APUM2,PUM2	pumilio 2
novel_mir_3091	MD01G1137500		AT3G55550.1		Concanavalin A-like lectin protein kinase family protein
novel_mir_3091	MD01G1137700	GO:0004672,GO:0005524,GO:0006468,GO:0005488	AT3G55550.1		Concanavalin A-like lectin protein kinase family protein
novel_mir_199	MD01G1138600	GO:0005086,GO:0032012,GO:0005622	AT1G13980.1	EMB30,GN,VAN7	sec7 domain-containing protein
novel_mir_354	MD01G1139300		AT2G39740.1		Nucleotidyltransferase family protein
novel_mir_4058	MD01G1139300		AT2G39740.1		Nucleotidyltransferase family protein
novel_mir_654	MD01G1140700	GO:0016787,GO:0005515	AT5G05970.2	NEDD1	Transducin/WD40 repeat-like superfamily protein
novel_mir_1659	MD01G1144400
novel_mir_1708	MD01G1144700	GO:0003677	AT3G55730.1	AtMYB109,MYB109	myb domain protein 109
novel_mir_2002	MD01G1145100
novel_mir_1928	MD01G1146000		AT5G05800.1
novel_mir_2002	MD01G1146000		AT5G05800.1
novel_mir_2169	MD01G1146000		AT5G05800.1
novel_mir_3091	MD01G1146000		AT5G05800.1
novel_mir_53	MD01G1146000		AT5G05800.1
novel_mir_983	MD01G1148100	GO:0005515	AT2G39990.1	AteIF3f,EIF2,eIF3F	eukaryotic translation initiation factor 2
novel_mir_128	MD01G1150600	GO:0005515	AT3G24240.1		Leucine-rich repeat receptor-like protein kinase family protein
novel_mir_128	MD01G1151200	GO:0004672,GO:0005524,GO:0006468,GO:0005515	AT3G47570.1		Leucine-rich repeat protein kinase family protein
novel_mir_1231	MD01G1152900	GO:0005515,GO:0004435,GO:0006629,GO:0007165,GO:0035556,GO:0004629	AT2G40116.1		Phosphoinositide-specific phospholipase C family protein
novel_mir_364	MD01G1153100	GO:0004672,GO:0005524,GO:0006468	AT3G55950.1	ATCRR3,CCR3	CRINKLY4 related 3
novel_mir_1153	MD01G1153600	GO:0016491,GO:0016706,GO:0055114	AT5G05600.1		2-oxoglutarate (2OG) and Fe(II)-dependent oxygenase superfamily protein
novel_mir_1270	MD01G1153600	GO:0016491,GO:0016706,GO:0055114	AT5G05600.1		2-oxoglutarate (2OG) and Fe(II)-dependent oxygenase superfamily protein
novel_mir_3953	MD01G1153600	GO:0016491,GO:0016706,GO:0055114	AT5G05600.1		2-oxoglutarate (2OG) and Fe(II)-dependent oxygenase superfamily protein
novel_mir_448	MD01G1153600	GO:0016491,GO:0016706,GO:0055114	AT5G05600.1		2-oxoglutarate (2OG) and Fe(II)-dependent oxygenase superfamily protein
novel_mir_215	MD01G1155100	GO:0003677	AT4G37260.1	ATMYB73,MYB73	myb domain protein 73
novel_mir_2297	MD01G1156100	GO:0005515,GO:0004842,GO:0016567,GO:0000151	AT3G46510.1	ATPUB13,PUB13	plant U-box 13
novel_mir_39	MD01G1157600	GO:0006412,GO:0005840,GO:0005622,GO:0003735	AT5G58420.1		Ribosomal protein S4 (RPS4A) family protein
novel_mir_670	MD01G1158700	GO:0015299,GO:0006812,GO:0055085,GO:0016021	AT2G13620.1	ATCHX15,CHX15	cation/hydrogen exchanger 15
novel_mir_670	MD01G1158700	GO:0015299,GO:0006812,GO:0055085,GO:0016021	AT3G17630.1	ATCHX19,CHX19	cation/H+ exchanger 19
novel_mir_2433	MD01G1162100	GO:0004601,GO:0020037,GO:0006979,GO:0055114	AT5G05340.1		Peroxidase superfamily protein
novel_mir_2433	MD01G1162100	GO:0004601,GO:0020037,GO:0006979,GO:0055114,GO:0008171,GO:0008168,GO:0046983	AT5G05340.1		Peroxidase superfamily protein
novel_mir_665	MD01G1163400	GO:0008270	AT3G10970.1		Haloacid dehalogenase-like hydrolase (HAD) superfamily protein
novel_mir_665	MD01G1163400		AT3G10970.2		Haloacid dehalogenase-like hydrolase (HAD) superfamily protein
novel_mir_532	MD01G1164000	GO:0008138,GO:0006470	AT3G10940.1		dual specificity protein phosphatase (DsPTP1) family protein
novel_mir_1025	MD01G1165800		AT3G23890.1	ATTOPII,TOPII	topoisomerase II
novel_mir_1254	MD01G1165800		AT3G23890.1	ATTOPII,TOPII	topoisomerase II
novel_mir_1771	MD01G1165800		AT3G23890.1	ATTOPII,TOPII	topoisomerase II
novel_mir_257	MD01G1165800		AT3G23890.1	ATTOPII,TOPII	topoisomerase II
novel_mir_554	MD01G1165800		AT3G23890.1	ATTOPII,TOPII	topoisomerase II
novel_mir_602	MD01G1165800		AT3G23890.1	ATTOPII,TOPII	topoisomerase II
novel_mir_85	MD01G1165800		AT3G23890.1	ATTOPII,TOPII	topoisomerase II
novel_mir_279	MD01G1166300		AT2G40550.1	ETG1	E2F target gene 1
novel_mir_283	MD01G1166300		AT2G40550.1	ETG1	E2F target gene 1
novel_mir_539	MD01G1166300		AT2G40550.1	ETG1	E2F target gene 1
novel_mir_354	MD01G1170500		AT5G48050.1
novel_mir_4058	MD01G1170500		AT5G48050.1
novel_mir_670	MD01G1170500		AT5G48050.1
novel_mir_3179	MD01G1171400		AT5G01960.1		RING/U-box superfamily protein
novel_mir_113	MD01G1171900		AT2G40810.1	ATATG18C,ATG18C	homolog of yeast autophagy 18C
novel_mir_508	MD01G1171900		AT2G40810.1	ATATG18C,ATG18C	homolog of yeast autophagy 18C
novel_mir_3118	MD01G1172700		AT3G14172.1
novel_mir_4074	MD01G1172700		AT3G14172.1
novel_mir_4089	MD01G1172700		AT3G14172.1
novel_mir_4039	MD01G1172800	GO:0005515	AT2G34930.1		disease resistance family protein / LRR family protein
novel_mir_4074	MD01G1173400		AT1G09320.1		agenet domain-containing protein
novel_mir_4089	MD01G1173400		AT1G09320.1		agenet domain-containing protein
novel_mir_113	MD01G1174000	GO:0003676	AT5G51120.2	ATPABN1,PABN1	polyadenylate-binding protein 1
novel_mir_508	MD01G1174000	GO:0003676	AT5G51120.2	ATPABN1,PABN1	polyadenylate-binding protein 1
novel_mir_1036	MD01G1174700	GO:0015979,GO:0009523,GO:0009539,GO:0016020	ATCG00700.1		photosystem II reaction center protein N
novel_mir_1297	MD01G1174700	GO:0015979,GO:0009523,GO:0009539,GO:0016020	ATCG00700.1		photosystem II reaction center protein N
novel_mir_160	MD01G1174700	GO:0015979,GO:0009523,GO:0009539,GO:0016020	ATCG00700.1		photosystem II reaction center protein N
novel_mir_1739	MD01G1174700	GO:0015979,GO:0009523,GO:0009539,GO:0016020	ATCG00700.1		photosystem II reaction center protein N
novel_mir_3390	MD01G1174700	GO:0015979,GO:0009523,GO:0009539,GO:0016020	ATCG00700.1		photosystem II reaction center protein N
novel_mir_430	MD01G1174700	GO:0015979,GO:0009523,GO:0009539,GO:0016020	ATCG00700.1		photosystem II reaction center protein N
novel_mir_746	MD01G1174700	GO:0015979,GO:0009523,GO:0009539,GO:0016020	ATCG00700.1		photosystem II reaction center protein N
novel_mir_224	MD01G1175200	GO:0003723,GO:0033897	AT1G14220.1		Ribonuclease T2 family protein
novel_mir_2297	MD01G1175200	GO:0003723,GO:0033897	AT1G14220.1		Ribonuclease T2 family protein
novel_mir_245	MD01G1175200	GO:0003723,GO:0033897	AT1G14220.1		Ribonuclease T2 family protein
novel_mir_3	MD01G1175200	GO:0003723,GO:0033897	AT1G14220.1		Ribonuclease T2 family protein
novel_mir_3363	MD01G1175200	GO:0003723,GO:0033897	AT1G14220.1		Ribonuclease T2 family protein
novel_mir_36	MD01G1175200	GO:0003723,GO:0033897	AT1G14220.1		Ribonuclease T2 family protein
novel_mir_612	MD01G1175200	GO:0003723,GO:0033897	AT1G14220.1		Ribonuclease T2 family protein
novel_mir_942	MD01G1175200	GO:0003723,GO:0033897	AT1G14220.1		Ribonuclease T2 family protein
novel_mir_49	MD01G1177400		AT5G51180.1		alpha/beta-Hydrolases superfamily protein
novel_mir_1644	MD01G1177500	GO:0005515	AT5G07590.1		Transducin/WD40 repeat-like superfamily protein
novel_mir_4010	MD01G1177700	GO:0003993	AT4G25150.1		HAD superfamily, subfamily IIIB acid phosphatase
novel_mir_4010	MD01G1177800	GO:0004672,GO:0005524,GO:0006468,GO:0003993	AT5G07620.1		Protein kinase superfamily protein
novel_mir_317	MD01G1178300	GO:0022857,GO:0055085,GO:0016021	AT3G19930.1	ATSTP4,STP4	sugar transporter 4
novel_mir_214	MD01G1178700	GO:0005515	AT2G34930.1		disease resistance family protein / LRR family protein
novel_mir_1061	MD01G1178800	GO:0005525,GO:0007264	AT1G05810.1	ARA,ARA-1,ATRAB11D,ATRABA5E,RABA5E	RAB GTPase homolog A5E
novel_mir_184	MD01G1179800	GO:0005515	AT2G34930.1		disease resistance family protein / LRR family protein
novel_mir_214	MD01G1179800	GO:0005515	AT2G34930.1		disease resistance family protein / LRR family protein
novel_mir_513	MD01G1179800	GO:0005515	AT2G34930.1		disease resistance family protein / LRR family protein
novel_mir_2297	MD01G1180200		AT2G19880.2		Nucleotide-diphospho-sugar transferases superfamily protein
novel_mir_640	MD01G1180200		AT2G19880.2		Nucleotide-diphospho-sugar transferases superfamily protein
novel_mir_214	MD01G1180500	GO:0005515	AT2G34930.1		disease resistance family protein / LRR family protein
novel_mir_2366	MD01G1182200		AT5G61450.1		P-loop containing nucleoside triphosphate hydrolases superfamily protein
novel_mir_201	MD01G1182300	GO:0005524,GO:0005694,GO:0005515,GO:0051276	AT5G62410.1	ATCAP-E1,ATSMC4,SMC2,TTN3	structural maintenance of chromosomes 2
novel_mir_201	MD01G1182300	GO:0005515,GO:0005524,GO:0051276,GO:0005694	AT5G62410.1	ATCAP-E1,ATSMC4,SMC2,TTN3	structural maintenance of chromosomes 2
novel_mir_614	MD01G1182300	GO:0005524,GO:0005694,GO:0005515,GO:0051276	AT5G62410.1	ATCAP-E1,ATSMC4,SMC2,TTN3	structural maintenance of chromosomes 2
novel_mir_1153	MD01G1182700		AT5G51410.1		LUC7 N_terminus domain-containing protein
novel_mir_1270	MD01G1182700		AT5G51410.1		LUC7 N_terminus domain-containing protein
novel_mir_3953	MD01G1182700		AT5G51410.1		LUC7 N_terminus domain-containing protein
novel_mir_448	MD01G1182700		AT5G51410.1		LUC7 N_terminus domain-containing protein
novel_mir_3982	MD01G1183400		AT2G19110.1	ATHMA4,HMA4	heavy metal atpase 4
novel_mir_257	MD01G1186100		AT5G51660.1	ATCPSF160,CPSF160	cleavage and polyadenylation specificity factor 160
novel_mir_3598	MD01G1186200		AT5G51670.1		Protein of unknown function (DUF668)
novel_mir_3982	MD01G1186200		AT5G51670.1		Protein of unknown function (DUF668)
novel_mir_40	MD01G1186400		AT5G51690.1	ACS12	1-amino-cyclopropane-1-carboxylate synthase 12
novel_mir_4069	MD01G1186400		AT5G51690.1	ACS12	1-amino-cyclopropane-1-carboxylate synthase 12
novel_mir_469	MD01G1186400		AT5G51690.1	ACS12	1-amino-cyclopropane-1-carboxylate synthase 12
novel_mir_3644	MD01G1186500
novel_mir_177	MD01G1186600	GO:0043531,GO:0006915,GO:0005524	AT3G07040.1	RPM1,RPS3	NB-ARC domain-containing disease resistance protein
novel_mir_177	MD01G1186800	GO:0043531,GO:0006915,GO:0005524	AT3G07040.1	RPM1,RPS3	NB-ARC domain-containing disease resistance protein
novel_mir_440	MD01G1189200	GO:0005515,GO:0043531,GO:0007165,GO:0005622,GO:0045087,GO:0031224,GO:0004888,GO:0006915,GO:0005524	AT5G17680.1		disease resistance protein (TIR-NBS-LRR class), putative
novel_mir_521	MD01G1189500	GO:0007165,GO:0005515,GO:0005622,GO:0045087,GO:0031224,GO:0004888	AT3G25510.1		disease resistance protein (TIR-NBS-LRR class), putative
novel_mir_3020	MD01G1191400	GO:0043531,GO:0007165,GO:0005515,GO:0005622,GO:0045087,GO:0031224,GO:0004888,GO:0006915,GO:0005524	AT5G17680.1		disease resistance protein (TIR-NBS-LRR class), putative
novel_mir_3020	MD01G1191400	GO:0005515,GO:0043531,GO:0007165,GO:0005622,GO:0045087,GO:0031224,GO:0004888,GO:0006915,GO:0005524	AT5G17680.1		disease resistance protein (TIR-NBS-LRR class), putative
novel_mir_1061	MD01G1191700		AT4G25410.1		basic helix-loop-helix (bHLH) DNA-binding superfamily protein
novel_mir_505	MD01G1193700	GO:0004601,GO:0020037,GO:0006979,GO:0055114,GO:0003677,GO:0046983,GO:0043565,GO:0006355,GO:0005634,GO:0003700	AT5G51890.1		Peroxidase superfamily protein
novel_mir_1152	MD01G1195600		AT5G51980.2		Transducin/WD40 repeat-like superfamily protein
novel_mir_1069	MD01G1198000	GO:0004252,GO:0016021,GO:0006508	AT1G63120.1	ATRBL2,RBL2	RHOMBOID-like 2
novel_mir_1274	MD01G1198000	GO:0004252,GO:0016021,GO:0006508	AT1G63120.1	ATRBL2,RBL2	RHOMBOID-like 2
novel_mir_938	MD01G1199200	GO:0005525,GO:0007264,GO:0005634,GO:0005737,GO:0005622	AT5G52210.1	ATARLB1,ATGB1,GB1	GTP-binding protein 1
novel_mir_540	MD01G1200700		AT5G52280.1		Myosin heavy chain-related protein
novel_mir_1218	MD01G1201100		AT1G55630.1		Pentatricopeptide repeat (PPR) superfamily protein
novel_mir_289	MD01G1201700	GO:0003676,GO:0008270,GO:0003779,GO:0005622	AT5G52380.1		VASCULAR-RELATED NAC-DOMAIN 6
novel_mir_1933	MD01G1204400	GO:0005506,GO:0009055,GO:0016705,GO:0020037,GO:0055114	AT1G64940.1	CYP89A6	cytochrome P450, family 87, subfamily A, polypeptide 6
novel_mir_474	MD01G1204400	GO:0005506,GO:0009055,GO:0016705,GO:0020037,GO:0055114	AT1G64930.1	CYP89A7	cytochrome P450, family 87, subfamily A, polypeptide 7
novel_mir_2070	MD01G1207000		AT5G52530.1		dentin sialophosphoprotein-related
novel_mir_11	MD01G1207400		AT5G52540.1		Protein of unknown function (DUF819)
novel_mir_1264	MD01G1210100		AT5G62650.1		Tic22-like family protein
novel_mir_271	MD01G1211100	GO:0005783	AT4G23630.1	BTI1,RTNLB1	VIRB2-interacting protein 1
novel_mir_1933	MD01G1214300	GO:0016881	AT5G53300.1	UBC10	ubiquitin-conjugating enzyme 10
novel_mir_2074	MD01G1214500	GO:0003700,GO:0006355	AT4G27950.1	CRF4	cytokinin response factor 4
novel_mir_981	MD01G1214600		AT5G53280.1	PDV1	plastid division1
novel_mir_277	MD01G1216000	GO:0003676	AT5G53180.1	ATPTB2,PTB2	polypyrimidine tract-binding protein 2
novel_mir_163	MD01G1218100	GO:0005515	AT3G49260.3	iqd21	IQ-domain 21
novel_mir_387	MD01G1219700		AT5G06160.1	ATO	splicing factor-related
novel_mir_215	MD01G1221000	GO:0003824	AT5G53120.1	ATSPDS3,SPDS3,SPMS	spermidine synthase 3
novel_mir_126	MD01G1224500	GO:0003677,GO:0008270,GO:0006355	AT4G24060.1		Dof-type zinc finger DNA-binding family protein
novel_mir_3129	MD01G1225000		AT5G53130.1	ATCNGC1,CNGC1	cyclic nucleotide gated channel 1
novel_mir_2246	MD01G1225600	GO:0007034,GO:0030904	AT5G53530.1	VPS26A	vacuolar protein sorting 26A
novel_mir_2452	MD01G1225600	GO:0007034,GO:0030904	AT5G53530.1	VPS26A	vacuolar protein sorting 26A
novel_mir_934	MD01G1225600	GO:0007034,GO:0030904	AT5G53530.1	VPS26A	vacuolar protein sorting 26A
novel_mir_1061	MD01G1229100	GO:0008171,GO:0008168,GO:0046983	AT5G54160.1	ATOMT1,OMT1	O-methyltransferase 1
novel_mir_1240	MD01G1231200		AT3G49550.1
novel_mir_1061	MD01G1232900		AT5G42310.1		Pentatricopeptide repeat (PPR-like) superfamily protein
novel_mir_658	MD01G1233500	GO:0005515	AT4G33270.1	CDC20.1	Transducin family protein / WD-40 repeat family protein
novel_mir_558	MD01G1234100	GO:0005515	AT1G15750.1	TPL,WSIP1	Transducin family protein / WD-40 repeat family protein
novel_mir_1030	MD01G1235200	GO:0016491,GO:0055114,GO:0005507	AT5G48100.1	ATLAC15,LAC15,TT10	Laccase/Diphenol oxidase family protein
novel_mir_1652	MD01G1235200	GO:0016491,GO:0055114,GO:0005507	AT5G48100.1	ATLAC15,LAC15,TT10	Laccase/Diphenol oxidase family protein
novel_mir_198	MD01G1235200	GO:0016491,GO:0055114,GO:0005507	AT5G48100.1	ATLAC15,LAC15,TT10	Laccase/Diphenol oxidase family protein
novel_mir_2063	MD01G1235200	GO:0016491,GO:0055114,GO:0005507	AT5G48100.1	ATLAC15,LAC15,TT10	Laccase/Diphenol oxidase family protein
novel_mir_2386	MD01G1235200	GO:0016491,GO:0055114,GO:0005507	AT5G48100.1	ATLAC15,LAC15,TT10	Laccase/Diphenol oxidase family protein
novel_mir_2391	MD01G1235200	GO:0016491,GO:0055114,GO:0005507	AT5G48100.1	ATLAC15,LAC15,TT10	Laccase/Diphenol oxidase family protein
novel_mir_364	MD01G1235200	GO:0016491,GO:0055114,GO:0005507	AT5G48100.1	ATLAC15,LAC15,TT10	Laccase/Diphenol oxidase family protein
novel_mir_464	MD01G1235200	GO:0016491,GO:0055114,GO:0005507	AT5G48100.1	ATLAC15,LAC15,TT10	Laccase/Diphenol oxidase family protein
novel_mir_61	MD01G1235200	GO:0016491,GO:0055114,GO:0005507	AT5G48100.1	ATLAC15,LAC15,TT10	Laccase/Diphenol oxidase family protein
novel_mir_691	MD01G1235200	GO:0016491,GO:0055114,GO:0005507	AT5G48100.1	ATLAC15,LAC15,TT10	Laccase/Diphenol oxidase family protein
novel_mir_698	MD01G1235200	GO:0016491,GO:0055114,GO:0005507	AT5G48100.1	ATLAC15,LAC15,TT10	Laccase/Diphenol oxidase family protein
novel_mir_711	MD01G1235200	GO:0016491,GO:0055114,GO:0005507	AT5G48100.1	ATLAC15,LAC15,TT10	Laccase/Diphenol oxidase family protein
novel_mir_882	MD01G1235200	GO:0016491,GO:0055114,GO:0005507	AT5G48100.1	ATLAC15,LAC15,TT10	Laccase/Diphenol oxidase family protein
novel_mir_3179	MD01G1235900		AT1G77170.1		Tetratricopeptide repeat (TPR)-like superfamily protein
novel_mir_357	MD01G1236400	GO:0006364,GO:0032040,GO:0005515	AT5G16750.1	TOZ	Transducin family protein / WD-40 repeat family protein
novel_mir_626	MD01G1236400	GO:0006364,GO:0032040,GO:0005515	AT5G16750.1	TOZ	Transducin family protein / WD-40 repeat family protein
novel_mir_63	MD01G1236400	GO:0006364,GO:0032040,GO:0005515	AT5G16750.1	TOZ	Transducin family protein / WD-40 repeat family protein
novel_mir_78	MD01G1237100	GO:0016020,GO:0005515,GO:0008080,GO:0008152	AT5G16800.2		Acyl-CoA N-acyltransferases (NAT) superfamily protein
novel_mir_474	MD01G1237800
novel_mir_640	MD02G1000500	GO:0016779,GO:0009058	AT1G05610.1	APS2	ADP-glucose pyrophosphorylase small subunit 2
novel_mir_3982	MD02G1000800		AT3G59910.1		Ankyrin repeat family protein
novel_mir_1174	MD02G1000900		AT3G59920.1	ATGDI2,GDI2	RAB GDP dissociation inhibitor 2
novel_mir_166	MD02G1001200		AT2G44160.1	MTHFR2	methylenetetrahydrofolate reductase 2
novel_mir_1963	MD02G1001900	GO:0055114,GO:0016491,GO:0008270	AT3G03080.1		Zinc-binding dehydrogenase family protein
novel_mir_1042	MD02G1004400	GO:0005515,GO:0042578	AT3G59770.1	SAC9	sacI homology domain-containing protein / WW domain-containing protein
novel_mir_1048	MD02G1004400	GO:0005515,GO:0042578	AT3G59770.1	SAC9	sacI homology domain-containing protein / WW domain-containing protein
novel_mir_124	MD02G1004400	GO:0005515,GO:0042578	AT3G59770.1	SAC9	sacI homology domain-containing protein / WW domain-containing protein
novel_mir_3313	MD02G1004500		AT3G59780.1		Rhodanese/Cell cycle control phosphatase superfamily protein
novel_mir_113	MD02G1004800	GO:0003677,GO:0003899,GO:0006351	AT2G24120.1	PDE319,SCA3	DNA/RNA polymerases superfamily protein
novel_mir_508	MD02G1004800	GO:0003677,GO:0003899,GO:0006351	AT2G24120.1	PDE319,SCA3	DNA/RNA polymerases superfamily protein
novel_mir_3096	MD02G1005500		AT4G30700.1		Pentatricopeptide repeat (PPR) superfamily protein
novel_mir_4057	MD02G1005500		AT4G30700.1		Pentatricopeptide repeat (PPR) superfamily protein
novel_mir_231	MD02G1005600	GO:0016760,GO:0030244,GO:0016020	AT5G17420.1	ATCESA7,CESA7,IRX3,MUR10	Cellulose synthase family protein
novel_mir_4039	MD02G1006300	GO:0016021	AT4G30660.1		Low temperature and salt responsive protein family
novel_mir_113	MD02G1006800	GO:0003723	AT5G57930.2	APO2,emb1629	Arabidopsis thaliana protein of unknown function (DUF794)
novel_mir_152	MD02G1006800	GO:0003723	AT5G57930.2	APO2,emb1629	Arabidopsis thaliana protein of unknown function (DUF794)
novel_mir_508	MD02G1006800	GO:0003723	AT5G57930.2	APO2,emb1629	Arabidopsis thaliana protein of unknown function (DUF794)
novel_mir_549	MD02G1006800	GO:0003723	AT5G57930.2	APO2,emb1629	Arabidopsis thaliana protein of unknown function (DUF794)
novel_mir_555	MD02G1006800	GO:0003723	AT5G57930.2	APO2,emb1629	Arabidopsis thaliana protein of unknown function (DUF794)
novel_mir_607	MD02G1006800	GO:0003723	AT5G57930.2	APO2,emb1629	Arabidopsis thaliana protein of unknown function (DUF794)
novel_mir_2102	MD02G1007200	GO:0005216,GO:0006811,GO:0055085,GO:0016020	AT5G57940.1	ATCNGC5,CNGC5	cyclic nucleotide gated channel 5
novel_mir_2102	MD02G1007200	GO:0005216,GO:0006811,GO:0055085,GO:0016020,GO:0016746,GO:0008152,GO:0008415	AT5G57940.1	ATCNGC5,CNGC5	cyclic nucleotide gated channel 5
novel_mir_45	MD02G1007300	GO:0016021	AT2G24170.1		Endomembrane protein 70 protein family
novel_mir_2102	MD02G1007600	GO:0004177,GO:0006508,GO:0005622	AT2G24200.1		Cytosol aminopeptidase family protein
novel_mir_2102	MD02G1007600	GO:0004177,GO:0006508,GO:0005622	AT4G30920.1		Cytosol aminopeptidase family protein
novel_mir_1270	MD02G1009200
novel_mir_280	MD02G1009200
novel_mir_215	MD02G1010300	GO:0008889,GO:0006071	AT5G58170.1	SVL5	SHV3-like 5
novel_mir_286	MD02G1013600	GO:0003924,GO:0005525	AT1G06220.1	CLO,GFA1,MEE5	Ribosomal protein S5/Elongation factor G/III/V family protein
novel_mir_4030	MD02G1013600	GO:0003924,GO:0005525	AT1G06220.1	CLO,GFA1,MEE5	Ribosomal protein S5/Elongation factor G/III/V family protein
novel_mir_417	MD02G1014000
novel_mir_417	MD02G1014100		AT2G13100.2		Major facilitator superfamily protein
novel_mir_1963	MD02G1019200		AT5G20380.1	PHT4;5	phosphate transporter 4;5
novel_mir_66	MD02G1019200		AT5G20380.1	PHT4;5	phosphate transporter 4;5
novel_mir_187	MD02G1019900	GO:0005515	AT1G09070.1	(AT)SRC2,SRC2	soybean gene regulated by cold-2
novel_mir_164	MD02G1020700	GO:0004427,GO:0009678,GO:0015992,GO:0016020	AT1G15690.1	ATAVP3,AtVHP1;1,AVP-3,AVP1	Inorganic H pyrophosphatase family protein
novel_mir_164	MD02G1020700	GO:0004665,GO:0008977,GO:0006571,GO:0055114,GO:0016616,GO:0048037,GO:0004427,GO:0009678,GO:0015992,GO:0016020,GO:0004616,GO:0006098,GO:0016491	AT1G15690.1	ATAVP3,AtVHP1;1,AVP-3,AVP1	Inorganic H pyrophosphatase family protein
novel_mir_638	MD02G1022300		AT5G20280.1	ATSPS1F,SPS1F	sucrose phosphate synthase 1F
novel_mir_638	MD02G1022300	GO:0009058,GO:0005985	AT5G20280.1	ATSPS1F,SPS1F	sucrose phosphate synthase 1F
novel_mir_670	MD02G1023800	GO:0004112	AT4G18930.1		RNA ligase/cyclic nucleotide phosphodiesterase family protein
novel_mir_1597	MD02G1026100	GO:0043531,GO:0006915,GO:0005524	AT5G18360.1		Disease resistance protein (TIR-NBS-LRR class) family
novel_mir_3020	MD02G1026100	GO:0043531,GO:0007165,GO:0005515,GO:0005622,GO:0045087,GO:0031224,GO:0004888,GO:0006915,GO:0005524	AT5G36930.2		Disease resistance protein (TIR-NBS-LRR class) family
novel_mir_3020	MD02G1026100	GO:0005515,GO:0043531,GO:0007165,GO:0005622,GO:0045087,GO:0031224,GO:0004888,GO:0006915,GO:0005524	AT5G17680.1		disease resistance protein (TIR-NBS-LRR class), putative
novel_mir_3020	MD02G1026100	GO:0005515,GO:0043531,GO:0007165,GO:0005622,GO:0045087,GO:0031224,GO:0004888,GO:0006915,GO:0005524	AT5G36930.2		Disease resistance protein (TIR-NBS-LRR class) family
novel_mir_3063	MD02G1026500	GO:0003677,GO:0046983	AT3G42170.1		BED zinc finger ;hAT family dimerisation domain
novel_mir_3164	MD02G1026800	GO:0005509,GO:0007165,GO:0005578	AT2G43290.1	MSS3	Calcium-binding EF-hand family protein
novel_mir_113	MD02G1027700	GO:0005515	AT3G15880.2	TPR4,WSIP2	WUS-interacting protein 2
novel_mir_508	MD02G1027700	GO:0005515	AT3G15880.2	TPR4,WSIP2	WUS-interacting protein 2
novel_mir_3032	MD02G1028100		AT3G33530.1		Transducin family protein / WD-40 repeat family protein
novel_mir_211	MD02G1029200	GO:0005507,GO:0009055	AT5G15390.1		tRNA/rRNA methyltransferase (SpoU) family protein
novel_mir_2171	MD02G1029200	GO:0005507,GO:0009055	AT5G15390.1		tRNA/rRNA methyltransferase (SpoU) family protein
novel_mir_1963	MD02G1031900	GO:0007165,GO:0005515,GO:0005622,GO:0045087,GO:0031224,GO:0004888	AT5G17680.1		disease resistance protein (TIR-NBS-LRR class), putative
novel_mir_66	MD02G1031900	GO:0007165,GO:0005515,GO:0005622,GO:0045087,GO:0031224,GO:0004888	AT5G17680.1		disease resistance protein (TIR-NBS-LRR class), putative
novel_mir_2297	MD02G1034100		AT4G32400.1	ATBT1,EMB104,EMB42,SHS1	Mitochondrial substrate carrier family protein
novel_mir_87	MD02G1034600		AT1G55270.1		Galactose oxidase/kelch repeat superfamily protein
novel_mir_480	MD02G1038400	GO:0007165,GO:0005515,GO:0005622,GO:0045087,GO:0031224,GO:0004888	AT4G11170.1		Disease resistance protein (TIR-NBS-LRR class) family
novel_mir_3020	MD02G1038700	GO:0005515	AT5G36930.2		Disease resistance protein (TIR-NBS-LRR class) family
novel_mir_8	MD02G1039600		AT1G14920.1	GAI,RGA2	GRAS family transcription factor family protein
novel_mir_3627	MD02G1040100	GO:0008508,GO:0006814,GO:0016020	AT2G26900.1		Sodium Bile acid symporter family
novel_mir_271	MD02G1041700	GO:0043531,GO:0007165,GO:0005515,GO:0005622,GO:0045087,GO:0031224,GO:0004888,GO:0006915,GO:0005524	AT5G36930.2		Disease resistance protein (TIR-NBS-LRR class) family
novel_mir_277	MD02G1042600	GO:0022857,GO:0055085,GO:0016021,GO:0031072,GO:0016747	AT2G26890.1	GRV2,KAM2	DNAJ heat shock N-terminal domain-containing protein
novel_mir_336	MD02G1043600		AT2G46225.2	ABIL1	ABI-1-like 1
novel_mir_3630	MD02G1043700	GO:0005089	AT3G24620.1	ATROPGEF8,ROPGEF8	RHO guanyl-nucleotide exchange factor 8
novel_mir_2174	MD02G1044800		AT1G45688.1
novel_mir_505	MD02G1047000	GO:0003777,GO:0005524,GO:0007018	AT3G16060.1		ATP binding microtubule motor family protein
novel_mir_558	MD02G1047000
novel_mir_2002	MD02G1047600	GO:0004672,GO:0006468	AT1G65790.1	ARK1,RK1	receptor kinase 1
novel_mir_53	MD02G1047600	GO:0004672,GO:0006468	AT1G65790.1	ARK1,RK1	receptor kinase 1
novel_mir_44	MD02G1047800		AT4G32350.1		Regulator of Vps4 activity in the MVB pathway protein
novel_mir_470	MD02G1048100		AT3G13227.1		serine-rich protein-related
novel_mir_163	MD02G1049300		AT5G63150.1
novel_mir_119	MD02G1049400		ATCG00500.1		acetyl-CoA carboxylase carboxyl transferase subunit beta
novel_mir_1220	MD02G1049400		ATCG00500.1		acetyl-CoA carboxylase carboxyl transferase subunit beta
novel_mir_532	MD02G1049800	GO:0016491,GO:0008152,GO:0055114	AT3G24503.1	ALDH1A,ALDH2C4,REF1	aldehyde dehydrogenase 2C4
novel_mir_532	MD02G1050000	GO:0016491,GO:0008152,GO:0055114	AT3G24503.1	ALDH1A,ALDH2C4,REF1	aldehyde dehydrogenase 2C4
novel_mir_302	MD02G1050800	GO:0016491,GO:0016706,GO:0055114,GO:0000398,GO:0005681	AT1G06620.1		2-oxoglutarate (2OG) and Fe(II)-dependent oxygenase superfamily protein
novel_mir_3995	MD02G1050800	GO:0016491,GO:0016706,GO:0055114,GO:0000398,GO:0005681	AT1G06620.1		2-oxoglutarate (2OG) and Fe(II)-dependent oxygenase superfamily protein
novel_mir_3995	MD02G1050800	GO:0016491,GO:0016706,GO:0055114	AT1G06620.1		2-oxoglutarate (2OG) and Fe(II)-dependent oxygenase superfamily protein
novel_mir_609	MD02G1052600		AT4G13360.1		ATP-dependent caseinolytic (Clp) protease/crotonase family protein
novel_mir_3020	MD02G1053100	GO:0005515,GO:0043531,GO:0007165,GO:0005622,GO:0045087,GO:0031224,GO:0004888,GO:0006915,GO:0005524	AT5G36930.2		Disease resistance protein (TIR-NBS-LRR class) family
novel_mir_3020	MD02G1053100	GO:0005515,GO:0043531,GO:0006915,GO:0005524	AT5G36930.2		Disease resistance protein (TIR-NBS-LRR class) family
novel_mir_3020	MD02G1053100		AT5G36930.1		Disease resistance protein (TIR-NBS-LRR class) family
novel_mir_3020	MD02G1053100	GO:0005515	AT1G27180.1		disease resistance protein (TIR-NBS-LRR class), putative
novel_mir_1083	MD02G1053600	GO:0043531,GO:0006915,GO:0005524	AT5G36930.2		Disease resistance protein (TIR-NBS-LRR class) family
novel_mir_2427	MD02G1059600	GO:0016020	AT5G37000.1		Exostosin family protein
novel_mir_44	MD02G1059900	GO:0004672,GO:0005524,GO:0006468,GO:0005515,GO:0043531,GO:0006915	AT3G14470.1		NB-ARC domain-containing disease resistance protein
novel_mir_191	MD02G1060500	GO:0004576,GO:0006486,GO:0016020	AT5G19690.1	STT3A	staurosporin and temperature sensitive 3-like A
novel_mir_1595	MD02G1060900	GO:0005515	AT5G19680.1		Leucine-rich repeat (LRR) family protein
novel_mir_1973	MD02G1061400
novel_mir_1973	MD02G1061400		AT5G19950.1		Domain of unknown function (DUF1767)
novel_mir_53	MD02G1061400		AT5G19950.1		Domain of unknown function (DUF1767)
novel_mir_665	MD02G1063000		AT3G24450.1		Heavy metal transport/detoxification superfamily protein
novel_mir_4117	MD02G1063100		AT4G13350.1	NIG	NSP (nuclear shuttle protein)-interacting GTPase
novel_mir_665	MD02G1063100	GO:0008060,GO:0008270,GO:0032312	AT4G13350.1	NIG	NSP (nuclear shuttle protein)-interacting GTPase
novel_mir_833	MD02G1063400	GO:0043531,GO:0006915,GO:0005524	AT5G17680.1		disease resistance protein (TIR-NBS-LRR class), putative
novel_mir_2171	MD02G1063800	GO:0005515,GO:0043531,GO:0007165,GO:0005622,GO:0045087,GO:0031224,GO:0004888,GO:0006915,GO:0005524	AT5G36930.2		Disease resistance protein (TIR-NBS-LRR class) family
novel_mir_3020	MD02G1063800	GO:0005515,GO:0043531,GO:0007165,GO:0005622,GO:0045087,GO:0031224,GO:0004888,GO:0006915,GO:0005524	AT5G36930.2		Disease resistance protein (TIR-NBS-LRR class) family
novel_mir_532	MD02G1065600		AT2G19880.2		Nucleotide-diphospho-sugar transferases superfamily protein
novel_mir_680	MD02G1065800
novel_mir_166	MD02G1068800	GO:0004222,GO:0006508,GO:0008270	AT1G51980.1		Insulinase (Peptidase family M16) protein
novel_mir_44	MD02G1070100	GO:0004672,GO:0005524,GO:0006468,GO:0043531,GO:0006915	AT2G28970.1		Leucine-rich repeat protein kinase family protein
novel_mir_44	MD02G1070100	GO:0043531,GO:0006915,GO:0005524	AT3G14470.1		NB-ARC domain-containing disease resistance protein
novel_mir_614	MD02G1071900	GO:0043531,GO:0006915,GO:0005524	AT3G14460.1		LRR and NB-ARC domains-containing disease resistance protein
novel_mir_3435	MD02G1076000		AT5G56780.1	ATET2,ET2	effector of transcription2
novel_mir_231	MD02G1077500	GO:0004672,GO:0005524,GO:0006468	AT4G28540.1	CKL6,PAPK1	casein kinase I-like 6
novel_mir_68	MD02G1079200	GO:0004553,GO:0005975,GO:0004565,GO:0009341	AT4G26140.1	BGAL12	beta-galactosidase 12
novel_mir_3083	MD02G1079300		AT3G60310.1
novel_mir_3120	MD02G1079300		AT3G60310.1
novel_mir_2002	MD02G1080400		AT5G56980.1
novel_mir_2373	MD02G1081600	GO:0030528,GO:0006355	AT5G56960.1		basic helix-loop-helix (bHLH) DNA-binding family protein
novel_mir_1321	MD02G1084400	GO:0004672,GO:0005524,GO:0006468,GO:0004674	AT4G33080.1		AGC (cAMP-dependent, cGMP-dependent and protein kinase C) kinase family protein
novel_mir_3998	MD02G1085400		AT5G57070.1		hydroxyproline-rich glycoprotein family protein
novel_mir_1267	MD02G1085900	GO:0005515,GO:0008236,GO:0006508,GO:0003700,GO:0006355,GO:0005634	AT5G20520.1	WAV2	alpha/beta-Hydrolases superfamily protein
novel_mir_2297	MD02G1086400	GO:0008374,GO:0006629,GO:0004607	AT5G13640.1	ATPDAT,PDAT,PDAT1	phospholipid:diacylglycerol acyltransferase
novel_mir_111	MD02G1087500	GO:0000062,GO:0003677	AT5G35550.1	ATMYB123,ATTT2,MYB123,TT2	Duplicated homeodomain-like superfamily protein
novel_mir_2379	MD02G1087500	GO:0003677	AT5G14750.1	ATMYB66,MYB66,WER,WER1	myb domain protein 66
novel_mir_2760	MD02G1087500	GO:0000062,GO:0003677	AT5G35550.1	ATMYB123,ATTT2,MYB123,TT2	Duplicated homeodomain-like superfamily protein
novel_mir_404	MD02G1087500	GO:0000062,GO:0003677	AT5G35550.1	ATMYB123,ATTT2,MYB123,TT2	Duplicated homeodomain-like superfamily protein
novel_mir_437	MD02G1087500	GO:0000062,GO:0003677	AT5G35550.1	ATMYB123,ATTT2,MYB123,TT2	Duplicated homeodomain-like superfamily protein
novel_mir_77	MD02G1087500	GO:0003677	AT5G14750.1	ATMYB66,MYB66,WER,WER1	myb domain protein 66
novel_mir_1270	MD02G1087700	GO:0003677	AT2G47460.1	ATMYB12,MYB12,PFG1	myb domain protein 12
novel_mir_29	MD02G1087700	GO:0003677	AT2G47460.1	ATMYB12,MYB12,PFG1	myb domain protein 12
novel_mir_1256	MD02G1088500		AT2G06210.1	ELF8,VIP6	binding
novel_mir_144	MD02G1088500		AT2G06210.1	ELF8,VIP6	binding
novel_mir_1726	MD02G1088500		AT2G06210.1	ELF8,VIP6	binding
novel_mir_505	MD02G1090600		AT5G41980.1
novel_mir_13	MD02G1097700
novel_mir_3953	MD02G1097700
novel_mir_1174	MD02G1097900	GO:0004672,GO:0005524,GO:0006468,GO:0007165,GO:0005515,GO:0005622,GO:0045087,GO:0031224,GO:0004888	AT4G12020.2	ATWRKY19,MAPKKK11,MEKK4,WRKY19	protein kinase family protein
novel_mir_1174	MD02G1099000	GO:0005515,GO:0043531,GO:0007165,GO:0005622,GO:0045087,GO:0031224,GO:0004888,GO:0006915,GO:0005524	AT5G17680.1		disease resistance protein (TIR-NBS-LRR class), putative
novel_mir_141	MD02G1099000	GO:0005515,GO:0043531,GO:0006915,GO:0005524	AT5G17680.1		disease resistance protein (TIR-NBS-LRR class), putative
novel_mir_141	MD02G1099000	GO:0005515,GO:0043531,GO:0007165,GO:0005622,GO:0045087,GO:0031224,GO:0004888,GO:0006915,GO:0005524	AT5G18350.1		Disease resistance protein (TIR-NBS-LRR class) family
novel_mir_141	MD02G1099000	GO:0043531,GO:0006915,GO:0005524	AT5G17680.1		disease resistance protein (TIR-NBS-LRR class), putative
novel_mir_319	MD02G1099000	GO:0005515,GO:0043531,GO:0006915,GO:0005524	AT5G17680.1		disease resistance protein (TIR-NBS-LRR class), putative
novel_mir_319	MD02G1099000	GO:0005515,GO:0043531,GO:0007165,GO:0005622,GO:0045087,GO:0031224,GO:0004888,GO:0006915,GO:0005524	AT5G17680.1		disease resistance protein (TIR-NBS-LRR class), putative
novel_mir_1928	MD02G1099400	GO:0015979,GO:0009522,GO:0009579,GO:0016021	ATCG00350.1		Photosystem I, PsaA/PsaB protein
novel_mir_2002	MD02G1099400	GO:0015979,GO:0009522,GO:0009579,GO:0016021	ATCG00350.1		Photosystem I, PsaA/PsaB protein
novel_mir_2169	MD02G1099400	GO:0015979,GO:0009522,GO:0009579,GO:0016021	ATCG00350.1		Photosystem I, PsaA/PsaB protein
novel_mir_3091	MD02G1099400	GO:0015979,GO:0009522,GO:0009579,GO:0016021	ATCG00350.1		Photosystem I, PsaA/PsaB protein
novel_mir_4010	MD02G1099400	GO:0015979,GO:0009522,GO:0009579,GO:0016021	ATCG00350.1		Photosystem I, PsaA/PsaB protein
novel_mir_53	MD02G1099400	GO:0015979,GO:0009522,GO:0009579,GO:0016021	ATCG00350.1		Photosystem I, PsaA/PsaB protein
novel_mir_532	MD02G1100300	GO:0016020	AT2G03140.2		alpha/beta-Hydrolases superfamily protein
novel_mir_858	MD02G1100300
novel_mir_1174	MD02G1100800	GO:0005515,GO:0043531,GO:0007165,GO:0005622,GO:0045087,GO:0031224,GO:0004888,GO:0006915,GO:0005524	AT5G17680.1		disease resistance protein (TIR-NBS-LRR class), putative
novel_mir_1174	MD02G1100800	GO:0005515,GO:0043531,GO:0007165,GO:0005622,GO:0045087,GO:0031224,GO:0004888,GO:0006915,GO:0005524	AT4G16920.1		Disease resistance protein (TIR-NBS-LRR class) family
novel_mir_1174	MD02G1100900	GO:0007165,GO:0005515,GO:0005622,GO:0045087,GO:0031224,GO:0004888	AT5G36930.2		Disease resistance protein (TIR-NBS-LRR class) family
novel_mir_1174	MD02G1101700	GO:0005515,GO:0043531,GO:0007165,GO:0005622,GO:0045087,GO:0031224,GO:0004888,GO:0006915,GO:0005524	AT5G17680.1		disease resistance protein (TIR-NBS-LRR class), putative
novel_mir_1025	MD02G1102200		AT4G33250.1	ATTIF3K1,EIF3K,TIF3K1	eukaryotic translation initiation factor 3K
novel_mir_257	MD02G1102200		AT4G33250.1	ATTIF3K1,EIF3K,TIF3K1	eukaryotic translation initiation factor 3K
novel_mir_3968	MD02G1102200		AT4G33250.1	ATTIF3K1,EIF3K,TIF3K1	eukaryotic translation initiation factor 3K
novel_mir_620	MD02G1102200		AT4G33250.1	ATTIF3K1,EIF3K,TIF3K1	eukaryotic translation initiation factor 3K
novel_mir_85	MD02G1102200		AT4G33250.1	ATTIF3K1,EIF3K,TIF3K1	eukaryotic translation initiation factor 3K
novel_mir_141	MD02G1105000	GO:0043531,GO:0006915,GO:0005524,GO:0055114,GO:0016491	AT4G33150.1	LKR,LKR/SDH,SDH	lysine-ketoglutarate reductase/saccharopine dehydrogenase bifunctional enzyme
novel_mir_319	MD02G1106800	GO:0005515	AT1G69550.1		disease resistance protein (TIR-NBS-LRR class)
novel_mir_201	MD02G1108000		AT5G63870.1	ATPP7,PP7	serine/threonine phosphatase 7
novel_mir_3006	MD02G1108500	GO:0004420,GO:0050662,GO:0015936,GO:0055114	AT1G76490.1	HMG1,HMGR1	hydroxy methylglutaryl CoA reductase 1
novel_mir_1174	MD02G1109700	GO:0043531,GO:0007165,GO:0005515,GO:0005622,GO:0045087,GO:0031224,GO:0004888,GO:0006915,GO:0005524	AT4G11170.1		Disease resistance protein (TIR-NBS-LRR class) family
novel_mir_1174	MD02G1109700	GO:0005515,GO:0043531,GO:0007165,GO:0005622,GO:0045087,GO:0031224,GO:0004888,GO:0006915,GO:0005524	AT5G36930.2		Disease resistance protein (TIR-NBS-LRR class) family
novel_mir_141	MD02G1109700	GO:0005515	AT3G25510.1		disease resistance protein (TIR-NBS-LRR class), putative
novel_mir_141	MD02G1109700	GO:0005515,GO:0043531,GO:0007165,GO:0005622,GO:0045087,GO:0031224,GO:0004888,GO:0006915,GO:0005524	AT5G36930.2		Disease resistance protein (TIR-NBS-LRR class) family
novel_mir_558	MD02G1109700	GO:0043531,GO:0007165,GO:0005515,GO:0005622,GO:0045087,GO:0031224,GO:0004888,GO:0006915,GO:0005524	AT4G11170.1		Disease resistance protein (TIR-NBS-LRR class) family
novel_mir_987	MD02G1110600		AT1G09820.1		Pentatricopeptide repeat (PPR-like) superfamily protein
novel_mir_69	MD02G1111300		AT5G46330.1	FLS2	Leucine-rich receptor-like protein kinase family protein
novel_mir_1174	MD02G1111800	GO:0007165,GO:0005515,GO:0005622,GO:0045087,GO:0031224,GO:0004888	AT4G11170.1		Disease resistance protein (TIR-NBS-LRR class) family
novel_mir_1174	MD02G1112400	GO:0043531,GO:0007165,GO:0005515,GO:0005622,GO:0045087,GO:0031224,GO:0004888,GO:0006915,GO:0005524	AT5G36930.2		Disease resistance protein (TIR-NBS-LRR class) family
novel_mir_141	MD02G1112400	GO:0043531,GO:0007165,GO:0005515,GO:0005622,GO:0045087,GO:0031224,GO:0004888,GO:0006915,GO:0005524	AT5G36930.2		Disease resistance protein (TIR-NBS-LRR class) family
novel_mir_507	MD02G1113400		AT1G20823.1		RING/U-box superfamily protein
novel_mir_4020	MD02G1113900	GO:0003723,GO:0004540	AT2G17510.1	EMB2763	ribonuclease II family protein
novel_mir_1253	MD02G1114100		AT1G42540.1	ATGLR3.3,GLR3.3	glutamate receptor 3.3
novel_mir_140	MD02G1114100		AT1G42540.1	ATGLR3.3,GLR3.3	glutamate receptor 3.3
novel_mir_1553	MD02G1114100		AT1G42540.1	ATGLR3.3,GLR3.3	glutamate receptor 3.3
novel_mir_2246	MD02G1114100		AT1G42540.1	ATGLR3.3,GLR3.3	glutamate receptor 3.3
novel_mir_2452	MD02G1114100		AT1G42540.1	ATGLR3.3,GLR3.3	glutamate receptor 3.3
novel_mir_285	MD02G1114100		AT1G42540.1	ATGLR3.3,GLR3.3	glutamate receptor 3.3
novel_mir_290	MD02G1114100		AT1G42540.1	ATGLR3.3,GLR3.3	glutamate receptor 3.3
novel_mir_4075	MD02G1114100		AT1G42540.1	ATGLR3.3,GLR3.3	glutamate receptor 3.3
novel_mir_825	MD02G1114100		AT1G42540.1	ATGLR3.3,GLR3.3	glutamate receptor 3.3
novel_mir_934	MD02G1114100		AT1G42540.1	ATGLR3.3,GLR3.3	glutamate receptor 3.3
novel_mir_1629	MD02G1114500	GO:0004672,GO:0005524,GO:0006468	AT2G17530.1		Protein kinase superfamily protein
novel_mir_285	MD02G1114500	GO:0004672,GO:0005524,GO:0006468	AT4G35500.1		Protein kinase superfamily protein
novel_mir_285	MD02G1114500	GO:0004672,GO:0005524,GO:0006468	AT2G17530.1		Protein kinase superfamily protein
novel_mir_3651	MD02G1114700	GO:0005524,GO:0030983,GO:0006298	AT4G35520.1	ATMLH3,MLH3	MUTL protein homolog 3
novel_mir_3627	MD02G1115100	GO:0003677,GO:0006306	AT5G49160.1	DDM2,DMT01,DMT1,MET1,MET2,METI	methyltransferase 1
novel_mir_1174	MD02G1115300	GO:0043531,GO:0007165,GO:0005515,GO:0005622,GO:0045087,GO:0031224,GO:0004888,GO:0006915,GO:0005524	AT5G41750.1		Disease resistance protein (TIR-NBS-LRR class) family
novel_mir_1174	MD02G1115400	GO:0005524,GO:0022857,GO:0055085,GO:0016021,GO:0005515,GO:0043531,GO:0007165,GO:0005622,GO:0045087,GO:0031224,GO:0004888,GO:0006915	AT3G51490.2	TMT3	tonoplast monosaccharide transporter3
novel_mir_1174	MD02G1115400	GO:0005515,GO:0043531,GO:0007165,GO:0005622,GO:0045087,GO:0031224,GO:0004888,GO:0006915,GO:0005524	AT5G36930.2		Disease resistance protein (TIR-NBS-LRR class) family
novel_mir_1174	MD02G1115400	GO:0043531,GO:0007165,GO:0005515,GO:0005622,GO:0045087,GO:0031224,GO:0004888,GO:0006915,GO:0005524	AT5G36930.2		Disease resistance protein (TIR-NBS-LRR class) family
novel_mir_1174	MD02G1115400	GO:0005515,GO:0043531,GO:0007165,GO:0005622,GO:0045087,GO:0031224,GO:0004888,GO:0006915,GO:0005524	AT5G17680.1		disease resistance protein (TIR-NBS-LRR class), putative
novel_mir_1174	MD02G1115400	GO:0005515,GO:0043531,GO:0007165,GO:0005622,GO:0045087,GO:0031224,GO:0004888,GO:0006915,GO:0005524	AT5G36930.1		Disease resistance protein (TIR-NBS-LRR class) family
novel_mir_141	MD02G1115400	GO:0043531,GO:0006915,GO:0005524	AT5G36930.2		Disease resistance protein (TIR-NBS-LRR class) family
novel_mir_141	MD02G1115400	GO:0005515,GO:0043531,GO:0007165,GO:0005622,GO:0045087,GO:0031224,GO:0004888,GO:0006915,GO:0005524	AT5G36930.1		Disease resistance protein (TIR-NBS-LRR class) family
novel_mir_141	MD02G1115400	GO:0005515,GO:0043531,GO:0007165,GO:0005622,GO:0045087,GO:0031224,GO:0004888,GO:0006915,GO:0005524	AT5G17680.1		disease resistance protein (TIR-NBS-LRR class), putative
novel_mir_141	MD02G1115400	GO:0005524,GO:0022857,GO:0055085,GO:0016021,GO:0005515,GO:0043531,GO:0007165,GO:0005622,GO:0045087,GO:0031224,GO:0004888,GO:0006915	AT3G51490.2	TMT3	tonoplast monosaccharide transporter3
novel_mir_141	MD02G1115400	GO:0005515,GO:0043531,GO:0007165,GO:0005622,GO:0045087,GO:0031224,GO:0004888,GO:0006915,GO:0005524	AT5G36930.2		Disease resistance protein (TIR-NBS-LRR class) family
novel_mir_141	MD02G1115400	GO:0043531,GO:0007165,GO:0005515,GO:0005622,GO:0045087,GO:0031224,GO:0004888,GO:0006915,GO:0005524	AT5G36930.2		Disease resistance protein (TIR-NBS-LRR class) family
novel_mir_141	MD02G1115400	GO:0005515,GO:0043531,GO:0006915,GO:0005524	AT5G44510.1	TAO1	target of AVRB operation1
novel_mir_141	MD02G1115400	GO:0005515,GO:0043531,GO:0006915,GO:0005524	AT5G36930.1		Disease resistance protein (TIR-NBS-LRR class) family
novel_mir_558	MD02G1115400	GO:0043531,GO:0007165,GO:0005515,GO:0005622,GO:0045087,GO:0031224,GO:0004888,GO:0006915,GO:0005524	AT5G36930.2		Disease resistance protein (TIR-NBS-LRR class) family
novel_mir_1174	MD02G1115500	GO:0007165,GO:0005515,GO:0005622,GO:0045087,GO:0031224,GO:0004888	AT4G11170.1		Disease resistance protein (TIR-NBS-LRR class) family
novel_mir_417	MD02G1116900	GO:0005515	AT1G03670.1		ankyrin repeat family protein
novel_mir_417	MD02G1116900	GO:0005515	AT4G03500.1		Ankyrin repeat family protein
novel_mir_417	MD02G1116900	GO:0005515	AT4G03480.1		Ankyrin repeat family protein
novel_mir_215	MD02G1119200	GO:0008152	AT4G35630.1	PSAT	phosphoserine aminotransferase
novel_mir_96	MD02G1119800	GO:0016844,GO:0009058	AT3G51430.1	SSL5,YLS2	Calcium-dependent phosphotriesterase superfamily protein
novel_mir_3697	MD02G1119900		AT1G26910.1	RPL10B	Ribosomal protein L16p/L10e family protein
novel_mir_1153	MD02G1121300		AT4G35730.1		Regulator of Vps4 activity in the MVB pathway protein
novel_mir_2074	MD02G1121300		AT4G35730.1		Regulator of Vps4 activity in the MVB pathway protein
novel_mir_3953	MD02G1121300		AT4G35730.1		Regulator of Vps4 activity in the MVB pathway protein
novel_mir_448	MD02G1121300		AT4G35730.1		Regulator of Vps4 activity in the MVB pathway protein
novel_mir_539	MD02G1122400		AT4G35770.1	ATSEN1,DIN1,SEN1	Rhodanese/Cell cycle control phosphatase superfamily protein
novel_mir_3598	MD02G1124000		AT3G51290.2		Protein of unknown function (DUF630) ;Protein of unknown function (DUF632)
novel_mir_2297	MD02G1124600	GO:0005634	AT3G01160.1
novel_mir_3598	MD02G1124600		AT3G01160.1
novel_mir_3598	MD02G1124600	GO:0005634	AT3G01160.1
novel_mir_2169	MD02G1126400		AT3G51310.1	VPS35C	VPS35 homolog C
novel_mir_4039	MD02G1127900	GO:0005515	AT3G51280.1		Tetratricopeptide repeat (TPR)-like superfamily protein
novel_mir_11	MD02G1128700	GO:0004559,GO:0005975,GO:0015923,GO:0006013,GO:0004553,GO:0008270	AT5G66150.1		Glycosyl hydrolase family 38 protein
novel_mir_157	MD02G1132600	GO:0016773,GO:0005515	AT2G17930.1		Phosphatidylinositol 3- and 4-kinase family protein with FAT domain
novel_mir_710	MD02G1132600	GO:0016773,GO:0005515	AT2G17930.1		Phosphatidylinositol 3- and 4-kinase family protein with FAT domain
novel_mir_517	MD02G1135700
novel_mir_215	MD02G1136800	GO:0008168,GO:0008152	AT3G51070.1		S-adenosyl-L-methionine-dependent methyltransferases superfamily protein
novel_mir_100	MD02G1139700	GO:0006950,GO:0009415	AT3G50980.1	XERO1	dehydrin xero 1
novel_mir_1061	MD02G1143600		AT3G47840.1		Tetratricopeptide repeat (TPR)-like superfamily protein
novel_mir_1083	MD02G1147600	GO:0006886,GO:0016192,GO:0005083	AT4G36630.1	EMB2754	Vacuolar sorting protein 39
novel_mir_1256	MD02G1148800		AT5G66770.1		GRAS family transcription factor
novel_mir_144	MD02G1148800		AT5G66770.1		GRAS family transcription factor
novel_mir_1726	MD02G1148800		AT5G66770.1		GRAS family transcription factor
novel_mir_3697	MD02G1150500	GO:0005515	AT3G50690.1		Leucine-rich repeat (LRR) family protein
novel_mir_1139	MD02G1151200		AT4G36680.1		Tetratricopeptide repeat (TPR)-like superfamily protein
novel_mir_658	MD02G1151400	GO:0003899,GO:0006351,GO:0005634	AT5G49530.1		SIN-like family protein
novel_mir_1017	MD02G1152400		AT2G36430.1		Plant protein of unknown function (DUF247)
novel_mir_237	MD02G1152400		AT2G36430.1		Plant protein of unknown function (DUF247)
novel_mir_28	MD02G1152400		AT2G36430.1		Plant protein of unknown function (DUF247)
novel_mir_1257	MD02G1153100
novel_mir_3598	MD02G1154900		AT2G01390.1		Tetratricopeptide repeat (TPR)-like superfamily protein
novel_mir_144	MD02G1156600		AT5G66631.1		Tetratricopeptide repeat (TPR)-like superfamily protein
novel_mir_1726	MD02G1156600		AT5G66631.1		Tetratricopeptide repeat (TPR)-like superfamily protein
novel_mir_1267	MD02G1159300		AT3G50380.1		Protein of unknown function (DUF1162)
novel_mir_876	MD02G1159300	GO:0008104	AT3G50380.1		Protein of unknown function (DUF1162)
novel_mir_323	MD02G1159700	GO:0004499,GO:0050660,GO:0050661,GO:0055114,GO:0003677,GO:0006355	AT3G18990.1	REM39,VRN1	AP2/B3-like transcriptional factor family protein
novel_mir_751	MD02G1160800		AT2G23520.1		Pyridoxal phosphate (PLP)-dependent transferases superfamily protein
novel_mir_532	MD02G1161700	GO:0000156,GO:0000160,GO:0006355,GO:0000155,GO:0007165,GO:0016020,GO:0005515,GO:0005524	AT1G66340.1	AtETR1,EIN1,ETR,ETR1	Signal transduction histidine kinase, hybrid-type, ethylene sensor
novel_mir_532	MD02G1161700	GO:0000156,GO:0000160,GO:0006355,GO:0000155,GO:0007165,GO:0016020,GO:0005524	AT1G66340.1	AtETR1,EIN1,ETR,ETR1	Signal transduction histidine kinase, hybrid-type, ethylene sensor
novel_mir_1218	MD02G1164300	GO:0043531,GO:0006915,GO:0005524	AT5G66910.1		Disease resistance protein (CC-NBS-LRR class) family
novel_mir_177	MD02G1164300	GO:0043531,GO:0006915,GO:0005524	AT5G66910.1		Disease resistance protein (CC-NBS-LRR class) family
novel_mir_177	MD02G1164400	GO:0043531,GO:0006915,GO:0005524	AT5G66900.1		Disease resistance protein (CC-NBS-LRR class) family
novel_mir_177	MD02G1164700	GO:0043531,GO:0006915,GO:0005524	AT5G66900.1		Disease resistance protein (CC-NBS-LRR class) family
novel_mir_177	MD02G1164800	GO:0043531,GO:0006915,GO:0005524	AT5G66900.1		Disease resistance protein (CC-NBS-LRR class) family
novel_mir_177	MD02G1165300	GO:0043531,GO:0005524,GO:0006915	AT5G66900.1		Disease resistance protein (CC-NBS-LRR class) family
novel_mir_201	MD02G1165300
novel_mir_177	MD02G1165400	GO:0043531,GO:0006915,GO:0005524	AT5G66900.1		Disease resistance protein (CC-NBS-LRR class) family
novel_mir_177	MD02G1165500	GO:0043531,GO:0006915,GO:0005524	AT5G66900.1		Disease resistance protein (CC-NBS-LRR class) family
novel_mir_2305	MD02G1165600		AT5G66910.1		Disease resistance protein (CC-NBS-LRR class) family
novel_mir_2305	MD02G1166100	GO:0043531,GO:0006915,GO:0005524	AT5G66900.1		Disease resistance protein (CC-NBS-LRR class) family
novel_mir_177	MD02G1166300	GO:0043531,GO:0006915,GO:0005524	AT5G66900.1		Disease resistance protein (CC-NBS-LRR class) family
novel_mir_2305	MD02G1166300	GO:0043531,GO:0006915,GO:0005524	AT5G66900.1		Disease resistance protein (CC-NBS-LRR class) family
novel_mir_4039	MD02G1166300	GO:0043531,GO:0006915,GO:0005524	AT5G66900.1		Disease resistance protein (CC-NBS-LRR class) family
novel_mir_3978	MD02G1168000	GO:0006629	AT2G26560.1	PLA IIA,PLA2A,PLP2	phospholipase A 2A
novel_mir_3978	MD02G1168100	GO:0006629	AT4G37050.1	AtPLAIVC,PLA V,PLP4	PATATIN-like protein 4
novel_mir_11	MD02G1168200		AT3G50520.1		Phosphoglycerate mutase family protein
novel_mir_136	MD02G1168700	GO:0016491,GO:0008152	AT3G50560.1		NAD(P)-binding Rossmann-fold superfamily protein
novel_mir_2297	MD02G1171400	GO:0003700,GO:0006355	AT3G03580.1		Tetratricopeptide repeat (TPR)-like superfamily protein
novel_mir_1025	MD02G1171900		AT4G33985.1		Protein of unknown function (DUF1685)
novel_mir_1771	MD02G1171900		AT4G33985.1		Protein of unknown function (DUF1685)
novel_mir_1928	MD02G1171900		AT4G33985.1		Protein of unknown function (DUF1685)
novel_mir_2002	MD02G1171900		AT4G33985.1		Protein of unknown function (DUF1685)
novel_mir_216	MD02G1171900		AT4G33985.1		Protein of unknown function (DUF1685)
novel_mir_2169	MD02G1171900		AT4G33985.1		Protein of unknown function (DUF1685)
novel_mir_2171	MD02G1171900		AT4G33985.1		Protein of unknown function (DUF1685)
novel_mir_257	MD02G1171900		AT4G33985.1		Protein of unknown function (DUF1685)
novel_mir_3091	MD02G1171900		AT4G33985.1		Protein of unknown function (DUF1685)
novel_mir_3968	MD02G1171900		AT4G33985.1		Protein of unknown function (DUF1685)
novel_mir_4010	MD02G1171900		AT4G33985.1		Protein of unknown function (DUF1685)
novel_mir_53	MD02G1171900		AT4G33985.1		Protein of unknown function (DUF1685)
novel_mir_554	MD02G1171900		AT4G33985.1		Protein of unknown function (DUF1685)
novel_mir_602	MD02G1171900		AT4G33985.1		Protein of unknown function (DUF1685)
novel_mir_85	MD02G1171900		AT4G33985.1		Protein of unknown function (DUF1685)
novel_mir_3435	MD02G1172000		AT4G36980.2
novel_mir_113	MD02G1176500		AT5G47820.1	FRA1	P-loop containing nucleoside triphosphate hydrolases superfamily protein
novel_mir_508	MD02G1176500		AT5G47820.1	FRA1	P-loop containing nucleoside triphosphate hydrolases superfamily protein
novel_mir_795	MD02G1177500	GO:0003700,GO:0043565,GO:0006355	AT2G33880.1	HB-3,STIP,WOX9	homeobox-3
novel_mir_1	MD02G1178200		AT5G67260.1	CYCD3;2	CYCLIN D3;2
novel_mir_136	MD02G1178200		AT5G67260.1	CYCD3;2	CYCLIN D3;2
novel_mir_2038	MD02G1178200		AT3G50070.1	CYCD3;3	CYCLIN D3;3
novel_mir_2038	MD02G1178200		AT5G67260.1	CYCD3;2	CYCLIN D3;2
novel_mir_22	MD02G1178200		AT5G67260.1	CYCD3;2	CYCLIN D3;2
novel_mir_23	MD02G1178200		AT5G67260.1	CYCD3;2	CYCLIN D3;2
novel_mir_4021	MD02G1178200		AT5G67260.1	CYCD3;2	CYCLIN D3;2
novel_mir_2297	MD02G1178600	GO:0004672,GO:0005524,GO:0006468,GO:0005515	AT4G37250.1		Leucine-rich repeat protein kinase family protein
novel_mir_3622	MD02G1179100	GO:0000166,GO:0046872,GO:0003824,GO:0008152	AT4G37270.1	ATHMA1,HMA1	heavy metal atpase 1
novel_mir_665	MD02G1179900		AT2G15000.2
novel_mir_3179	MD02G1181600	GO:0003824	AT4G33920.1		Protein phosphatase 2C family protein
novel_mir_1854	MD02G1186000		AT1G60170.1	emb1220	pre-mRNA processing ribonucleoprotein binding region-containing protein
novel_mir_1061	MD02G1186900	GO:0003677,GO:0006334,GO:0000786,GO:0005634	AT5G67580.1	ATTBP3,ATTRB2,TBP3,TRB2	Homeodomain-like/winged-helix DNA-binding family protein
novel_mir_2013	MD02G1189900	GO:0016491,GO:0008152	AT5G10050.1		NAD(P)-binding Rossmann-fold superfamily protein
novel_mir_2013	MD02G1189900	GO:0016491,GO:0008152	AT5G65205.1		NAD(P)-binding Rossmann-fold superfamily protein
novel_mir_371	MD02G1189900	GO:0016491,GO:0008152	AT5G10050.1		NAD(P)-binding Rossmann-fold superfamily protein
novel_mir_371	MD02G1189900	GO:0016491,GO:0008152	AT5G65205.1		NAD(P)-binding Rossmann-fold superfamily protein
novel_mir_644	MD02G1189900	GO:0016491,GO:0008152	AT5G65205.1		NAD(P)-binding Rossmann-fold superfamily protein
novel_mir_705	MD02G1189900	GO:0016491,GO:0008152	AT5G65205.1		NAD(P)-binding Rossmann-fold superfamily protein
novel_mir_271	MD02G1191400		AT5G65770.1	LINC4	little nuclei4
novel_mir_3978	MD02G1193000		AT4G13650.1		Pentatricopeptide repeat (PPR) superfamily protein
novel_mir_3978	MD02G1193000		AT1G77170.1		Tetratricopeptide repeat (TPR)-like superfamily protein
novel_mir_2102	MD02G1194300	GO:0003677,GO:0046983,GO:0043565,GO:0006355,GO:0005634,GO:0003700	AT2G34440.1	AGL29	AGAMOUS-like 29
novel_mir_2102	MD02G1194300	GO:0003677,GO:0046983,GO:0043565,GO:0006355,GO:0005634,GO:0003700	AT2G24840.1	AGL61,DIA	AGAMOUS-like 61
novel_mir_1038	MD02G1194500	GO:0016491,GO:0055114,GO:0016616,GO:0030060,GO:0006108	AT2G22780.1	PMDH1	peroxisomal NAD-malate dehydrogenase 1
novel_mir_1077	MD02G1194500	GO:0016491,GO:0055114,GO:0016616,GO:0030060,GO:0006108	AT2G22780.1	PMDH1	peroxisomal NAD-malate dehydrogenase 1
novel_mir_1168	MD02G1194500	GO:0016491,GO:0055114,GO:0016616,GO:0030060,GO:0006108	AT2G22780.1	PMDH1	peroxisomal NAD-malate dehydrogenase 1
novel_mir_1176	MD02G1194500	GO:0016491,GO:0055114,GO:0016616,GO:0030060,GO:0006108	AT2G22780.1	PMDH1	peroxisomal NAD-malate dehydrogenase 1
novel_mir_1780	MD02G1194500	GO:0016491,GO:0055114,GO:0016616,GO:0030060,GO:0006108	AT2G22780.1	PMDH1	peroxisomal NAD-malate dehydrogenase 1
novel_mir_2053	MD02G1194500	GO:0016491,GO:0055114,GO:0016616,GO:0030060,GO:0006108	AT2G22780.1	PMDH1	peroxisomal NAD-malate dehydrogenase 1
novel_mir_4076	MD02G1194500	GO:0016491,GO:0055114,GO:0016616,GO:0030060,GO:0006108	AT2G22780.1	PMDH1	peroxisomal NAD-malate dehydrogenase 1
novel_mir_453	MD02G1194500	GO:0016491,GO:0055114,GO:0016616,GO:0030060,GO:0006108	AT2G22780.1	PMDH1	peroxisomal NAD-malate dehydrogenase 1
novel_mir_589	MD02G1194500	GO:0016491,GO:0055114,GO:0016616,GO:0030060,GO:0006108	AT2G22780.1	PMDH1	peroxisomal NAD-malate dehydrogenase 1
novel_mir_784	MD02G1194500	GO:0016491,GO:0055114,GO:0016616,GO:0030060,GO:0006108	AT2G22780.1	PMDH1	peroxisomal NAD-malate dehydrogenase 1
novel_mir_877	MD02G1194500	GO:0016491,GO:0055114,GO:0016616,GO:0030060,GO:0006108	AT2G22780.1	PMDH1	peroxisomal NAD-malate dehydrogenase 1
novel_mir_973	MD02G1194500	GO:0016491,GO:0055114,GO:0016616,GO:0030060,GO:0006108	AT2G22780.1	PMDH1	peroxisomal NAD-malate dehydrogenase 1
novel_mir_1167	MD02G1195400	GO:0022857,GO:0055085,GO:0016021	AT4G22990.1		Major Facilitator Superfamily with SPX (SYG1/Pho81/XPR1) domain-containing protein
novel_mir_3129	MD02G1195800		AT2G45690.1	ATPEX16,PEX16,SSE,SSE1	shrunken seed protein (SSE1)
novel_mir_4020	MD02G1197200	GO:0043531,GO:0003723,GO:0006915,GO:0005524	AT4G31010.1		RNA-binding CRS1 / YhbY (CRM) domain-containing protein
novel_mir_1167	MD02G1204000	GO:0004298,GO:0051603,GO:0005839	AT3G60820.1	PBF1	N-terminal nucleophile aminohydrolases (Ntn hydrolases) superfamily protein
novel_mir_751	MD02G1205600	GO:0004672,GO:0005524,GO:0006468	AT2G45340.1		Leucine-rich repeat protein kinase family protein
novel_mir_113	MD02G1207000		AT2G45280.2	ATRAD51C,RAD51C	RAS associated with diabetes protein 51C
novel_mir_152	MD02G1207000		AT2G45280.2	ATRAD51C,RAD51C	RAS associated with diabetes protein 51C
novel_mir_1645	MD02G1207000		AT2G45280.2	ATRAD51C,RAD51C	RAS associated with diabetes protein 51C
novel_mir_249	MD02G1207000		AT2G45280.2	ATRAD51C,RAD51C	RAS associated with diabetes protein 51C
novel_mir_508	MD02G1207000		AT2G45280.2	ATRAD51C,RAD51C	RAS associated with diabetes protein 51C
novel_mir_549	MD02G1207000		AT2G45280.2	ATRAD51C,RAD51C	RAS associated with diabetes protein 51C
novel_mir_555	MD02G1207000		AT2G45280.2	ATRAD51C,RAD51C	RAS associated with diabetes protein 51C
novel_mir_607	MD02G1207000		AT2G45280.2	ATRAD51C,RAD51C	RAS associated with diabetes protein 51C
novel_mir_470	MD02G1209700		AT2G45180.1		Bifunctional inhibitor/lipid-transfer protein/seed storage 2S albumin superfamily protein
novel_mir_428	MD02G1212500		AT5G08490.1		Tetratricopeptide repeat (TPR)-like superfamily protein
novel_mir_665	MD02G1212500
novel_mir_264	MD02G1214300		AT1G02080.2		transcription regulators
novel_mir_2297	MD02G1221500		AT4G17080.1		Histone H3 K4-specific methyltransferase SET7/9 family protein
novel_mir_166	MD02G1222400	GO:0004672,GO:0005524,GO:0006468	AT5G47070.1		Protein kinase superfamily protein
novel_mir_473	MD02G1222800		AT3G12630.1		A20/AN1-like zinc finger family protein
novel_mir_3251	MD02G1223000
novel_mir_362	MD02G1224000	GO:0004672,GO:0005524,GO:0006468,GO:0005515	AT3G47570.1		Leucine-rich repeat protein kinase family protein
novel_mir_231	MD02G1227000		AT4G10200.1		TTF-type zinc finger protein with HAT dimerisation domain
novel_mir_231	MD02G1227000	GO:0046983	AT4G10200.1		TTF-type zinc finger protein with HAT dimerisation domain
novel_mir_541	MD02G1230100	GO:0008270,GO:0006886,GO:0006888,GO:0030127	AT2G21630.1		Sec23/Sec24 protein transport family protein
novel_mir_541	MD02G1230100	GO:0006886,GO:0006888,GO:0030127	AT3G23660.2		Sec23/Sec24 protein transport family protein
novel_mir_53	MD02G1231000		AT5G17690.1	LHP1,TFL2	like heterochromatin protein (LHP1)
novel_mir_483	MD02G1232700		AT5G17640.1		Protein of unknown function (DUF1005)
novel_mir_3435	MD02G1233100	GO:0004970,GO:0005234,GO:0016020,GO:0005215,GO:0006810,GO:0030288	AT3G07520.1	ATGLR1.4,GLR1.4	glutamate receptor 1.4
novel_mir_3622	MD02G1233100	GO:0004970,GO:0005234,GO:0016020,GO:0005215,GO:0006810,GO:0030288	AT3G07520.1	ATGLR1.4,GLR1.4	glutamate receptor 1.4
novel_mir_3622	MD02G1233100		AT3G04110.1	ATGLR1.1,GLR1,GLR1.1	glutamate receptor 1.1
novel_mir_474	MD02G1237600
novel_mir_539	MD02G1237700		AT1G55530.1		RING/U-box superfamily protein
novel_mir_686	MD02G1238900	GO:0030599,GO:0042545,GO:0005618,GO:0004857	AT5G09760.1		Plant invertase/pectin methylesterase inhibitor superfamily
novel_mir_1237	MD02G1239100		AT3G03570.1		Protein of unknown function (DUF3550/UPF0682)
novel_mir_1	MD02G1245000
novel_mir_136	MD02G1245000
novel_mir_22	MD02G1245000
novel_mir_23	MD02G1245000
novel_mir_1963	MD02G1245100		AT3G57810.2		Cysteine proteinases superfamily protein
novel_mir_3040	MD02G1246300	GO:0004672,GO:0005524,GO:0006468	AT1G66980.1	SNC4	suppressor of npr1-1 constitutive 4
novel_mir_3040	MD02G1246300	GO:0004672,GO:0005524,GO:0006468	AT4G18250.1		receptor serine/threonine kinase, putative
novel_mir_973	MD02G1246700		AT2G46495.1		RING/U-box superfamily protein
novel_mir_222	MD02G1258200	GO:0004672,GO:0005524,GO:0006468	AT2G24370.1		Protein kinase protein with adenine nucleotide alpha hydrolases-like domain
novel_mir_3474	MD02G1258500	GO:0016491,GO:0050660,GO:0055114	AT3G44190.1		FAD/NAD(P)-binding oxidoreductase family protein
novel_mir_611	MD02G1258800	GO:0006887,GO:0000145	AT5G03540.1	ATEXO70A1,EXO70A1	exocyst subunit exo70 family protein A1
novel_mir_3020	MD02G1260000	GO:0043531,GO:0006915,GO:0005524	AT4G16860.1	RPP4	Disease resistance protein (TIR-NBS-LRR class) family
novel_mir_3020	MD02G1260200	GO:0005515,GO:0043531,GO:0006915,GO:0005524	AT5G17680.1		disease resistance protein (TIR-NBS-LRR class), putative
novel_mir_3020	MD02G1260400	GO:0005515,GO:0043531,GO:0006915,GO:0005524	AT5G17680.1		disease resistance protein (TIR-NBS-LRR class), putative
novel_mir_3020	MD02G1260400	GO:0043531,GO:0006915,GO:0005524	AT5G17680.1		disease resistance protein (TIR-NBS-LRR class), putative
novel_mir_3020	MD02G1260400	GO:0005515,GO:0043531,GO:0007165,GO:0005622,GO:0045087,GO:0031224,GO:0004888,GO:0006915,GO:0005524	AT5G17680.1		disease resistance protein (TIR-NBS-LRR class), putative
novel_mir_3020	MD02G1260400	GO:0043531,GO:0007165,GO:0005515,GO:0005622,GO:0045087,GO:0031224,GO:0004888,GO:0006915,GO:0005524	AT5G36930.2		Disease resistance protein (TIR-NBS-LRR class) family
novel_mir_3020	MD02G1260400	GO:0043531,GO:0006915,GO:0005524	AT5G36930.2		Disease resistance protein (TIR-NBS-LRR class) family
novel_mir_3385	MD02G1261100	GO:0004221,GO:0006511,GO:0005515	AT3G11910.2	UBP13	ubiquitin-specific protease 13
novel_mir_1025	MD02G1262000		AT2G38710.1		AMMECR1 family
novel_mir_1172	MD02G1262000		AT2G38710.1		AMMECR1 family
novel_mir_1254	MD02G1262000		AT2G38710.1		AMMECR1 family
novel_mir_1771	MD02G1262000		AT2G38710.1		AMMECR1 family
novel_mir_257	MD02G1262000		AT2G38710.1		AMMECR1 family
novel_mir_76	MD02G1262200	GO:0016491,GO:0008152	AT5G04900.1	NOL	NYC1-like
novel_mir_222	MD02G1265200		AT2G42750.1		DNAJ heat shock N-terminal domain-containing protein
novel_mir_222	MD02G1265200
novel_mir_222	MD02G1265200		AT5G50350.1
novel_mir_1752	MD02G1265300		AT3G54320.2	ASML1,ATWRI1,WRI,WRI1	Integrase-type DNA-binding superfamily protein
novel_mir_1061	MD02G1267000	GO:0022857,GO:0055085,GO:0016021	AT5G13750.1	ZIFL1	zinc induced facilitator-like 1
novel_mir_854	MD02G1267000	GO:0022857,GO:0055085,GO:0016021	AT5G13750.1	ZIFL1	zinc induced facilitator-like 1
novel_mir_1057	MD02G1267100	GO:0022857,GO:0055085,GO:0016021,GO:0006886,GO:0016192,GO:0030117	AT1G31730.1		Adaptin family protein
novel_mir_1057	MD02G1267100		AT1G31730.1		Adaptin family protein
novel_mir_2297	MD02G1267400	GO:0005515	AT5G06600.1	UBP12	ubiquitin-specific protease 12
novel_mir_2433	MD02G1267800
novel_mir_2433	MD02G1267800	GO:0005515	AT5G06600.1	UBP12	ubiquitin-specific protease 12
novel_mir_983	MD02G1271000	GO:0055085,GO:0016021	AT5G44370.1	PHT4;6	phosphate transporter 4;6
novel_mir_53	MD02G1271200		AT1G06360.1		Fatty acid desaturase family protein
novel_mir_53	MD02G1271200	GO:0006629,GO:0055114,GO:0016491	AT3G15850.1	ADS3,FAD5,FADB,JB67	fatty acid desaturase 5
novel_mir_2297	MD02G1274100	GO:0004553,GO:0005975	AT3G45940.1		Glycosyl hydrolases family 31 protein
novel_mir_503	MD02G1276200
novel_mir_110	MD02G1276400
novel_mir_1226	MD02G1276400
novel_mir_127	MD02G1276400
novel_mir_15	MD02G1276400
novel_mir_183	MD02G1276400
novel_mir_195	MD02G1276400
novel_mir_299	MD02G1276400
novel_mir_2297	MD02G1276700	GO:0005634	AT1G02140.1	HAP1,MAGO,MEE63	mago nashi family protein
novel_mir_2297	MD02G1276800		AT3G12300.1
novel_mir_138	MD02G1278000	GO:0008270	AT3G15140.1		Polynucleotidyl transferase, ribonuclease H-like superfamily protein
novel_mir_201	MD02G1278400	GO:0003755,GO:0006457,GO:0005515	AT5G06970.1		Protein of unknown function (DUF810)
novel_mir_558	MD02G1278900	GO:0007165,GO:0005515,GO:0005622,GO:0045087,GO:0031224,GO:0004888	AT5G22690.1		Disease resistance protein (TIR-NBS-LRR class) family
novel_mir_403	MD02G1281300	GO:0016624,GO:0008152,GO:0030976,GO:0006096,GO:0004591	AT5G65750.1		2-oxoglutarate dehydrogenase, E1 component
novel_mir_2297	MD02G1284700	GO:0016491,GO:0055114,GO:0008270	AT5G43940.1	ADH2,ATGSNOR1,GSNOR,HOT5,PAR2	GroES-like zinc-binding dehydrogenase family protein
novel_mir_177	MD02G1288600	GO:0043531,GO:0006915,GO:0005524	AT3G14460.1		LRR and NB-ARC domains-containing disease resistance protein
novel_mir_49	MD02G1291400	GO:0004190,GO:0006508	AT5G22850.1		Eukaryotic aspartyl protease family protein
novel_mir_3385	MD02G1291600	GO:0004672,GO:0005524,GO:0006468,GO:0005515	AT3G47570.1		Leucine-rich repeat protein kinase family protein
novel_mir_1963	MD02G1292200
novel_mir_66	MD02G1292200
novel_mir_3040	MD02G1293900	GO:0016491,GO:0008152	AT1G52340.1	ABA2,ATABA2,ATSDR1,GIN1,ISI4,SDR1,SIS4,SRE1	NAD(P)-binding Rossmann-fold superfamily protein
novel_mir_3040	MD02G1293900		AT2G38780.1
novel_mir_1781	MD02G1295200
novel_mir_497	MD02G1295900	GO:0005506,GO:0009055,GO:0016705,GO:0020037,GO:0055114	AT5G23190.1	CYP86B1	cytochrome P450, family 86, subfamily B, polypeptide 1
novel_mir_731	MD02G1296000	GO:0005506,GO:0009055,GO:0016705,GO:0020037,GO:0055114	AT5G23190.1	CYP86B1	cytochrome P450, family 86, subfamily B, polypeptide 1
novel_mir_329	MD02G1297800	GO:0003677,GO:0046983,GO:0043565,GO:0006355,GO:0005634,GO:0003700,GO:0055114,GO:0009331,GO:0006072,GO:0004367	AT2G41540.1	GPDHC1	6-phosphogluconate dehydrogenase family protein
novel_mir_387	MD02G1300300
novel_mir_665	MD02G1300500		AT5G13780.1		Acyl-CoA N-acyltransferases (NAT) superfamily protein
novel_mir_665	MD02G1300500	GO:0016747,GO:0008080,GO:0008152	AT5G13780.1		Acyl-CoA N-acyltransferases (NAT) superfamily protein
novel_mir_3118	MD02G1301800		AT4G37020.1
novel_mir_615	MD02G1302800	GO:0003854,GO:0016616,GO:0006694,GO:0055114,GO:0003824,GO:0050662,GO:0044237	AT5G19440.1		NAD(P)-binding Rossmann-fold superfamily protein
novel_mir_615	MD02G1302900	GO:0003854,GO:0016616,GO:0006694,GO:0055114,GO:0003824,GO:0050662,GO:0044237	AT1G51410.1		NAD(P)-binding Rossmann-fold superfamily protein
novel_mir_1080	MD02G1303700
novel_mir_126	MD02G1305500	GO:0005515	AT3G46790.1	CRR2	Tetratricopeptide repeat (TPR)-like superfamily protein
novel_mir_1061	MD02G1306900	GO:0043531,GO:0007165,GO:0005515,GO:0005622,GO:0045087,GO:0031224,GO:0004888,GO:0006915,GO:0005524	AT5G36930.1		Disease resistance protein (TIR-NBS-LRR class) family
novel_mir_354	MD02G1306900	GO:0043531,GO:0007165,GO:0005515,GO:0005622,GO:0045087,GO:0031224,GO:0004888,GO:0006915,GO:0005524	AT5G36930.2		Disease resistance protein (TIR-NBS-LRR class) family
novel_mir_4058	MD02G1306900	GO:0043531,GO:0007165,GO:0005515,GO:0005622,GO:0045087,GO:0031224,GO:0004888,GO:0006915,GO:0005524	AT5G36930.2		Disease resistance protein (TIR-NBS-LRR class) family
novel_mir_2102	MD02G1307200	GO:0005515,GO:0043531,GO:0007165,GO:0005622,GO:0045087,GO:0031224,GO:0004888,GO:0006915,GO:0005524	AT5G36930.2		Disease resistance protein (TIR-NBS-LRR class) family
novel_mir_177	MD02G1307600	GO:0005515,GO:0043531,GO:0006915,GO:0005524	AT3G14460.1		LRR and NB-ARC domains-containing disease resistance protein
novel_mir_177	MD02G1307600	GO:0043531,GO:0006915,GO:0005524	AT3G14460.1		LRR and NB-ARC domains-containing disease resistance protein
novel_mir_177	MD02G1307600	GO:0043531,GO:0006915,GO:0005524	AT3G14470.1		NB-ARC domain-containing disease resistance protein
novel_mir_3572	MD02G1307600		AT3G14470.1		NB-ARC domain-containing disease resistance protein
novel_mir_3572	MD02G1307600	GO:0043531,GO:0006915,GO:0005524	AT3G14470.1		NB-ARC domain-containing disease resistance protein
novel_mir_1153	MD02G1308000		AT3G23890.1	ATTOPII,TOPII	topoisomerase II
novel_mir_1270	MD02G1308000		AT3G23890.1	ATTOPII,TOPII	topoisomerase II
novel_mir_29	MD02G1308000		AT3G23890.1	ATTOPII,TOPII	topoisomerase II
novel_mir_3953	MD02G1308000		AT3G23890.1	ATTOPII,TOPII	topoisomerase II
novel_mir_448	MD02G1308000		AT3G23890.1	ATTOPII,TOPII	topoisomerase II
novel_mir_1313	MD02G1308300	GO:0006457	AT3G21640.1	ATFKBP42,FKBP42,TWD1,UCU2	FKBP-type peptidyl-prolyl cis-trans isomerase family protein
novel_mir_1323	MD02G1308300		AT3G47680.1		DNA binding
novel_mir_375	MD02G1308300	GO:0006457	AT3G21640.1	ATFKBP42,FKBP42,TWD1,UCU2	FKBP-type peptidyl-prolyl cis-trans isomerase family protein
novel_mir_4052	MD02G1309700		AT3G63520.1	ATCCD1,ATNCED1,CCD1,NCED1	carotenoid cleavage dioxygenase 1
novel_mir_834	MD02G1315300
novel_mir_558	MD02G1316500	GO:0031072,GO:0051082,GO:0006457	AT5G48030.1	GFA2	gametophytic factor 2
novel_mir_876	MD02G1316500	GO:0031072,GO:0051082,GO:0006457	AT5G48030.1	GFA2	gametophytic factor 2
novel_mir_3982	MD02G1316600	GO:0005515	AT5G48060.1		C2 calcium/lipid-binding plant phosphoribosyltransferase family protein
novel_mir_3118	MD02G1317800	GO:0016702,GO:0046872,GO:0055114,GO:0005515	AT3G45140.1	ATLOX2,LOX2	lipoxygenase 2
novel_mir_921	MD02G1319100
novel_mir_2174	MD03G1001500		AT1G55535.1
novel_mir_710	MD03G1003000	GO:0003723	AT5G56510.1	APUM12,PUM12	pumilio 12
novel_mir_442	MD03G1003300	GO:0000166,GO:0004812,GO:0005524,GO:0006418,GO:0005737,GO:0003676,GO:0006412	AT3G13490.1	ATKRS-2,OVA5	Lysyl-tRNA synthetase, class II
novel_mir_2483	MD03G1004100	GO:0001104,GO:0006357,GO:0016592,GO:0016455	AT1G55325.2	GCT	RNA polymerase II transcription mediators
novel_mir_3627	MD03G1004400	GO:0051258,GO:0043234,GO:0003924,GO:0005525,GO:0006184,GO:0007017,GO:0005874	AT5G19770.1	TUA3	tubulin alpha-3
novel_mir_983	MD03G1004900
novel_mir_113	MD03G1008200
novel_mir_113	MD03G1008200	GO:0016624,GO:0008152,GO:0030976,GO:0006096,GO:0004591	AT3G55410.1		2-oxoglutarate dehydrogenase, E1 component
novel_mir_152	MD03G1008200
novel_mir_152	MD03G1008200	GO:0016624,GO:0008152,GO:0030976,GO:0006096,GO:0004591	AT3G55410.1		2-oxoglutarate dehydrogenase, E1 component
novel_mir_1586	MD03G1008200	GO:0016624,GO:0008152,GO:0030976,GO:0006096,GO:0004591	AT3G55410.1		2-oxoglutarate dehydrogenase, E1 component
novel_mir_1645	MD03G1008200	GO:0016624,GO:0008152,GO:0030976,GO:0006096,GO:0004591	AT3G55410.1		2-oxoglutarate dehydrogenase, E1 component
novel_mir_249	MD03G1008200	GO:0016624,GO:0008152,GO:0030976,GO:0006096,GO:0004591	AT3G55410.1		2-oxoglutarate dehydrogenase, E1 component
novel_mir_3	MD03G1008200
novel_mir_3139	MD03G1008200	GO:0016624,GO:0008152,GO:0030976,GO:0006096,GO:0004591	AT3G55410.1		2-oxoglutarate dehydrogenase, E1 component
novel_mir_508	MD03G1008200	GO:0016624,GO:0008152,GO:0030976,GO:0006096,GO:0004591	AT3G55410.1		2-oxoglutarate dehydrogenase, E1 component
novel_mir_508	MD03G1008200
novel_mir_549	MD03G1008200
novel_mir_549	MD03G1008200	GO:0016624,GO:0008152,GO:0030976,GO:0006096,GO:0004591	AT3G55410.1		2-oxoglutarate dehydrogenase, E1 component
novel_mir_555	MD03G1008200
novel_mir_555	MD03G1008200	GO:0016624,GO:0008152,GO:0030976,GO:0006096,GO:0004591	AT3G55410.1		2-oxoglutarate dehydrogenase, E1 component
novel_mir_607	MD03G1008200
novel_mir_607	MD03G1008200	GO:0016624,GO:0008152,GO:0030976,GO:0006096,GO:0004591	AT3G55410.1		2-oxoglutarate dehydrogenase, E1 component
novel_mir_647	MD03G1008200
novel_mir_411	MD03G1009700		AT3G21570.1
novel_mir_44	MD03G1009900		AT3G32940.1		RNA-binding KH domain-containing protein
novel_mir_44	MD03G1009900	GO:0003723	AT3G32940.1		RNA-binding KH domain-containing protein
novel_mir_417	MD03G1011700	GO:0008324,GO:0006812,GO:0055085,GO:0016021	AT3G58060.1		Cation efflux family protein
novel_mir_1267	MD03G1014000
novel_mir_284	MD03G1014000
novel_mir_556	MD03G1014000
novel_mir_1069	MD03G1015900		AT3G14460.1		LRR and NB-ARC domains-containing disease resistance protein
novel_mir_1274	MD03G1015900		AT3G14460.1		LRR and NB-ARC domains-containing disease resistance protein
novel_mir_263	MD03G1015900		AT3G14460.1		LRR and NB-ARC domains-containing disease resistance protein
novel_mir_615	MD03G1018300	GO:0005515	AT1G72300.1		Leucine-rich receptor-like protein kinase family protein
novel_mir_3622	MD03G1019500	GO:0048544,GO:0005529	AT5G60900.1	RLK1	receptor-like protein kinase 1
novel_mir_440	MD03G1020900	GO:0004096,GO:0020037,GO:0055114,GO:0003824,GO:0008152,GO:0048037	AT5G63380.1		AMP-dependent synthetase and ligase family protein
novel_mir_540	MD03G1021100	GO:0005524,GO:0003677,GO:0003918,GO:0006265,GO:0005694	AT3G20780.1	ATTOP6B,BIN3,HYP6,RHL3,TOP6B	topoisomerase 6 subunit B
novel_mir_2297	MD03G1022800
novel_mir_3006	MD03G1023600	GO:0004672,GO:0005524,GO:0006468	AT1G51170.1		Protein kinase superfamily protein
novel_mir_4039	MD03G1024600		AT5G55820.1
novel_mir_1256	MD03G1024900	GO:0043531,GO:0006915,GO:0005524	AT3G14470.1		NB-ARC domain-containing disease resistance protein
novel_mir_483	MD03G1027100	GO:0005515,GO:0016881,GO:0006464,GO:0005622	AT1G55860.1	UPL1	ubiquitin-protein ligase 1
novel_mir_348	MD03G1028200		AT3G23880.1		F-box and associated interaction domains-containing protein
novel_mir_1595	MD03G1029900	GO:0055085	AT4G26590.1	ATOPT5,OPT5	oligopeptide transporter 5
novel_mir_2174	MD03G1031500	GO:0005515	AT3G11820.1	AT-SYR1,ATSYP121,ATSYR1,PEN1,SYP121,SYR1	syntaxin of plants 121
novel_mir_3995	MD03G1032300	GO:0016491,GO:0016706,GO:0055114	AT5G59530.1		2-oxoglutarate (2OG) and Fe(II)-dependent oxygenase superfamily protein
novel_mir_665	MD03G1034600		AT1G15780.1
novel_mir_665	MD03G1034600	GO:0003676,GO:0005524,GO:0008026	AT1G15780.1
novel_mir_155	MD03G1036900	GO:0004672,GO:0005524,GO:0006468,GO:0005515	AT5G56040.2		Leucine-rich receptor-like protein kinase family protein
novel_mir_247	MD03G1036900	GO:0004672,GO:0005524,GO:0006468,GO:0005515	AT5G56040.2		Leucine-rich receptor-like protein kinase family protein
novel_mir_247	MD03G1036900		AT5G56040.2		Leucine-rich receptor-like protein kinase family protein
novel_mir_460	MD03G1040700	GO:0005515	AT5G56130.1	AtTEX1,TEX1,THO3	Transducin/WD40 repeat-like superfamily protein
novel_mir_661	MD03G1043400		AT5G56240.2
novel_mir_535	MD03G1043800	GO:0005249,GO:0006813,GO:0008076,GO:0016020	AT5G55000.2	FIP2	potassium channel tetramerisation domain-containing protein / pentapeptide repeat-containing protein
novel_mir_1270	MD03G1044900		AT5G56260.1		Ribonuclease E inhibitor RraA/Dimethylmenaquinone methyltransferase
novel_mir_29	MD03G1044900		AT5G56260.1		Ribonuclease E inhibitor RraA/Dimethylmenaquinone methyltransferase
novel_mir_177	MD03G1045400	GO:0005515,GO:0043531,GO:0006915,GO:0005524	AT3G14470.1		NB-ARC domain-containing disease resistance protein
novel_mir_177	MD03G1045400	GO:0043531,GO:0006915,GO:0005524	AT3G14470.1		NB-ARC domain-containing disease resistance protein
novel_mir_40	MD03G1045500		AT5G56280.1	CSN6A	COP9 signalosome subunit 6A
novel_mir_4069	MD03G1045500		AT5G56280.1	CSN6A	COP9 signalosome subunit 6A
novel_mir_285	MD03G1047100		AT5G51340.1		Tetratricopeptide repeat (TPR)-like superfamily protein
novel_mir_177	MD03G1048000	GO:0043531,GO:0006915,GO:0005524	AT3G14470.1		NB-ARC domain-containing disease resistance protein
novel_mir_44	MD03G1048000	GO:0043531,GO:0006915,GO:0005524	AT3G14460.1		LRR and NB-ARC domains-containing disease resistance protein
novel_mir_44	MD03G1049200	GO:0005515,GO:0043531,GO:0006915,GO:0005524	AT3G14460.1		LRR and NB-ARC domains-containing disease resistance protein
novel_mir_2361	MD03G1049600	GO:0004672,GO:0005524,GO:0006468,GO:0005515	AT5G58300.1		Leucine-rich repeat protein kinase family protein
novel_mir_201	MD03G1051100	GO:0005506,GO:0009055,GO:0016705,GO:0020037,GO:0055114	AT2G30490.1	ATC4H,C4H,CYP73A5,REF3	cinnamate-4-hydroxylase
novel_mir_1061	MD03G1051600		AT4G32010.1	HSI2-L1,HSL1,VAL2	HSI2-like 1
novel_mir_1061	MD03G1051600	GO:0003677,GO:0006355	AT4G32010.1	HSI2-L1,HSL1,VAL2	HSI2-like 1
novel_mir_1174	MD03G1051600		AT4G32010.1	HSI2-L1,HSL1,VAL2	HSI2-like 1
novel_mir_1174	MD03G1051600	GO:0003677,GO:0006355,GO:0008270	AT4G32010.1	HSI2-L1,HSL1,VAL2	HSI2-like 1
novel_mir_854	MD03G1051600		AT4G32010.1	HSI2-L1,HSL1,VAL2	HSI2-like 1
novel_mir_44	MD03G1052500	GO:0043531,GO:0006915,GO:0005524	AT3G14460.1		LRR and NB-ARC domains-containing disease resistance protein
novel_mir_1933	MD03G1055300		AT5G53340.1		Galactosyltransferase family protein
novel_mir_938	MD03G1056900		AT1G06990.1		GDSL-like Lipase/Acylhydrolase superfamily protein
novel_mir_401	MD03G1057500	GO:0005506,GO:0009055,GO:0016705,GO:0020037,GO:0055114	AT2G22330.1	CYP79B3	cytochrome P450, family 79, subfamily B, polypeptide 3
novel_mir_460	MD03G1057500	GO:0005506,GO:0009055,GO:0016705,GO:0020037,GO:0055114	AT2G22330.1	CYP79B3	cytochrome P450, family 79, subfamily B, polypeptide 3
novel_mir_4120	MD03G1064800	GO:0003873,GO:0005524,GO:0006000,GO:2001070,GO:0005975,GO:0003824,GO:0006003	AT1G07110.1	ATF2KP,F2KP,FKFBP	fructose-2,6-bisphosphatase
novel_mir_177	MD03G1067300	GO:0043531,GO:0006915,GO:0005524	AT3G14470.1		NB-ARC domain-containing disease resistance protein
novel_mir_177	MD03G1067300	GO:0005515,GO:0043531,GO:0006915,GO:0005524	AT3G14470.1		NB-ARC domain-containing disease resistance protein
novel_mir_6	MD03G1068300		AT5G58630.1
novel_mir_215	MD03G1071500	GO:0016765	AT5G58770.1		Undecaprenyl pyrophosphate synthetase family protein
novel_mir_2544	MD03G1071800		AT1G07230.1	NPC1	non-specific phospholipase C1
novel_mir_3251	MD03G1072000	GO:0003676,GO:0008270	AT3G47120.1		RNA recognition motif (RRM)-containing protein
novel_mir_470	MD03G1072200	GO:0043531,GO:0006915,GO:0005524	AT3G14460.1		LRR and NB-ARC domains-containing disease resistance protein
novel_mir_723	MD03G1072200	GO:0043531,GO:0006915,GO:0005524	AT3G14460.1		LRR and NB-ARC domains-containing disease resistance protein
novel_mir_766	MD03G1077100		AT2G38070.1		Protein of unknown function (DUF740)
novel_mir_1017	MD03G1077500		AT2G29590.1		Thioesterase superfamily protein
novel_mir_474	MD03G1077500		AT2G29590.1		Thioesterase superfamily protein
novel_mir_911	MD03G1077500		AT2G29590.1		Thioesterase superfamily protein
novel_mir_3331	MD03G1079600		AT5G01120.1		Protein of unknown function (DUF674)
novel_mir_3331	MD03G1079600		AT5G01150.1		Protein of unknown function (DUF674)
novel_mir_1017	MD03G1083600	GO:0007165,GO:0005515,GO:0005622,GO:0045087,GO:0031224,GO:0004888	AT1G72930.1	TIR	toll/interleukin-1 receptor-like
novel_mir_1022	MD03G1083600	GO:0007165,GO:0005515,GO:0005622,GO:0045087,GO:0031224,GO:0004888	AT1G72930.1	TIR	toll/interleukin-1 receptor-like
novel_mir_113	MD03G1083600	GO:0007165,GO:0005515,GO:0005622,GO:0045087,GO:0031224,GO:0004888	AT1G72930.1	TIR	toll/interleukin-1 receptor-like
novel_mir_28	MD03G1083600	GO:0007165,GO:0005515,GO:0005622,GO:0045087,GO:0031224,GO:0004888	AT1G72930.1	TIR	toll/interleukin-1 receptor-like
novel_mir_3	MD03G1083600	GO:0007165,GO:0005515,GO:0005622,GO:0045087,GO:0031224,GO:0004888	AT1G72930.1	TIR	toll/interleukin-1 receptor-like
novel_mir_365	MD03G1083600	GO:0007165,GO:0005515,GO:0005622,GO:0045087,GO:0031224,GO:0004888	AT1G72930.1	TIR	toll/interleukin-1 receptor-like
novel_mir_508	MD03G1083600	GO:0007165,GO:0005515,GO:0005622,GO:0045087,GO:0031224,GO:0004888	AT1G72930.1	TIR	toll/interleukin-1 receptor-like
novel_mir_558	MD03G1083600	GO:0007165,GO:0005515,GO:0005622,GO:0045087,GO:0031224,GO:0004888	AT3G25510.1		disease resistance protein (TIR-NBS-LRR class), putative
novel_mir_620	MD03G1083600	GO:0007165,GO:0005515,GO:0005622,GO:0045087,GO:0031224,GO:0004888	AT1G72930.1	TIR	toll/interleukin-1 receptor-like
novel_mir_794	MD03G1083600	GO:0007165,GO:0005515,GO:0005622,GO:0045087,GO:0031224,GO:0004888	AT1G72930.1	TIR	toll/interleukin-1 receptor-like
novel_mir_952	MD03G1086100	GO:0006397	AT2G29210.1		splicing factor PWI domain-containing protein
novel_mir_615	MD03G1086200	GO:0006367,GO:0005672,GO:0003702	AT1G07480.1		Transcription factor IIA, alpha/beta subunit
novel_mir_1933	MD03G1086600	GO:0031072	AT5G59610.1		Chaperone DnaJ-domain superfamily protein
novel_mir_3598	MD03G1088900		AT1G07530.1	ATGRAS2,GRAS2,SCL14	SCARECROW-like 14
novel_mir_3020	MD03G1089200		AT1G07530.1	ATGRAS2,GRAS2,SCL14	SCARECROW-like 14
novel_mir_658	MD03G1089200
novel_mir_3091	MD03G1089700		AT1G07530.1	ATGRAS2,GRAS2,SCL14	SCARECROW-like 14
novel_mir_3075	MD03G1090600	GO:0004672,GO:0005524,GO:0006468,GO:0005515	AT3G47570.1		Leucine-rich repeat protein kinase family protein
novel_mir_575	MD03G1091100	GO:0016614,GO:0050660,GO:0055114	AT1G73050.1		Glucose-methanol-choline (GMC) oxidoreductase family protein
novel_mir_1174	MD03G1095500
novel_mir_333	MD03G1095500
novel_mir_661	MD03G1095900	GO:0005515	AT3G46510.1	ATPUB13,PUB13	plant U-box 13
novel_mir_250	MD03G1098600	GO:0004553,GO:0005975	AT5G44640.1	BGLU13	beta glucosidase 13
novel_mir_1053	MD03G1099700		AT1G62680.1		Pentatricopeptide repeat (PPR) superfamily protein
novel_mir_60	MD03G1099700		AT1G62680.1		Pentatricopeptide repeat (PPR) superfamily protein
novel_mir_668	MD03G1099700		AT1G62680.1		Pentatricopeptide repeat (PPR) superfamily protein
novel_mir_159	MD03G1100200	GO:0005215,GO:0006810,GO:0016020	AT2G36830.1	GAMMA-TIP,GAMMA-TIP1,TIP1;1	gamma tonoplast intrinsic protein
novel_mir_2120	MD03G1100200	GO:0005215,GO:0006810,GO:0016020	AT2G36830.1	GAMMA-TIP,GAMMA-TIP1,TIP1;1	gamma tonoplast intrinsic protein
novel_mir_3151	MD03G1100200	GO:0005215,GO:0006810,GO:0016020	AT2G36830.1	GAMMA-TIP,GAMMA-TIP1,TIP1;1	gamma tonoplast intrinsic protein
novel_mir_346	MD03G1100200	GO:0005215,GO:0006810,GO:0016020	AT2G36830.1	GAMMA-TIP,GAMMA-TIP1,TIP1;1	gamma tonoplast intrinsic protein
novel_mir_4076	MD03G1100200	GO:0005215,GO:0006810,GO:0016020	AT2G36830.1	GAMMA-TIP,GAMMA-TIP1,TIP1;1	gamma tonoplast intrinsic protein
novel_mir_4120	MD03G1100200	GO:0005215,GO:0006810,GO:0016020	AT2G36830.1	GAMMA-TIP,GAMMA-TIP1,TIP1;1	gamma tonoplast intrinsic protein
novel_mir_731	MD03G1100400		AT2G28690.1		Protein of unknown function (DUF1635)
novel_mir_387	MD03G1101000		AT1G63130.1		Tetratricopeptide repeat (TPR)-like superfamily protein
novel_mir_3982	MD03G1101200	GO:0005506,GO:0009055,GO:0016705,GO:0020037,GO:0055114	AT2G45550.1	CYP76C4	cytochrome P450, family 76, subfamily C, polypeptide 4
novel_mir_3209	MD03G1102500	GO:0016746,GO:0016747,GO:0006633,GO:0016020,GO:0008610	AT2G28630.1	KCS12	3-ketoacyl-CoA synthase 12
novel_mir_3598	MD03G1102500	GO:0016746,GO:0016747,GO:0006633,GO:0016020,GO:0008610	AT2G28630.1	KCS12	3-ketoacyl-CoA synthase 12
novel_mir_43	MD03G1103500		AT1G12700.1		ATP binding;nucleic acid binding;helicases
novel_mir_731	MD03G1103600	GO:0004672,GO:0005524,GO:0006468	AT3G46290.1	HERK1	hercules receptor kinase 1
novel_mir_3209	MD03G1106200		AT3G45830.1
novel_mir_3598	MD03G1106200		AT3G45830.1
novel_mir_615	MD03G1106200		AT3G45830.1
novel_mir_2002	MD03G1109400	GO:0004672,GO:0005524,GO:0006468	AT3G10660.1	ATCPK2,CPK2	calmodulin-domain protein kinase cdpk isoform 2
novel_mir_3091	MD03G1109400	GO:0004672,GO:0005524,GO:0006468	AT3G10660.1	ATCPK2,CPK2	calmodulin-domain protein kinase cdpk isoform 2
novel_mir_53	MD03G1109400	GO:0004672,GO:0005524,GO:0006468	AT3G10660.1	ATCPK2,CPK2	calmodulin-domain protein kinase cdpk isoform 2
novel_mir_1174	MD03G1109500		AT5G60150.1
novel_mir_3697	MD03G1109500		AT5G60150.1
novel_mir_1253	MD03G1109800	GO:0015078,GO:0015991,GO:0033177	AT2G28520.1	VHA-A1	vacuolar proton ATPase A1
novel_mir_140	MD03G1109800	GO:0015078,GO:0015991,GO:0033177	AT2G28520.1	VHA-A1	vacuolar proton ATPase A1
novel_mir_2452	MD03G1109800	GO:0015078,GO:0015991,GO:0033177	AT2G28520.1	VHA-A1	vacuolar proton ATPase A1
novel_mir_285	MD03G1109800	GO:0015078,GO:0015991,GO:0033177	AT2G28520.1	VHA-A1	vacuolar proton ATPase A1
novel_mir_290	MD03G1109800	GO:0015078,GO:0015991,GO:0033177	AT2G28520.1	VHA-A1	vacuolar proton ATPase A1
novel_mir_4075	MD03G1109800	GO:0015078,GO:0015991,GO:0033177	AT2G28520.1	VHA-A1	vacuolar proton ATPase A1
novel_mir_934	MD03G1109800	GO:0015078,GO:0015991,GO:0033177	AT2G28520.1	VHA-A1	vacuolar proton ATPase A1
novel_mir_222	MD03G1110900		AT5G56200.1		C2H2 type zinc finger transcription factor family
novel_mir_3598	MD03G1111400	GO:0003824,GO:0008152,GO:0005524,GO:0006807,GO:0004086	AT1G29900.1	CARB	carbamoyl phosphate synthetase B
novel_mir_3599	MD03G1111400	GO:0003824,GO:0008152,GO:0005524,GO:0006807,GO:0004086	AT1G29900.1	CARB	carbamoyl phosphate synthetase B
novel_mir_59	MD03G1111400	GO:0003824,GO:0008152,GO:0005524,GO:0006807,GO:0004086	AT1G29900.1	CARB	carbamoyl phosphate synthetase B
novel_mir_741	MD03G1111400	GO:0003824,GO:0008152,GO:0005524,GO:0006807,GO:0004086	AT1G29900.1	CARB	carbamoyl phosphate synthetase B
novel_mir_387	MD03G1113100		AT1G12700.1		ATP binding;nucleic acid binding;helicases
novel_mir_387	MD03G1113200		AT5G60540.1	ATPDX2,EMB2407,PDX2	pyridoxine biosynthesis 2
novel_mir_611	MD03G1114500	GO:0005515	AT3G53390.1		Transducin/WD40 repeat-like superfamily protein
novel_mir_623	MD03G1114500	GO:0005515	AT3G53390.1		Transducin/WD40 repeat-like superfamily protein
novel_mir_405	MD03G1116100	GO:0016627,GO:0055114,GO:0003995,GO:0016491	AT3G45300.1	ATIVD,IVD,IVDH	isovaleryl-CoA-dehydrogenase
novel_mir_656	MD03G1116100
novel_mir_558	MD03G1120400		AT5G60700.1		glycosyltransferase family protein 2
novel_mir_1933	MD03G1120600
novel_mir_3651	MD03G1122400	GO:0003700,GO:0043565,GO:0006355,GO:0003677,GO:0005634	AT5G02030.1	BLH9,BLR,HB-6,LSN,PNY,RPL,VAN	POX (plant homeobox) family protein
novel_mir_3651	MD03G1122400	GO:0003700,GO:0043565,GO:0006355,GO:0003677,GO:0005634	AT2G27990.1	BLH8,PNF	BEL1-like homeodomain 8
novel_mir_285	MD03G1123900
novel_mir_2002	MD03G1124300		AT2G28050.1		Pentatricopeptide repeat (PPR) superfamily protein
novel_mir_1061	MD03G1125200
novel_mir_1253	MD03G1125200
novel_mir_2373	MD03G1125200
novel_mir_113	MD03G1125700	GO:0005524,GO:0009378,GO:0006281,GO:0006310,GO:0016887	AT5G03340.1		ATPase, AAA-type, CDC48 protein
novel_mir_508	MD03G1125700	GO:0005524,GO:0009378,GO:0006281,GO:0006310,GO:0016887	AT5G03340.1		ATPase, AAA-type, CDC48 protein
novel_mir_656	MD03G1125800	GO:0005524,GO:0016887,GO:0016020	AT2G28070.1		ABC-2 type transporter family protein
novel_mir_4004	MD03G1125900	GO:0016758,GO:0008152	AT2G36970.1		UDP-Glycosyltransferase superfamily protein
novel_mir_1346	MD03G1126000		AT4G16520.1	ATG8F	Ubiquitin-like superfamily protein
novel_mir_329	MD03G1127100
novel_mir_211	MD03G1130200	GO:0003735,GO:0006412,GO:0005622,GO:0005840,GO:0015934	AT4G28360.1		Ribosomal protein L22p/L17e family protein
novel_mir_2373	MD03G1130400	GO:0003677,GO:0006355	AT1G77450.1	anac032,NAC032	NAC domain containing protein 32
novel_mir_2373	MD03G1130400	GO:0003677,GO:0006355	AT1G01720.1	ANAC002,ATAF1	NAC (No Apical Meristem) domain transcriptional regulator superfamily protein
novel_mir_2144	MD03G1133300		AT1G08230.2	ATGAT1,GAT1	Transmembrane amino acid transporter family protein
novel_mir_1288	MD03G1134000	GO:0003676,GO:0008270,GO:0005634,GO:0003723	AT3G44785.1		Zinc finger C-x8-C-x5-C-x3-H type family protein
novel_mir_405	MD03G1134000	GO:0003676,GO:0008270,GO:0005634,GO:0003723	AT3G44785.1		Zinc finger C-x8-C-x5-C-x3-H type family protein
novel_mir_1743	MD03G1134300		AT5G22650.2	ATHD2,ATHD2B,HD2,HD2B,HDA4,HDT02,HDT2	histone deacetylase 2B
novel_mir_1175	MD03G1140200
novel_mir_1674	MD03G1140200
novel_mir_288	MD03G1140200
novel_mir_86	MD03G1140200
novel_mir_925	MD03G1140200
novel_mir_1152	MD03G1142500	GO:0005622,GO:0003950,GO:0006471,GO:0005634	AT5G22470.1		NAD+ ADP-ribosyltransferases;NAD+ ADP-ribosyltransferases
novel_mir_147	MD03G1142500	GO:0005622,GO:0003950,GO:0006471,GO:0005634	AT5G22470.1		NAD+ ADP-ribosyltransferases;NAD+ ADP-ribosyltransferases
novel_mir_1833	MD03G1142500	GO:0005622,GO:0003950,GO:0006471,GO:0005634	AT5G22470.1		NAD+ ADP-ribosyltransferases;NAD+ ADP-ribosyltransferases
novel_mir_279	MD03G1142500	GO:0005622,GO:0003950,GO:0006471,GO:0005634	AT5G22470.1		NAD+ ADP-ribosyltransferases;NAD+ ADP-ribosyltransferases
novel_mir_977	MD03G1146400		AT1G40087.1		Plant transposase (Ptta/En/Spm family)
novel_mir_3599	MD03G1147800		AT3G44380.1		Late embryogenesis abundant (LEA) hydroxyproline-rich glycoprotein family
novel_mir_1069	MD03G1149600		AT2G27350.1		OTU-like cysteine protease family protein
novel_mir_1274	MD03G1149600		AT2G27350.1		OTU-like cysteine protease family protein
novel_mir_1928	MD03G1151200		AT5G22280.1
novel_mir_2002	MD03G1151200		AT5G22280.1
novel_mir_3091	MD03G1151200		AT5G22280.1
novel_mir_53	MD03G1151200		AT5G22280.1
novel_mir_546	MD03G1151200		AT5G22280.1
novel_mir_653	MD03G1151200		AT5G22280.1
novel_mir_987	MD03G1152800
novel_mir_665	MD03G1154500		AT1G05750.1	CLB19,PDE247	Tetratricopeptide repeat (TPR)-like superfamily protein
novel_mir_398	MD03G1157000		AT2G26780.1		ARM repeat superfamily protein
novel_mir_4039	MD03G1157200	GO:0003824	AT2G26800.1		Aldolase superfamily protein
novel_mir_3083	MD03G1161400	GO:0004672,GO:0005524,GO:0006468	AT5G20930.1	TSL	Protein kinase superfamily protein
novel_mir_680	MD03G1161800	GO:0004553,GO:0005975	AT5G20950.1		Glycosyl hydrolase family protein
novel_mir_540	MD03G1163100	GO:0005524,GO:0016310,GO:0016301,GO:0050515,GO:0016114	AT2G26930.1	ATCDPMEK,CDPMEK,ISPE,PDE277	4-(cytidine 5\'-phospho)-2-C-methyl-D-erithritol kinase
novel_mir_642	MD03G1163400		AT5G12290.1	DGS1	dgd1 suppressor 1
novel_mir_1030	MD03G1165100
novel_mir_2386	MD03G1165100
novel_mir_698	MD03G1165100
novel_mir_615	MD03G1165400	GO:0005515,GO:0007165,GO:0005622,GO:0005543	AT5G19390.1		Rho GTPase activation protein (RhoGAP) with PH domain
novel_mir_100	MD03G1165600		AT5G19400.1	SMG7	Telomerase activating protein Est1
novel_mir_13	MD03G1169700		AT2G13540.1	ABH1,ATCBP80,CBP80,ENS	ARM repeat superfamily protein
novel_mir_674	MD03G1169700		AT2G13540.1	ABH1,ATCBP80,CBP80,ENS	ARM repeat superfamily protein
novel_mir_535	MD03G1169800		AT1G75630.2	AVA-P4	vacuolar H+-pumping ATPase 16 kDa proteolipid subunit 4
novel_mir_1061	MD03G1172500
novel_mir_1200	MD03G1172800	GO:0003854,GO:0016616,GO:0006694,GO:0055114,GO:0003824,GO:0050662,GO:0044237,GO:0003677,GO:0006355	AT1G51410.1		NAD(P)-binding Rossmann-fold superfamily protein
novel_mir_1876	MD03G1172800	GO:0003854,GO:0016616,GO:0006694,GO:0055114,GO:0003824,GO:0050662,GO:0044237	AT1G51410.1		NAD(P)-binding Rossmann-fold superfamily protein
novel_mir_3119	MD03G1172800	GO:0003854,GO:0016616,GO:0006694,GO:0055114,GO:0003824,GO:0050662,GO:0044237	AT1G51410.1		NAD(P)-binding Rossmann-fold superfamily protein
novel_mir_1200	MD03G1172900	GO:0003677,GO:0006355	AT1G77450.1	anac032,NAC032	NAC domain containing protein 32
novel_mir_800	MD03G1173300		AT1G75280.1		NmrA-like negative transcriptional regulator family protein
novel_mir_2186	MD03G1176500	GO:0003924,GO:0005525,GO:0005622,GO:0015093,GO:0015684,GO:0016021,GO:0007264	AT3G12080.1	emb2738	GTP-binding family protein
novel_mir_602	MD03G1176500	GO:0005525,GO:0015093,GO:0015684,GO:0016021,GO:0005622	AT3G12080.1	emb2738	GTP-binding family protein
novel_mir_85	MD03G1176500	GO:0005525,GO:0015093,GO:0015684,GO:0016021,GO:0005622	AT3G12080.1	emb2738	GTP-binding family protein
novel_mir_4076	MD03G1180900	GO:0004672,GO:0005524,GO:0006468	AT5G46330.1	FLS2	Leucine-rich receptor-like protein kinase family protein
novel_mir_1253	MD03G1181100
novel_mir_1267	MD03G1181100
novel_mir_140	MD03G1181100
novel_mir_2452	MD03G1181100
novel_mir_284	MD03G1181100
novel_mir_285	MD03G1181100
novel_mir_290	MD03G1181100
novel_mir_4075	MD03G1181100
novel_mir_556	MD03G1181100
novel_mir_934	MD03G1181100
novel_mir_150	MD03G1185700		AT4G27280.1		Calcium-binding EF-hand family protein
novel_mir_1224	MD03G1188600	GO:0003676,GO:0008270	AT2G05160.1		CCCH-type zinc fingerfamily protein with RNA-binding domain
novel_mir_201	MD03G1189800	GO:0003735,GO:0006412,GO:0005622,GO:0005840	AT4G29430.1	rps15ae	ribosomal protein S15A E
novel_mir_113	MD03G1190200		AT5G55500.1	ATXYLT,XYLT	beta-1,2-xylosyltransferase
novel_mir_508	MD03G1190200		AT5G55500.1	ATXYLT,XYLT	beta-1,2-xylosyltransferase
novel_mir_1071	MD03G1190400	GO:0008889,GO:0006071	AT4G26690.1	GPDL2,MRH5,SHV3	PLC-like phosphodiesterase family protein
novel_mir_1010	MD03G1190700	GO:0005515	AT4G22360.1		SWIB complex BAF60b domain-containing protein
novel_mir_1942	MD03G1192600	GO:0016787	AT5G55260.1	PPX-2,PPX2	protein phosphatase X 2
novel_mir_505	MD03G1194800	GO:0004553,GO:0005975	AT2G44550.1	AtGH9B10,GH9B10	glycosyl hydrolase 9B10
novel_mir_3070	MD03G1195300		AT4G26850.1	VTC2	mannose-1-phosphate guanylyltransferase (GDP)s;GDP-galactose:mannose-1-phosphate guanylyltransferases;GDP-galactose:glucose-1-phosphate guanylyltransferases;GDP-galactose:myoinositol-1-phosphate guanylyltransferases;glucose-1-phosphate guanylyltransferase
novel_mir_1168	MD03G1199100	GO:0005515	AT5G55040.1		DNA-binding bromodomain-containing protein
novel_mir_1257	MD03G1203100	GO:0003824	AT1G74260.1	PUR4	purine biosynthesis 4
novel_mir_3091	MD03G1205100	GO:0005506,GO:0009055,GO:0016705,GO:0020037,GO:0055114	AT5G36110.1	CYP716A1	cytochrome P450, family 716, subfamily A, polypeptide 1
novel_mir_1933	MD03G1205200		AT4G27020.1
novel_mir_1237	MD03G1206300		AT4G16050.1		Aminotransferase-like, plant mobile domain family protein
novel_mir_2433	MD03G1206300		AT1G32120.1
novel_mir_3020	MD03G1206300
novel_mir_428	MD03G1206300		AT1G32120.1
novel_mir_665	MD03G1206300		AT5G18510.1		Aminotransferase-like, plant mobile domain family protein
novel_mir_766	MD03G1206300		AT1G32120.1
novel_mir_2297	MD03G1206400	GO:0004672,GO:0005524,GO:0006468	AT3G20530.1		Protein kinase superfamily protein
novel_mir_2444	MD03G1206400
novel_mir_452	MD03G1209000		AT3G15160.1
novel_mir_594	MD03G1209400		AT1G50940.1	ETFALPHA	electron transfer flavoprotein alpha
novel_mir_120	MD03G1209500	GO:0045454	AT3G20560.1	ATPDI12,ATPDIL5-3,PDI12,PDIL5-3	PDI-like 5-3
novel_mir_3363	MD03G1211000		AT3G20600.1	NDR1	Late embryogenesis abundant (LEA) hydroxyproline-rich glycoprotein family
novel_mir_647	MD03G1211000		AT3G20600.1	NDR1	Late embryogenesis abundant (LEA) hydroxyproline-rich glycoprotein family
novel_mir_3697	MD03G1211300	GO:0005515	AT4G05320.2	UBQ10	polyubiquitin 10
novel_mir_3127	MD03G1212600		AT5G54680.1	bHLH105,ILR3	basic helix-loop-helix (bHLH) DNA-binding superfamily protein
novel_mir_3331	MD03G1212600	GO:0030528,GO:0006355	AT5G54680.1	bHLH105,ILR3	basic helix-loop-helix (bHLH) DNA-binding superfamily protein
novel_mir_532	MD03G1214100	GO:0016491,GO:0008152,GO:0003854,GO:0016616,GO:0006694,GO:0055114,GO:0003824,GO:0050662,GO:0044237,GO:0009058	AT4G27250.1		NAD(P)-binding Rossmann-fold superfamily protein
novel_mir_1854	MD03G1214700		AT5G48150.1	PAT1	GRAS family transcription factor
novel_mir_490	MD03G1214700		AT5G48150.1	PAT1	GRAS family transcription factor
novel_mir_705	MD03G1214700		AT5G48150.1	PAT1	GRAS family transcription factor
novel_mir_558	MD03G1215000	GO:0022857,GO:0055085,GO:0016021	AT3G20660.1	4-Oct,AtOCT4	organic cation/carnitine transporter4
novel_mir_113	MD03G1215900	GO:0005515	AT5G54520.1		Transducin/WD40 repeat-like superfamily protein
novel_mir_3	MD03G1215900	GO:0005515	AT5G54520.1		Transducin/WD40 repeat-like superfamily protein
novel_mir_508	MD03G1215900	GO:0005515	AT5G54520.1		Transducin/WD40 repeat-like superfamily protein
novel_mir_647	MD03G1215900	GO:0005515	AT5G54520.1		Transducin/WD40 repeat-like superfamily protein
novel_mir_13	MD03G1217700		AT5G54240.1		Protein of unknown function (DUF1223)
novel_mir_1175	MD03G1218400	GO:0016829,GO:0008152,GO:0000287,GO:0010333	AT5G23960.2	ATTPS21,TPS21	terpene synthase 21
novel_mir_1395	MD03G1218400	GO:0016829,GO:0008152,GO:0000287,GO:0010333	AT5G23960.2	ATTPS21,TPS21	terpene synthase 21
novel_mir_1674	MD03G1218400	GO:0016829,GO:0008152,GO:0000287,GO:0010333	AT5G23960.2	ATTPS21,TPS21	terpene synthase 21
novel_mir_330	MD03G1218400	GO:0016829,GO:0008152,GO:0000287,GO:0010333	AT5G23960.2	ATTPS21,TPS21	terpene synthase 21
novel_mir_361	MD03G1218400	GO:0016829,GO:0008152,GO:0000287,GO:0010333	AT5G23960.2	ATTPS21,TPS21	terpene synthase 21
novel_mir_4064	MD03G1218400	GO:0016829,GO:0008152,GO:0000287,GO:0010333	AT5G23960.2	ATTPS21,TPS21	terpene synthase 21
novel_mir_421	MD03G1218400	GO:0016829,GO:0008152,GO:0000287,GO:0010333	AT5G23960.2	ATTPS21,TPS21	terpene synthase 21
novel_mir_86	MD03G1218400	GO:0016829,GO:0008152,GO:0000287,GO:0010333	AT5G23960.2	ATTPS21,TPS21	terpene synthase 21
novel_mir_925	MD03G1218400	GO:0016829,GO:0008152,GO:0000287,GO:0010333	AT5G23960.2	ATTPS21,TPS21	terpene synthase 21
novel_mir_113	MD03G1218900	GO:0016020,GO:0009765	AT5G54270.1	LHCB3,LHCB3*1	light-harvesting chlorophyll B-binding protein 3
novel_mir_508	MD03G1218900	GO:0016020,GO:0009765	AT5G54270.1	LHCB3,LHCB3*1	light-harvesting chlorophyll B-binding protein 3
novel_mir_3020	MD03G1220200
novel_mir_3179	MD03G1221300	GO:0004672,GO:0005524,GO:0006468	AT5G54380.1	THE1	protein kinase family protein
novel_mir_435	MD03G1221500		AT2G41945.3
novel_mir_938	MD03G1222300		AT3G15520.1		Cyclophilin-like peptidyl-prolyl cis-trans isomerase family protein
novel_mir_387	MD03G1223400		AT4G27430.1	CIP7	COP1-interacting protein 7
novel_mir_1256	MD03G1223700	GO:0005515	AT5G54200.1		Transducin/WD40 repeat-like superfamily protein
novel_mir_217	MD03G1224000		AT3G15460.1		Ribosomal RNA processing Brix domain protein
novel_mir_926	MD03G1224000		AT3G15460.1		Ribosomal RNA processing Brix domain protein
novel_mir_3006	MD03G1225900		AT3G15370.1	ATEXP12,ATEXPA12,ATHEXP ALPHA 1.24,EXP12,EXPA12	expansin 12
novel_mir_1942	MD03G1226900		AT1G53010.1		RING/U-box superfamily protein
novel_mir_2297	MD03G1229100	GO:0046872	AT5G53850.2		haloacid dehalogenase-like hydrolase family protein
novel_mir_3435	MD03G1229100	GO:0003824,GO:0008152	AT5G53850.2		haloacid dehalogenase-like hydrolase family protein
novel_mir_3435	MD03G1229100	GO:0046872,GO:0003824,GO:0008152	AT5G53850.2		haloacid dehalogenase-like hydrolase family protein
novel_mir_507	MD03G1229100	GO:0046872	AT5G53850.2		haloacid dehalogenase-like hydrolase family protein
novel_mir_49	MD03G1229800		AT5G62270.2
novel_mir_387	MD03G1229900		AT2G30700.1
novel_mir_575	MD03G1232700	GO:0003723,GO:0003735,GO:0006412,GO:0005622,GO:0005840,GO:0044183	AT3G15180.1		ARM repeat superfamily protein
novel_mir_13	MD03G1233500		AT4G24990.1	ATGP4	Ubiquitin family protein
novel_mir_241	MD03G1240600	GO:0005515	AT1G72300.1		Leucine-rich receptor-like protein kinase family protein
novel_mir_2732	MD03G1240600	GO:0005515	AT1G72300.1		Leucine-rich receptor-like protein kinase family protein
novel_mir_76	MD03G1241200
novel_mir_3599	MD03G1241800	GO:0016765,GO:0019277,GO:0016740	AT2G45300.1		RNA 3\'-terminal phosphate cyclase/enolpyruvate transferase, alpha/beta
novel_mir_3651	MD03G1241800	GO:0016765,GO:0019277,GO:0016740	AT2G45300.1		RNA 3\'-terminal phosphate cyclase/enolpyruvate transferase, alpha/beta
novel_mir_539	MD03G1242500		AT1G75980.1		Single hybrid motif superfamily protein
novel_mir_4020	MD03G1242800	GO:0004853,GO:0006779	AT3G14930.1	HEME1	Uroporphyrinogen decarboxylase
novel_mir_3621	MD03G1242900		AT5G05480.1		Peptide-N4-(N-acetyl-beta-glucosaminyl)asparagine amidase A protein
novel_mir_387	MD03G1243300		AT3G14920.1		Peptide-N4-(N-acetyl-beta-glucosaminyl)asparagine amidase A protein
novel_mir_4120	MD03G1243300		AT3G14920.1		Peptide-N4-(N-acetyl-beta-glucosaminyl)asparagine amidase A protein
novel_mir_387	MD03G1243400		AT3G14920.1		Peptide-N4-(N-acetyl-beta-glucosaminyl)asparagine amidase A protein
novel_mir_4120	MD03G1243400		AT3G14920.1		Peptide-N4-(N-acetyl-beta-glucosaminyl)asparagine amidase A protein
novel_mir_568	MD03G1243400		AT3G14920.1		Peptide-N4-(N-acetyl-beta-glucosaminyl)asparagine amidase A protein
novel_mir_1022	MD03G1245000
novel_mir_220	MD03G1245000		AT1G06650.2		2-oxoglutarate (2OG) and Fe(II)-dependent oxygenase superfamily protein
novel_mir_4030	MD03G1245000		AT1G06650.2		2-oxoglutarate (2OG) and Fe(II)-dependent oxygenase superfamily protein
novel_mir_493	MD03G1245400	GO:0016758,GO:0008152	AT3G11340.1		UDP-Glycosyltransferase superfamily protein
novel_mir_493	MD03G1246000	GO:0005515	AT5G53635.1		F-box/RNI-like/FBD-like domains-containing protein
novel_mir_532	MD03G1247100	GO:0004672,GO:0005524,GO:0006468	AT1G53430.1		Leucine-rich repeat transmembrane protein kinase
novel_mir_201	MD03G1250300	GO:0003824,GO:0005992	AT1G78580.1	ATTPS1,TPS1	trehalose-6-phosphate synthase
novel_mir_2102	MD03G1253200		AT1G78760.1		F-box/RNI-like superfamily protein
novel_mir_1071	MD03G1254800
novel_mir_1071	MD03G1254900	GO:0005515	AT3G14590.1	NTMC2T6.2,NTMC2TYPE6.2	Calcium-dependent lipid-binding (CaLB domain) family protein
novel_mir_813	MD03G1255700
novel_mir_665	MD03G1256900	GO:0008168,GO:0008152	AT3G63410.1	APG1,E37,IEP37,VTE3	S-adenosyl-L-methionine-dependent methyltransferases superfamily protein
novel_mir_766	MD03G1259200		AT1G03070.1		Bax inhibitor-1 family protein
novel_mir_151	MD03G1260000	GO:0016788	AT3G19120.1		PIF / Ping-Pong family of plant transposases
novel_mir_1017	MD03G1260800
novel_mir_1022	MD03G1260800
novel_mir_365	MD03G1260800
novel_mir_794	MD03G1260800
novel_mir_665	MD03G1261400	GO:0006412,GO:0005840,GO:0005622,GO:0003735	AT5G23535.1		KOW domain-containing protein
novel_mir_665	MD03G1261400		AT2G48140.1	EDA4	Bifunctional inhibitor/lipid-transfer protein/seed storage 2S albumin superfamily protein
novel_mir_83	MD03G1262100
novel_mir_1256	MD03G1266200		AT1G03190.1	ATXPD,UVH6	RAD3-like DNA-binding helicase protein
novel_mir_144	MD03G1266200		AT1G03190.1	ATXPD,UVH6	RAD3-like DNA-binding helicase protein
novel_mir_1153	MD03G1268500	GO:0004602,GO:0006979,GO:0055114,GO:0016209,GO:0016491	AT2G48150.1	ATGPX4,GPX4	glutathione peroxidase 4
novel_mir_3953	MD03G1268500	GO:0004602,GO:0006979,GO:0055114,GO:0016209,GO:0016491	AT2G48150.1	ATGPX4,GPX4	glutathione peroxidase 4
novel_mir_448	MD03G1268500	GO:0004602,GO:0006979,GO:0055114,GO:0016209,GO:0016491	AT2G48150.1	ATGPX4,GPX4	glutathione peroxidase 4
novel_mir_1	MD03G1269500
novel_mir_136	MD03G1269500
novel_mir_22	MD03G1269500
novel_mir_23	MD03G1269500
novel_mir_1296	MD03G1271700		AT2G48070.3	RPH1	resistance to phytophthora 1
novel_mir_473	MD03G1271800		AT2G48060.1
novel_mir_652	MD03G1274100	GO:0006364,GO:0005730,GO:0005515	AT4G03080.1	BSL1	BRI1 suppressor 1 (BSU1)-like 1
novel_mir_222	MD03G1277700	GO:0008270	AT3G62970.1		zinc finger (C3HC4-type RING finger) family protein
novel_mir_177	MD03G1278800	GO:0005515,GO:0043531,GO:0006915,GO:0005524	AT3G14470.1		NB-ARC domain-containing disease resistance protein
novel_mir_3029	MD03G1278800	GO:0005515,GO:0043531,GO:0006915,GO:0005524	AT3G14470.1		NB-ARC domain-containing disease resistance protein
novel_mir_3998	MD03G1278800	GO:0005515,GO:0043531,GO:0006915,GO:0005524	AT3G14470.1		NB-ARC domain-containing disease resistance protein
novel_mir_177	MD03G1279100	GO:0005515,GO:0043531,GO:0006915,GO:0005524	AT3G14460.1		LRR and NB-ARC domains-containing disease resistance protein
novel_mir_177	MD03G1279100	GO:0005515,GO:0043531,GO:0006915,GO:0005524	AT3G14470.1		NB-ARC domain-containing disease resistance protein
novel_mir_177	MD03G1279100	GO:0043531,GO:0006915,GO:0005524	AT3G14470.1		NB-ARC domain-containing disease resistance protein
novel_mir_1794	MD03G1279100	GO:0043531,GO:0006915,GO:0005524	AT3G14470.1		NB-ARC domain-containing disease resistance protein
novel_mir_177	MD03G1279600	GO:0005515,GO:0043531,GO:0006915,GO:0005524	AT3G14460.1		LRR and NB-ARC domains-containing disease resistance protein
novel_mir_3998	MD03G1279600	GO:0005515,GO:0043531,GO:0006915,GO:0005524	AT3G14460.1		LRR and NB-ARC domains-containing disease resistance protein
novel_mir_177	MD03G1280200	GO:0043531,GO:0006915,GO:0005524	AT3G14470.1		NB-ARC domain-containing disease resistance protein
novel_mir_177	MD03G1280200	GO:0005515,GO:0043531,GO:0006915,GO:0005524	AT3G14460.1		LRR and NB-ARC domains-containing disease resistance protein
novel_mir_1794	MD03G1280200	GO:0043531,GO:0006915,GO:0005524	AT3G14470.1		NB-ARC domain-containing disease resistance protein
novel_mir_781	MD03G1281400	GO:0005515	AT5G07180.1	ERL2	ERECTA-like 2
novel_mir_505	MD03G1282900	GO:0005515	AT1G02920.1	ATGST11,ATGSTF7,ATGSTF8,GST11,GSTF7	glutathione S-transferase 7
novel_mir_2544	MD03G1283000	GO:0005515	AT3G62760.1	ATGSTF13	Glutathione S-transferase family protein
novel_mir_1986	MD03G1284800	GO:0005515	AT1G02910.1	LPA1	tetratricopeptide repeat (TPR)-containing protein
novel_mir_2297	MD03G1285800	GO:0005524,GO:0009378,GO:0006281,GO:0006310	AT4G02480.1		AAA-type ATPase family protein
novel_mir_388	MD03G1288600	GO:0055085,GO:0016021	AT2G47600.1	ATMHX,ATMHX1,MHX,MHX1	magnesium/proton exchanger
novel_mir_1963	MD03G1291300		AT4G02280.1	ATSUS3,SUS3	sucrose synthase 3
novel_mir_505	MD03G1292800	GO:0004252,GO:0006508	AT1G02560.1	CLPP5,NCLPP1,NCLPP5	nuclear encoded CLP protease 5
novel_mir_1933	MD03G1293700		AT3G03450.1	RGL2	RGA-like 2
novel_mir_1933	MD03G1293700		AT1G66350.1	RGL,RGL1	RGA-like 1
novel_mir_647	MD03G1293900
novel_mir_11	MD03G1295900	GO:0000156,GO:0000160,GO:0006355	AT2G47430.1	CKI1	Signal transduction histidine kinase
novel_mir_11	MD03G1295900
novel_mir_357	MD03G1296000		AT4G02070.1	ATMSH6,MSH6,MSH6-1	MUTS homolog 6
novel_mir_63	MD03G1296000		AT4G02070.1	ATMSH6,MSH6,MSH6-1	MUTS homolog 6
novel_mir_798	MD03G1296000	GO:0005524,GO:0030983,GO:0006298	AT4G02070.2	ATMSH6,MSH6,MSH6-1	MUTS homolog 6
novel_mir_798	MD03G1296000	GO:0005524,GO:0030983,GO:0006298	AT4G02070.1	ATMSH6,MSH6,MSH6-1	MUTS homolog 6
novel_mir_69	MD03G1296600	GO:0031072,GO:0005515	AT4G02100.1		Heat shock protein DnaJ with tetratricopeptide repeat
novel_mir_1061	MD03G1298900		AT4G12760.1
novel_mir_3313	MD04G1002000
novel_mir_3313	MD04G1002000		AT5G28780.1		PIF1 helicase
novel_mir_3313	MD04G1002000	GO:0004386,GO:0005524	AT5G28780.1		PIF1 helicase
novel_mir_215	MD04G1003600	GO:0031072,GO:0003824,GO:0008152	AT3G23940.1		dehydratase family
novel_mir_3435	MD04G1003600	GO:0031072,GO:0003824,GO:0008152	AT3G23940.1		dehydratase family
novel_mir_474	MD04G1008200		AT1G04900.1		Protein of unknown function (DUF185)
novel_mir_3032	MD04G1010200	GO:0003735,GO:0006412,GO:0015934	AT1G26740.1		Ribosomal L32p protein family
novel_mir_964	MD04G1011300	GO:0005525	AT5G60390.1		GTP binding Elongation factor Tu family protein
novel_mir_1986	MD04G1011700		AT5G36930.2		Disease resistance protein (TIR-NBS-LRR class) family
novel_mir_2102	MD04G1011700		AT5G36930.2		Disease resistance protein (TIR-NBS-LRR class) family
novel_mir_201	MD04G1014300		AT1G20300.1		Pentatricopeptide repeat (PPR) superfamily protein
novel_mir_1174	MD04G1015000	GO:0043531,GO:0007165,GO:0005515,GO:0005622,GO:0045087,GO:0031224,GO:0004888,GO:0006915,GO:0005524	AT5G17680.1		disease resistance protein (TIR-NBS-LRR class), putative
novel_mir_1174	MD04G1015000	GO:0005515,GO:0043531,GO:0007165,GO:0005622,GO:0045087,GO:0031224,GO:0004888,GO:0006915,GO:0005524	AT5G44510.1	TAO1	target of AVRB operation1
novel_mir_1174	MD04G1015000	GO:0007165,GO:0005515,GO:0005622,GO:0045087,GO:0031224,GO:0004888	AT4G11170.1		Disease resistance protein (TIR-NBS-LRR class) family
novel_mir_1174	MD04G1015000	GO:0005515,GO:0043531,GO:0007165,GO:0005622,GO:0045087,GO:0031224,GO:0004888,GO:0006915,GO:0005524	AT5G17680.1		disease resistance protein (TIR-NBS-LRR class), putative
novel_mir_558	MD04G1015000	GO:0043531,GO:0007165,GO:0005515,GO:0005622,GO:0045087,GO:0031224,GO:0004888,GO:0006915,GO:0005524	AT5G17680.1		disease resistance protein (TIR-NBS-LRR class), putative
novel_mir_640	MD04G1015000	GO:0005515,GO:0043531,GO:0007165,GO:0005622,GO:0045087,GO:0031224,GO:0004888,GO:0006915,GO:0005524	AT5G17680.1		disease resistance protein (TIR-NBS-LRR class), putative
novel_mir_1061	MD04G1017500	GO:0016020	AT4G13990.1		Exostosin family protein
novel_mir_2139	MD04G1017700	GO:0016020	AT4G13990.1		Exostosin family protein
novel_mir_3060	MD04G1019500	GO:0016758,GO:0008152	AT4G15550.1	IAGLU	indole-3-acetate beta-D-glucosyltransferase
novel_mir_382	MD04G1019500	GO:0016758,GO:0008152	AT4G15550.1	IAGLU	indole-3-acetate beta-D-glucosyltransferase
novel_mir_647	MD04G1021000		AT4G03490.2		Ankyrin repeat family protein
novel_mir_1061	MD04G1021500
novel_mir_4057	MD04G1022200		AT4G14180.1	AtPRD1,PRD1	putative recombination initiation defect 1
novel_mir_3020	MD04G1022500	GO:0005515,GO:0043531,GO:0006915,GO:0005524	AT5G17680.1		disease resistance protein (TIR-NBS-LRR class), putative
novel_mir_3020	MD04G1022500	GO:0005524,GO:0043531,GO:0007165,GO:0005515,GO:0005622,GO:0045087,GO:0031224,GO:0004888,GO:0006915	AT5G17680.1		disease resistance protein (TIR-NBS-LRR class), putative
novel_mir_3020	MD04G1022900	GO:0005515,GO:0043531,GO:0006915,GO:0005524	AT5G17680.1		disease resistance protein (TIR-NBS-LRR class), putative
novel_mir_3390	MD04G1023800	GO:0016491,GO:0055114	AT4G14210.1	PDE226,PDS,PDS3	phytoene desaturase 3
novel_mir_746	MD04G1023800	GO:0016491,GO:0055114	AT4G14210.1	PDE226,PDS,PDS3	phytoene desaturase 3
novel_mir_2174	MD04G1025100		AT3G25400.1
novel_mir_977	MD04G1025900	GO:2001070,GO:0005975,GO:0003824	AT5G26570.1	ATGWD3,OK1,PWD	catalytics;carbohydrate kinases;phosphoglucan, water dikinases
novel_mir_614	MD04G1026400		AT3G18310.1
novel_mir_2171	MD04G1033000		AT1G05805.1		basic helix-loop-helix (bHLH) DNA-binding superfamily protein
novel_mir_683	MD04G1033000	GO:0030528,GO:0006355	AT1G05805.1		basic helix-loop-helix (bHLH) DNA-binding superfamily protein
novel_mir_3598	MD04G1034100	GO:0000166,GO:0004812,GO:0005524,GO:0006418,GO:0005737,GO:0006412	AT2G33840.1		Tyrosyl-tRNA synthetase, class Ib, bacterial/mitochondrial
novel_mir_558	MD04G1036000	GO:0007165,GO:0005515,GO:0005622,GO:0045087,GO:0031224,GO:0004888	AT4G16990.2	RLM3	disease resistance protein (TIR-NBS class), putative
novel_mir_41	MD04G1036100	GO:0005515,GO:0043531,GO:0006915,GO:0005524	AT5G17680.1		disease resistance protein (TIR-NBS-LRR class), putative
novel_mir_41	MD04G1036400	GO:0005515,GO:0043531,GO:0006915,GO:0005524	AT3G25510.1		disease resistance protein (TIR-NBS-LRR class), putative
novel_mir_289	MD04G1038400	GO:0000398,GO:0000245	AT1G54380.1		spliceosome protein-related
novel_mir_1022	MD04G1040900		AT3G59430.1
novel_mir_277	MD04G1042000		AT5G27740.1	EMB161,EMB251,EMB2775,RFC3	ATPase family associated with various cellular activities (AAA)
novel_mir_1153	MD04G1043200		AT4G23160.1	CRK8	cysteine-rich RLK (RECEPTOR-like protein kinase) 8
novel_mir_2002	MD04G1043200		AT4G23160.1	CRK8	cysteine-rich RLK (RECEPTOR-like protein kinase) 8
novel_mir_3953	MD04G1043200		AT4G23160.1	CRK8	cysteine-rich RLK (RECEPTOR-like protein kinase) 8
novel_mir_448	MD04G1043200		AT4G23160.1	CRK8	cysteine-rich RLK (RECEPTOR-like protein kinase) 8
novel_mir_53	MD04G1043200		AT4G23160.1	CRK8	cysteine-rich RLK (RECEPTOR-like protein kinase) 8
novel_mir_348	MD04G1043700	GO:0003677,GO:0006355	AT5G64060.1	anac103,NAC103	NAC domain containing protein 103
novel_mir_630	MD04G1044200	GO:0005506,GO:0009055,GO:0016705,GO:0020037,GO:0055114	AT4G31940.1	CYP82C4	cytochrome P450, family 82, subfamily C, polypeptide 4
novel_mir_2297	MD04G1045300	GO:0005509	AT1G08450.1	AtCRT3,CRT3,EBS2,PSL1	calreticulin 3
novel_mir_201	MD04G1045600	GO:0004222,GO:0008270,GO:0006508,GO:0031012,GO:0008152	AT1G70170.1	MMP	matrix metalloproteinase
novel_mir_1410	MD04G1046000		AT4G37650.1	SGR7,SHR	GRAS family transcription factor
novel_mir_1208	MD04G1046300		AT3G07565.2		Protein of unknown function (DUF3755)
novel_mir_224	MD04G1046300		AT3G07565.2		Protein of unknown function (DUF3755)
novel_mir_245	MD04G1046300		AT3G07565.2		Protein of unknown function (DUF3755)
novel_mir_3363	MD04G1046300		AT3G07565.2		Protein of unknown function (DUF3755)
novel_mir_36	MD04G1046300		AT3G07565.2		Protein of unknown function (DUF3755)
novel_mir_612	MD04G1046300		AT3G07565.2		Protein of unknown function (DUF3755)
novel_mir_647	MD04G1046300		AT3G07565.2		Protein of unknown function (DUF3755)
novel_mir_942	MD04G1046300		AT3G07565.2		Protein of unknown function (DUF3755)
novel_mir_480	MD04G1046500	GO:0005097,GO:0032313,GO:0005622	AT2G43490.4		Ypt/Rab-GAP domain of gyp1p superfamily protein
novel_mir_613	MD04G1048800	GO:0003677,GO:0003824,GO:0008409	AT3G52050.1		5\'-3\' exonuclease family protein
novel_mir_3982	MD04G1050100
novel_mir_813	MD04G1054700	GO:0004784,GO:0046872,GO:0006801,GO:0055114	AT5G23310.1	FSD3	Fe superoxide dismutase 3
novel_mir_1031	MD04G1056000	GO:0005215,GO:0006810,GO:0055085,GO:0016020	AT1G60030.1	ATNAT7,NAT7	nucleobase-ascorbate transporter 7
novel_mir_400	MD04G1056000	GO:0005215,GO:0006810,GO:0055085,GO:0016020	AT1G60030.1	ATNAT7,NAT7	nucleobase-ascorbate transporter 7
novel_mir_422	MD04G1056000	GO:0005215,GO:0006810,GO:0055085,GO:0016020	AT1G60030.1	ATNAT7,NAT7	nucleobase-ascorbate transporter 7
novel_mir_443	MD04G1056000	GO:0005215,GO:0006810,GO:0055085,GO:0016020	AT1G60030.1	ATNAT7,NAT7	nucleobase-ascorbate transporter 7
novel_mir_11	MD04G1057200	GO:0008104	AT4G17140.3		pleckstrin homology (PH) domain-containing protein
novel_mir_3179	MD04G1057200	GO:0008104	AT4G17140.3		pleckstrin homology (PH) domain-containing protein
novel_mir_3331	MD04G1057200		AT4G17140.3		pleckstrin homology (PH) domain-containing protein
novel_mir_573	MD04G1057800		AT1G02090.1	ATCSN7,COP15,CSN7,FUS5	Proteasome component (PCI) domain protein
novel_mir_222	MD04G1058300	GO:0000166,GO:0046872,GO:0003824,GO:0008152	AT5G62670.1	AHA11,HA11	H(+)-ATPase 11
novel_mir_222	MD04G1058300	GO:0000166,GO:0046872,GO:0003824,GO:0008152,GO:0016020,GO:0015662,GO:0006812,GO:0006754	AT3G47950.1	AHA4,HA4	H(+)-ATPase 4
novel_mir_4020	MD04G1060700	GO:0016491,GO:0016706,GO:0055114	AT4G16770.1		2-oxoglutarate (2OG) and Fe(II)-dependent oxygenase superfamily protein
novel_mir_4030	MD04G1060700	GO:0016491,GO:0016706,GO:0055114	AT4G16770.1		2-oxoglutarate (2OG) and Fe(II)-dependent oxygenase superfamily protein
novel_mir_2278	MD04G1061200	GO:0003700,GO:0043565,GO:0006355,GO:0003677,GO:0005634,GO:0006351,GO:0016563	AT4G16780.1	ATHB-2,ATHB2,HAT4,HB-2	homeobox protein 2
novel_mir_1933	MD04G1065500		AT1G63120.1	ATRBL2,RBL2	RHOMBOID-like 2
novel_mir_614	MD04G1066300	GO:0005506,GO:0009055,GO:0016705,GO:0020037,GO:0055114	AT1G12740.2	CYP87A2	cytochrome P450, family 87, subfamily A, polypeptide 2
novel_mir_2246	MD04G1066400	GO:0005506,GO:0009055,GO:0016705,GO:0020037,GO:0055114	AT1G12740.1	CYP87A2	cytochrome P450, family 87, subfamily A, polypeptide 2
novel_mir_825	MD04G1066400	GO:0005506,GO:0009055,GO:0016705,GO:0020037,GO:0055114	AT1G12740.1	CYP87A2	cytochrome P450, family 87, subfamily A, polypeptide 2
novel_mir_277	MD04G1066700	GO:0005515	AT4G11740.1	SAY1	Ubiquitin-like superfamily protein
novel_mir_3251	MD04G1068500	GO:0055085	AT4G23010.3	ATUTR2,UTR2	UDP-galactose transporter 2
novel_mir_4052	MD04G1068900	GO:0055085,GO:0016021	AT4G22990.1		Major Facilitator Superfamily with SPX (SYG1/Pho81/XPR1) domain-containing protein
novel_mir_271	MD04G1073000	GO:0016787	AT4G11980.1	ATNUDT14,ATNUDX14,NUDX14	nudix hydrolase homolog 14
novel_mir_568	MD04G1073000	GO:0016787	AT4G11980.1	ATNUDT14,ATNUDX14,NUDX14	nudix hydrolase homolog 14
novel_mir_658	MD04G1075800	GO:0005507,GO:0009055	AT2G32300.1	UCC1	uclacyanin 1
novel_mir_2373	MD04G1076000	GO:0055085,GO:0016021	AT1G12480.1	CDI3,OZS1,RCD3,SLAC1	C4-dicarboxylate transporter/malic acid transport protein
novel_mir_265	MD04G1076600		AT5G60820.1		RING/U-box superfamily protein
novel_mir_1017	MD04G1080200	GO:0005506,GO:0009055,GO:0016705,GO:0020037,GO:0055114	AT4G12330.1	CYP706A7	cytochrome P450, family 706, subfamily A, polypeptide 7
novel_mir_2427	MD04G1080200	GO:0005506,GO:0009055,GO:0016705,GO:0020037,GO:0055114	AT4G12330.1	CYP706A7	cytochrome P450, family 706, subfamily A, polypeptide 7
novel_mir_560	MD04G1080200	GO:0005506,GO:0009055,GO:0016705,GO:0020037,GO:0055114	AT4G12330.1	CYP706A7	cytochrome P450, family 706, subfamily A, polypeptide 7
novel_mir_1	MD04G1082800
novel_mir_22	MD04G1082800
novel_mir_23	MD04G1082800
novel_mir_1708	MD04G1083900	GO:0016491,GO:0055114,GO:0005507	AT4G12420.1	SKU5	Cupredoxin superfamily protein
novel_mir_667	MD04G1086300	GO:0005215,GO:0006857,GO:0016020	AT1G12110.1	ATNRT1,B-1,CHL1,CHL1-1,NRT1,NRT1.1	nitrate transporter 1.1
novel_mir_481	MD04G1088100		AT4G00150.1	ATHAM3,HAM3	GRAS family transcription factor
novel_mir_215	MD04G1094100		AT4G34340.1	TAF8	TBP-associated factor 8
novel_mir_387	MD04G1095600
novel_mir_44	MD04G1095900		AT2G37035.1
novel_mir_1726	MD04G1097900	GO:0006412,GO:0005840,GO:0003735	AT3G53430.1		Ribosomal protein L11 family protein
novel_mir_611	MD04G1099900	GO:0005515	AT3G53390.1		Transducin/WD40 repeat-like superfamily protein
novel_mir_611	MD04G1099900	GO:0005515	AT2G37160.1		Transducin/WD40 repeat-like superfamily protein
novel_mir_162	MD04G1102600		AT2G37100.1		protamine P1 family protein
novel_mir_2305	MD04G1103600	GO:0005515	AT5G03040.1	iqd2	IQ-domain 2
novel_mir_51	MD04G1103600	GO:0005515	AT5G03040.1	iqd2	IQ-domain 2
novel_mir_517	MD04G1104000
novel_mir_3032	MD04G1109900
novel_mir_289	MD04G1113400	GO:0005515,GO:0043531,GO:0006915,GO:0005524	AT3G14460.1		LRR and NB-ARC domains-containing disease resistance protein
novel_mir_3672	MD04G1113400	GO:0043531,GO:0006915,GO:0005524	AT3G14460.1		LRR and NB-ARC domains-containing disease resistance protein
novel_mir_1717	MD04G1114100		AT2G20280.1		Zinc finger C-x8-C-x5-C-x3-H type family protein
novel_mir_3221	MD04G1116400		AT1G07670.1	ATECA4,ECA4	endomembrane-type CA-ATPase 4
novel_mir_1061	MD04G1126900		AT5G02440.1
novel_mir_13	MD04G1127200		AT3G09430.1
novel_mir_49	MD04G1129500	GO:0003677	AT2G37630.1	AS1,ATMYB91,ATPHAN,MYB91	myb-like HTH transcriptional regulator family protein
novel_mir_622	MD04G1132000	GO:0016491,GO:0016706,GO:0055114	AT3G19010.3		2-oxoglutarate (2OG) and Fe(II)-dependent oxygenase superfamily protein
novel_mir_1933	MD04G1135600		AT5G43100.1		Eukaryotic aspartyl protease family protein
novel_mir_2102	MD04G1135600		AT1G06150.2	EMB1444	basic helix-loop-helix (bHLH) DNA-binding superfamily protein
novel_mir_2102	MD04G1135600		AT5G43100.1		Eukaryotic aspartyl protease family protein
novel_mir_2174	MD04G1135600		AT1G06150.2	EMB1444	basic helix-loop-helix (bHLH) DNA-binding superfamily protein
novel_mir_284	MD04G1137400		AT2G37860.3	LCD1	Protein of unknown function (DUF3411)
novel_mir_556	MD04G1137400		AT2G37860.3	LCD1	Protein of unknown function (DUF3411)
novel_mir_960	MD04G1137500	GO:0005215,GO:0006857,GO:0016020	AT5G28470.1		Major facilitator superfamily protein
novel_mir_1254	MD04G1138400		AT3G53950.1		glyoxal oxidase-related protein
novel_mir_3975	MD04G1139000		AT5G02020.1
novel_mir_46	MD04G1140300	GO:0005515	AT3G54010.1	DEI1,PAS1	FKBP-type peptidyl-prolyl cis-trans isomerase family protein
novel_mir_3704	MD04G1140800	GO:0016758,GO:0008152	AT1G22400.1	ATUGT85A1,UGT85A1	UDP-Glycosyltransferase superfamily protein
novel_mir_241	MD04G1141100	GO:0008171,GO:0008168,GO:0046983	AT5G54160.1	ATOMT1,OMT1	O-methyltransferase 1
novel_mir_1030	MD04G1142300	GO:0016491,GO:0055114,GO:0005507	AT3G09220.1	LAC7	laccase 7
novel_mir_11	MD04G1142300	GO:0016491,GO:0055114,GO:0005507	AT3G09220.1	LAC7	laccase 7
novel_mir_2386	MD04G1142300	GO:0016491,GO:0055114,GO:0005507	AT3G09220.1	LAC7	laccase 7
novel_mir_61	MD04G1142300	GO:0016491,GO:0055114,GO:0005507	AT3G09220.1	LAC7	laccase 7
novel_mir_698	MD04G1142300	GO:0016491,GO:0055114,GO:0005507	AT3G09220.1	LAC7	laccase 7
novel_mir_1030	MD04G1142600	GO:0016491,GO:0055114,GO:0005507	AT3G09220.1	LAC7	laccase 7
novel_mir_2386	MD04G1142600	GO:0016491,GO:0055114,GO:0005507	AT3G09220.1	LAC7	laccase 7
novel_mir_2297	MD04G1146200	GO:0008242	AT3G54130.1		Josephin family protein
novel_mir_2169	MD04G1152200	GO:0016788,GO:0006629	AT3G11210.1		SGNH hydrolase-type esterase superfamily protein
novel_mir_331	MD04G1153100		AT2G38185.4		RING/U-box superfamily protein
novel_mir_541	MD04G1153800	GO:0031072,GO:0051082,GO:0006457	AT3G08910.1		DNAJ heat shock family protein
novel_mir_2297	MD04G1154600		AT2G38250.1		Homeodomain-like superfamily protein
novel_mir_795	MD04G1155700	GO:0016627,GO:0055114,GO:0003995	AT3G51840.1	ACX4,ATG6,ATSCX	acyl-CoA oxidase 4
novel_mir_467	MD04G1159000
novel_mir_667	MD04G1159000
novel_mir_642	MD04G1161300	GO:0005515	AT1G45616.1	AtRLP6,RLP6	receptor like protein 6
novel_mir_540	MD04G1162900		AT3G51770.2	ATEOL1,ETO1	tetratricopeptide repeat (TPR)-containing protein
novel_mir_3474	MD04G1165300	GO:0015238,GO:0015297,GO:0006855,GO:0055085,GO:0016020	AT2G38330.1		MATE efflux family protein
novel_mir_215	MD04G1166400	GO:0004672,GO:0005524,GO:0006468,GO:0005515	AT3G51740.1	IMK2	inflorescence meristem receptor-like kinase 2
novel_mir_2297	MD04G1167400	GO:0030170,GO:0009058,GO:0016740,GO:0016769	AT5G23670.1	LCB2	long chain base2
novel_mir_1708	MD04G1169600	GO:0005515	AT3G08850.1	ATRAPTOR1B,RAPTOR1,RAPTOR1B	HEAT repeat ;WD domain, G-beta repeat protein protein
novel_mir_470	MD04G1169600		AT3G08850.1	ATRAPTOR1B,RAPTOR1,RAPTOR1B	HEAT repeat ;WD domain, G-beta repeat protein protein
novel_mir_723	MD04G1169600		AT3G08850.1	ATRAPTOR1B,RAPTOR1,RAPTOR1B	HEAT repeat ;WD domain, G-beta repeat protein protein
novel_mir_2297	MD04G1172500		AT5G58360.1	ATOFP3,OFP3	ovate family protein 3
novel_mir_2297	MD04G1172500		AT1G06920.1	ATOFP4,OFP4	ovate family protein 4
novel_mir_2297	MD04G1174400	GO:0004672,GO:0005524,GO:0006468	AT3G08760.1	ATSIK	Protein kinase superfamily protein
novel_mir_658	MD04G1175100		AT3G52850.1	ATELP,ATELP1,ATVSR1,BP-80,BP80,BP80-1;1,BP80B,GFS1,VSR1,VSR1;1	vacuolar sorting receptor homolog 1
novel_mir_642	MD04G1178700	GO:0005506,GO:0009055,GO:0016705,GO:0020037,GO:0055114	AT5G24910.1	CYP714A1	cytochrome P450, family 714, subfamily A, polypeptide 1
novel_mir_1264	MD04G1179800
novel_mir_2544	MD04G1179900	GO:0016787	AT2G29400.1	PP1-AT,TOPP1	type one protein phosphatase 1
novel_mir_925	MD04G1184100	GO:0000166,GO:0005524,GO:0016876,GO:0043039,GO:0005737,GO:0004812,GO:0006418,GO:0006412	AT5G26710.1		Glutamyl/glutaminyl-tRNA synthetase, class Ic
novel_mir_1174	MD04G1188700	GO:0009987	AT4G10710.1	SPT16	global transcription factor C
novel_mir_257	MD04G1188700	GO:0009987	AT4G10710.1	SPT16	global transcription factor C
novel_mir_3968	MD04G1188700	GO:0009987	AT4G10710.1	SPT16	global transcription factor C
novel_mir_3154	MD04G1189800	GO:0004345,GO:0050661,GO:0006006,GO:0055114	AT1G09420.2	G6PD4	glucose-6-phosphate dehydrogenase 4
novel_mir_658	MD04G1191000	GO:0003824,GO:0050662,GO:0044237,GO:0008831,GO:0045226	AT1G09340.1	CRB,CSP41B	chloroplast RNA binding
novel_mir_113	MD04G1192000		AT1G09280.1
novel_mir_508	MD04G1192000		AT1G09280.1
novel_mir_3119	MD04G1195700	GO:0003676,GO:0008408,GO:0006139,GO:0005622	AT1G56310.1		Polynucleotidyl transferase, ribonuclease H-like superfamily protein
novel_mir_288	MD04G1197400	GO:0005524,GO:0016887,GO:0016020	AT1G17840.1	ABCG11,ATWBC11,COF1,DSO,WBC11	white-brown complex homolog protein 11
novel_mir_744	MD04G1197400	GO:0005524,GO:0016887,GO:0016020	AT1G17840.1	ABCG11,ATWBC11,COF1,DSO,WBC11	white-brown complex homolog protein 11
novel_mir_3982	MD04G1199800	GO:0005524	AT3G05530.1	ATS6A.2,RPT5A	regulatory particle triple-A ATPase 5A
novel_mir_178	MD04G1200400	GO:0043531,GO:0007165,GO:0005515,GO:0005622,GO:0045087,GO:0031224,GO:0004888,GO:0006915,GO:0005524	AT4G12010.1		Disease resistance protein (TIR-NBS-LRR class) family
novel_mir_1153	MD04G1204500	GO:0016702,GO:0046872,GO:0055114,GO:0005515	AT1G55020.1	ATLOX1,LOX1	lipoxygenase 1
novel_mir_3953	MD04G1204500	GO:0016702,GO:0046872,GO:0055114,GO:0005515	AT1G55020.1	ATLOX1,LOX1	lipoxygenase 1
novel_mir_448	MD04G1204500	GO:0016702,GO:0046872,GO:0055114,GO:0005515	AT1G55020.1	ATLOX1,LOX1	lipoxygenase 1
novel_mir_1038	MD04G1205600	GO:0016757	AT1G54940.1	PGSIP4	plant glycogenin-like starch initiation protein 4
novel_mir_1077	MD04G1205600	GO:0016757	AT1G54940.1	PGSIP4	plant glycogenin-like starch initiation protein 4
novel_mir_1168	MD04G1205600	GO:0016757	AT1G54940.1	PGSIP4	plant glycogenin-like starch initiation protein 4
novel_mir_1176	MD04G1205600	GO:0016757	AT1G54940.1	PGSIP4	plant glycogenin-like starch initiation protein 4
novel_mir_1780	MD04G1205600	GO:0016757	AT1G54940.1	PGSIP4	plant glycogenin-like starch initiation protein 4
novel_mir_1785	MD04G1205600	GO:0016757	AT1G54940.1	PGSIP4	plant glycogenin-like starch initiation protein 4
novel_mir_2053	MD04G1205600	GO:0016757	AT1G54940.1	PGSIP4	plant glycogenin-like starch initiation protein 4
novel_mir_2409	MD04G1205600	GO:0016757	AT1G54940.1	PGSIP4	plant glycogenin-like starch initiation protein 4
novel_mir_297	MD04G1205600	GO:0016757	AT1G54940.1	PGSIP4	plant glycogenin-like starch initiation protein 4
novel_mir_30	MD04G1205600	GO:0016757	AT1G54940.1	PGSIP4	plant glycogenin-like starch initiation protein 4
novel_mir_3350	MD04G1205600	GO:0016757	AT1G54940.1	PGSIP4	plant glycogenin-like starch initiation protein 4
novel_mir_4076	MD04G1205600	GO:0016757	AT1G54940.1	PGSIP4	plant glycogenin-like starch initiation protein 4
novel_mir_453	MD04G1205600	GO:0016757	AT1G54940.1	PGSIP4	plant glycogenin-like starch initiation protein 4
novel_mir_524	MD04G1205600	GO:0016757	AT1G54940.1	PGSIP4	plant glycogenin-like starch initiation protein 4
novel_mir_589	MD04G1205600	GO:0016757	AT1G54940.1	PGSIP4	plant glycogenin-like starch initiation protein 4
novel_mir_604	MD04G1205600	GO:0016757	AT1G54940.1	PGSIP4	plant glycogenin-like starch initiation protein 4
novel_mir_784	MD04G1205600	GO:0016757	AT1G54940.1	PGSIP4	plant glycogenin-like starch initiation protein 4
novel_mir_822	MD04G1205600	GO:0016757	AT1G54940.1	PGSIP4	plant glycogenin-like starch initiation protein 4
novel_mir_877	MD04G1205600	GO:0016757	AT1G54940.1	PGSIP4	plant glycogenin-like starch initiation protein 4
novel_mir_973	MD04G1205600	GO:0016757	AT1G54940.1	PGSIP4	plant glycogenin-like starch initiation protein 4
novel_mir_3627	MD04G1207100		AT3G05250.1		RING/U-box superfamily protein
novel_mir_1205	MD04G1207400		AT1G54850.1		HSP20-like chaperones superfamily protein
novel_mir_53	MD04G1209000	GO:0003824,GO:0008152	AT5G27410.2		D-aminoacid aminotransferase-like PLP-dependent enzymes superfamily protein
novel_mir_53	MD04G1209000		AT5G27410.2		D-aminoacid aminotransferase-like PLP-dependent enzymes superfamily protein
novel_mir_1493	MD04G1209200
novel_mir_126	MD04G1211400
novel_mir_532	MD04G1212000	GO:0005515	AT1G54710.1	ATATG18H,ATG18H	homolog of yeast autophagy 18 (ATG18) H
novel_mir_3474	MD04G1214300		AT5G27220.1		Frigida-like protein
novel_mir_620	MD04G1214300
novel_mir_201	MD04G1214400
novel_mir_3474	MD04G1214400		AT5G27220.1		Frigida-like protein
novel_mir_1208	MD04G1214800		AT1G56460.2		HIT zinc finger ;PAPA-1-like conserved region
novel_mir_513	MD04G1215500	GO:0003700,GO:0043565,GO:0006355,GO:0003677,GO:0005634	AT1G23380.1	KNAT6,KNAT6L,KNAT6S	KNOTTED1-like homeobox gene 6
novel_mir_508	MD04G1216600	GO:0003725,GO:0005622	AT3G05060.1		NOP56-like pre RNA processing ribonucleoprotein
novel_mir_615	MD04G1219000	GO:0003824,GO:0030170,GO:0008152	AT4G14880.1	ATCYS-3A,CYTACS1,OASA1,OLD3	O-acetylserine (thiol) lyase (OAS-TL) isoform A1
novel_mir_2174	MD04G1220500	GO:0004672,GO:0005524,GO:0006468	AT3G04910.1	ATWNK1,WNK1,ZIK4	with no lysine (K) kinase 1
novel_mir_1017	MD04G1222000
novel_mir_2427	MD04G1222000
novel_mir_560	MD04G1222000
novel_mir_558	MD04G1224800	GO:0030528,GO:0006355	AT3G04750.1		Tetratricopeptide repeat (TPR)-like superfamily protein
novel_mir_294	MD04G1224900	GO:0001104,GO:0006357,GO:0016592,GO:0016455	AT3G04740.1	ATMED14,MED14,SWP	RNA polymerase II transcription mediators
novel_mir_2297	MD04G1226100		AT1G05870.1		Protein of unknown function (DUF1685)
novel_mir_277	MD04G1227500		AT1G08800.1		Protein of unknown function, DUF593
novel_mir_1022	MD04G1228500	GO:0003755,GO:0006457	AT3G56070.1	ROC2	rotamase cyclophilin 2
novel_mir_28	MD04G1228500	GO:0003755,GO:0006457	AT3G56070.1	ROC2	rotamase cyclophilin 2
novel_mir_365	MD04G1228500	GO:0003755,GO:0006457	AT3G56070.1	ROC2	rotamase cyclophilin 2
novel_mir_620	MD04G1228500	GO:0003755,GO:0006457	AT3G56070.1	ROC2	rotamase cyclophilin 2
novel_mir_794	MD04G1228500	GO:0003755,GO:0006457	AT3G56070.1	ROC2	rotamase cyclophilin 2
novel_mir_665	MD04G1229500	GO:0003677	AT1G09770.1	ATCDC5,ATMYBCDC5,CDC5	cell division cycle 5
novel_mir_405	MD04G1230200		AT1G08610.1		Pentatricopeptide repeat (PPR) superfamily protein
novel_mir_3968	MD04G1231000		AT5G28910.2
novel_mir_639	MD04G1232200
novel_mir_160	MD04G1234700	GO:0016788,GO:0006629	AT3G04290.1	ATLTL1,LTL1	Li-tolerant lipase 1
novel_mir_387	MD04G1235300	GO:0005515	AT3G04240.1	SEC	Tetratricopeptide repeat (TPR)-like superfamily protein
novel_mir_670	MD04G1235300	GO:0005515	AT3G04240.1	SEC	Tetratricopeptide repeat (TPR)-like superfamily protein
novel_mir_615	MD04G1235400		AT5G18390.1		Pentatricopeptide repeat (PPR) superfamily protein
novel_mir_53	MD04G1237100		AT2G02240.1	MEE66	F-box family protein
novel_mir_1933	MD04G1237300
novel_mir_2174	MD04G1238000	GO:0043531,GO:0006915,GO:0005524	AT1G50180.1		NB-ARC domain-containing disease resistance protein
novel_mir_3355	MD04G1238300	GO:0004672,GO:0005524,GO:0006468	AT5G28680.1	ANX2	Malectin/receptor-like protein kinase family protein
novel_mir_3091	MD04G1239800		AT1G31800.1	CYP97A3,LUT5	cytochrome P450, family 97, subfamily A, polypeptide 3
novel_mir_1208	MD04G1241100	GO:0003676,GO:0022857,GO:0055085,GO:0016021,GO:0006413,GO:0003743,GO:0003723	AT5G27640.1	ATEIF3B-1,ATTIF3B1,EIF3B,EIF3B-1,TIF3B1	translation initiation factor 3B1
novel_mir_1253	MD04G1242000
novel_mir_140	MD04G1242000
novel_mir_2246	MD04G1242000
novel_mir_2452	MD04G1242000
novel_mir_285	MD04G1242000
novel_mir_290	MD04G1242000
novel_mir_4075	MD04G1242000
novel_mir_825	MD04G1242000
novel_mir_934	MD04G1242000
novel_mir_1781	MD04G1242700	GO:0005515	AT1G33600.1		Leucine-rich repeat (LRR) family protein
novel_mir_285	MD04G1245300	GO:0008270,GO:0016787,GO:0008703,GO:0009231,GO:0055114,GO:0005488	AT5G36230.1		ARM repeat superfamily protein
novel_mir_285	MD04G1245400	GO:0008270,GO:0016787,GO:0008703,GO:0009231,GO:0055114	AT3G47390.2	PHS1	cytidine/deoxycytidylate deaminase family protein
novel_mir_664	MD04G1246900		AT1G65270.1
novel_mir_1061	MD04G1247700	GO:0003700,GO:0006355	AT5G17430.1	BBM	Integrase-type DNA-binding superfamily protein
novel_mir_120	MD04G1247700	GO:0003700,GO:0006355	AT1G51190.1	PLT2	Integrase-type DNA-binding superfamily protein
novel_mir_854	MD04G1247700	GO:0003700,GO:0006355	AT5G17430.1	BBM	Integrase-type DNA-binding superfamily protein
novel_mir_854	MD04G1247700	GO:0003700,GO:0006355	AT1G51190.1	PLT2	Integrase-type DNA-binding superfamily protein
novel_mir_100	MD05G1000300		AT3G10420.2		P-loop containing nucleoside triphosphate hydrolases superfamily protein
novel_mir_1218	MD05G1000300		AT3G10420.2		P-loop containing nucleoside triphosphate hydrolases superfamily protein
novel_mir_1735	MD05G1000300		AT3G10420.2		P-loop containing nucleoside triphosphate hydrolases superfamily protein
novel_mir_376	MD05G1000300		AT3G10420.2		P-loop containing nucleoside triphosphate hydrolases superfamily protein
novel_mir_628	MD05G1000300		AT3G10420.2		P-loop containing nucleoside triphosphate hydrolases superfamily protein
novel_mir_638	MD05G1000300		AT3G10420.2		P-loop containing nucleoside triphosphate hydrolases superfamily protein
novel_mir_96	MD05G1000300		AT3G10420.2		P-loop containing nucleoside triphosphate hydrolases superfamily protein
novel_mir_615	MD05G1000900	GO:0005215,GO:0006857,GO:0016020	AT1G59740.1		Major facilitator superfamily protein
novel_mir_1680	MD05G1003500	GO:0016841,GO:0009058,GO:0000166,GO:0004812,GO:0005524,GO:0006418,GO:0005737,GO:0006412,GO:0006427,GO:0004821	AT3G02760.1		Class II aaRS and biotin synthetases superfamily protein
novel_mir_731	MD05G1004100	GO:0006284	AT3G10010.1	DML2	demeter-like 2
novel_mir_559	MD05G1005800		AT1G71260.1	ATWHY2,WHY2	WHIRLY 2
novel_mir_100	MD05G1006400	GO:0009058	AT4G10120.1	ATSPS4F	Sucrose-phosphate synthase family protein
novel_mir_100	MD05G1006400	GO:0009058,GO:0005985	AT4G10120.1	ATSPS4F	Sucrose-phosphate synthase family protein
novel_mir_336	MD05G1006400		AT4G10120.1	ATSPS4F	Sucrose-phosphate synthase family protein
novel_mir_575	MD05G1011700	GO:0017176,GO:0006506,GO:0016021	AT2G34980.1	SETH1	phosphatidylinositolglycan synthase family protein
novel_mir_1174	MD05G1013200		AT1G77120.1	ADH,ADH1,ATADH,ATADH1	alcohol dehydrogenase 1
novel_mir_532	MD05G1013200	GO:0016491,GO:0055114,GO:0008270	AT1G77120.1	ADH,ADH1,ATADH,ATADH1	alcohol dehydrogenase 1
novel_mir_532	MD05G1013200	GO:0008270,GO:0016491,GO:0055114	AT1G77120.1	ADH,ADH1,ATADH,ATADH1	alcohol dehydrogenase 1
novel_mir_517	MD05G1013300		AT3G53270.1		Small nuclear RNA activating complex (SNAPc), subunit SNAP43 protein
novel_mir_2038	MD05G1014400	GO:0016491,GO:0016706,GO:0055114	AT1G06645.1		2-oxoglutarate (2OG) and Fe(II)-dependent oxygenase superfamily protein
novel_mir_1174	MD05G1014700	GO:0016779,GO:0009058	AT1G27680.1	APL2	ADPGLC-PPase large subunit
novel_mir_1973	MD05G1020400		AT3G25655.1	IDL1	inflorescence deficient in abscission (IDA)-like 1
novel_mir_319	MD05G1020400		AT3G25655.1	IDL1	inflorescence deficient in abscission (IDA)-like 1
novel_mir_231	MD05G1021200	GO:0004672,GO:0005524,GO:0006468,GO:0016597,GO:0008152	AT4G38470.1		ACT-like protein tyrosine kinase family protein
novel_mir_532	MD05G1022800	GO:0043531,GO:0006915,GO:0005524	AT4G19510.2		Disease resistance protein (TIR-NBS-LRR class)
novel_mir_573	MD05G1023400	GO:0005515,GO:0008121,GO:0006122	AT2G16485.1		nucleic acid binding;zinc ion binding;DNA binding
novel_mir_100	MD05G1023800	GO:0003677,GO:0008270,GO:0006355	AT1G69570.1		Dof-type zinc finger DNA-binding family protein
novel_mir_2544	MD05G1023900	GO:0042578,GO:0005975	AT1G43670.1		Inositol monophosphatase family protein
novel_mir_177	MD05G1025200	GO:0043531,GO:0006915,GO:0005524	AT3G07040.1	RPM1,RPS3	NB-ARC domain-containing disease resistance protein
novel_mir_201	MD05G1026300		AT1G20300.1		Pentatricopeptide repeat (PPR) superfamily protein
novel_mir_710	MD05G1027200	GO:0016758,GO:0008152,GO:0003824,GO:0005975,GO:0030259	AT1G20560.1	AAE1	acyl activating enzyme 1
novel_mir_1267	MD05G1031000
novel_mir_284	MD05G1031000
novel_mir_556	MD05G1031000
novel_mir_530	MD05G1031400		AT5G28530.1	FRS10	FAR1-related sequence 10
novel_mir_1237	MD05G1035500
novel_mir_619	MD05G1035500
novel_mir_746	MD05G1039900		AT1G34320.1		Protein of unknown function (DUF668)
novel_mir_573	MD05G1040500	GO:0005515	AT1G34355.1	ATPS1,PS1	forkhead-associated (FHA) domain-containing protein
novel_mir_236	MD05G1041200	GO:0005216,GO:0006811,GO:0055085,GO:0016020	AT1G19780.1	ATCNGC8,CNGC8	cyclic nucleotide gated channel 8
novel_mir_387	MD05G1041800	GO:0004672,GO:0005524,GO:0006468	AT4G09570.1	ATCPK4,CPK4	calcium-dependent protein kinase 4
novel_mir_401	MD05G1041800	GO:0004672,GO:0005524,GO:0006468	AT4G09570.1	ATCPK4,CPK4	calcium-dependent protein kinase 4
novel_mir_4120	MD05G1041800	GO:0004672,GO:0005524,GO:0006468	AT4G09570.1	ATCPK4,CPK4	calcium-dependent protein kinase 4
novel_mir_460	MD05G1041800	GO:0004672,GO:0005524,GO:0006468	AT4G09570.1	ATCPK4,CPK4	calcium-dependent protein kinase 4
novel_mir_1963	MD05G1044100		AT5G64230.1
novel_mir_66	MD05G1044100		AT5G64230.1
novel_mir_83	MD05G1045200	GO:0004252,GO:0006508	AT1G11750.2	CLPP6,NCLPP1,NCLPP6	CLP protease proteolytic subunit 6
novel_mir_1025	MD05G1046600
novel_mir_1771	MD05G1046600
novel_mir_257	MD05G1046600
novel_mir_554	MD05G1046600
novel_mir_602	MD05G1046600
novel_mir_85	MD05G1046600
novel_mir_403	MD05G1047000		AT4G33600.1
novel_mir_1061	MD05G1047400		AT2G14110.1		Haloacid dehalogenase-like hydrolase (HAD) superfamily protein
novel_mir_371	MD05G1047500		AT4G38070.1		basic helix-loop-helix (bHLH) DNA-binding superfamily protein
novel_mir_405	MD05G1047700		AT4G33625.2
novel_mir_321	MD05G1049400
novel_mir_177	MD05G1050800	GO:0043531,GO:0006915,GO:0005524	AT3G14460.1		LRR and NB-ARC domains-containing disease resistance protein
novel_mir_177	MD05G1050800	GO:0005515,GO:0043531,GO:0006915,GO:0005524	AT3G14470.1		NB-ARC domain-containing disease resistance protein
novel_mir_642	MD05G1050800	GO:0005515,GO:0043531,GO:0006915,GO:0005524	AT3G14470.1		NB-ARC domain-containing disease resistance protein
novel_mir_642	MD05G1050800	GO:0043531,GO:0006915,GO:0005524	AT3G14460.1		LRR and NB-ARC domains-containing disease resistance protein
novel_mir_508	MD05G1054400		AT4G38890.1		FMN-linked oxidoreductases superfamily protein
novel_mir_3598	MD05G1058100	GO:0003777,GO:0005524,GO:0007018	AT4G39050.1		Kinesin motor family protein
novel_mir_294	MD05G1059700	GO:0003676,GO:0005515,GO:0003677	AT2G21440.1		RNA-binding (RRM/RBD/RNP motifs) family protein
novel_mir_731	MD05G1060800	GO:0004672,GO:0005524,GO:0006468	AT4G39110.1		Malectin/receptor-like protein kinase family protein
novel_mir_2118	MD05G1061200	GO:0046854,GO:0004437	AT4G39120.1	HISN7,IMPL2	myo-inositol monophosphatase like 2
novel_mir_228	MD05G1061200	GO:0046854,GO:0004437	AT4G39120.1	HISN7,IMPL2	myo-inositol monophosphatase like 2
novel_mir_3135	MD05G1061200	GO:0046854,GO:0004437	AT4G39120.1	HISN7,IMPL2	myo-inositol monophosphatase like 2
novel_mir_683	MD05G1062100		AT1G05805.1		basic helix-loop-helix (bHLH) DNA-binding superfamily protein
novel_mir_11	MD05G1064900		AT2G21620.1	RD2	Adenine nucleotide alpha hydrolases-like superfamily protein
novel_mir_4039	MD05G1065800	GO:0004672,GO:0005524,GO:0006468,GO:0005515	AT2G16250.1		Leucine-rich repeat protein kinase family protein
novel_mir_4039	MD05G1065800	GO:0004672,GO:0005524,GO:0006468	AT2G16250.1		Leucine-rich repeat protein kinase family protein
novel_mir_2002	MD05G1067100
novel_mir_3091	MD05G1067100
novel_mir_4010	MD05G1067100
novel_mir_53	MD05G1067100
novel_mir_665	MD05G1067500	GO:0006886,GO:0016192,GO:0030117,GO:0005198,GO:0005798,GO:0005515	AT4G34450.1		coatomer gamma-2 subunit, putative / gamma-2 coat protein, putative / gamma-2 COP, putative
novel_mir_490	MD05G1067900	GO:0008270,GO:0005515,GO:0003677	AT4G34430.1	ATSWI3D,CHB3	DNA-binding family protein
novel_mir_3366	MD05G1068800	GO:0022857,GO:0055085,GO:0016021	AT3G18830.1	ATPLT5,ATPMT5,PMT5	polyol/monosaccharide transporter 5
novel_mir_2144	MD05G1071000	GO:0005506,GO:0020037	AT2G16070.2	PDV2	plastid division2
novel_mir_100	MD05G1072000		AT1G49380.1		cytochrome c biogenesis protein family
novel_mir_3622	MD05G1073900		AT3G20840.1	PLT1	Integrase-type DNA-binding superfamily protein
novel_mir_1410	MD05G1074300		AT3G50440.1	ATMES10,MES10	methyl esterase 10
novel_mir_665	MD05G1075200	GO:0003755,GO:0006457,GO:0005515	AT2G15790.1	CYP40,SQN	peptidyl-prolyl cis-trans isomerase / cyclophilin-40 (CYP40) / rotamase
novel_mir_795	MD05G1075500		AT1G49590.1		C2H2 and C2HC zinc fingers superfamily protein
novel_mir_387	MD05G1075800	GO:0004672,GO:0005524,GO:0006468,GO:0005515	AT3G47580.1		Leucine-rich repeat protein kinase family protein
novel_mir_1061	MD05G1078000	GO:0004222,GO:0008270,GO:0006508,GO:0008237	AT3G19170.2	ATPREP1,ATZNMP,PREP1	presequence protease 1
novel_mir_4083	MD05G1079400		AT5G43050.1	NPQ6	Protein of unknown function (DUF565)
novel_mir_230	MD05G1082600		AT4G16447.1
novel_mir_4057	MD05G1082700	GO:0004672,GO:0005524,GO:0006468	AT1G49730.1		Protein kinase superfamily protein
novel_mir_483	MD05G1083200
novel_mir_2444	MD05G1084800		AT2G23360.1		Plant protein of unknown function (DUF869)
novel_mir_237	MD05G1085000		AT4G34100.2		RING/U-box superfamily protein
novel_mir_49	MD05G1086700		AT3G19320.1		Leucine-rich repeat (LRR) family protein
novel_mir_136	MD05G1088500	GO:0004672,GO:0005524,GO:0006468,GO:0005515	AT4G34220.1		Leucine-rich repeat protein kinase family protein
novel_mir_710	MD05G1093300	GO:0005524,GO:0016773,GO:0006139	AT1G72040.1		P-loop containing nucleoside triphosphate hydrolases superfamily protein
novel_mir_2406	MD05G1096200
novel_mir_480	MD05G1097000	GO:0016972,GO:0055114	AT1G49880.1		Erv1/Alr family protein
novel_mir_13	MD05G1097600		AT1G49890.1		Family of unknown function (DUF566)
novel_mir_3435	MD05G1099900		AT3G19650.1		cyclin-related
novel_mir_79	MD05G1100200	GO:0004672,GO:0005524,GO:0006468,GO:0043531,GO:0008308,GO:0006820,GO:0044070,GO:0055085,GO:0005741,GO:0007165,GO:0005515,GO:0005622,GO:0045087,GO:0031224,GO:0004888,GO:0006915	AT1G53430.1		Leucine-rich repeat transmembrane protein kinase
novel_mir_561	MD05G1102700		AT3G19640.1	MGT4,MRS2-3	magnesium transporter 4
novel_mir_199	MD05G1104800		AT4G05360.1		Zinc knuckle (CCHC-type) family protein
novel_mir_615	MD05G1105300	GO:0004672,GO:0005524,GO:0006468	AT3G57750.1		Protein kinase superfamily protein
novel_mir_285	MD05G1107300	GO:0000287,GO:0004743,GO:0030955,GO:0006096,GO:0016830,GO:0006725	AT3G22960.1	PKP-ALPHA,PKP1	Pyruvate kinase family protein
novel_mir_3251	MD05G1107300	GO:0000287,GO:0004743,GO:0030955,GO:0006096,GO:0016830,GO:0006725	AT3G22960.1	PKP-ALPHA,PKP1	Pyruvate kinase family protein
novel_mir_3209	MD05G1107600	GO:0000287,GO:0005524,GO:0047325,GO:0032957,GO:0005622,GO:0052725,GO:0052726,GO:0035300	AT4G08170.2		Inositol 1,3,4-trisphosphate 5/6-kinase family protein
novel_mir_3598	MD05G1107600	GO:0000287,GO:0005524,GO:0047325,GO:0032957,GO:0005622,GO:0052725,GO:0052726,GO:0035300	AT4G08170.2		Inositol 1,3,4-trisphosphate 5/6-kinase family protein
novel_mir_285	MD05G1110400	GO:0003824,GO:0008152,GO:0009081,GO:0004084	AT1G10070.1	ATBCAT-2,BCAT-2	branched-chain amino acid transaminase 2
novel_mir_285	MD05G1110800	GO:0005515	AT2G14520.1		CBS domain-containing protein with a domain of unknown function (DUF21)
novel_mir_3435	MD05G1110800		AT2G14520.1		CBS domain-containing protein with a domain of unknown function (DUF21)
novel_mir_222	MD05G1111200	GO:0030170,GO:0009058,GO:0000287,GO:0004019,GO:0005525,GO:0006164,GO:0005737,GO:0016740,GO:0016769	AT3G57610.1	ADSS	adenylosuccinate synthase
novel_mir_93	MD05G1111700	GO:0004506,GO:0050660,GO:0055114,GO:0016021	AT2G22830.1	SQE2	squalene epoxidase 2
novel_mir_1940	MD05G1111800	GO:0004506,GO:0050660,GO:0055114,GO:0016021	AT1G58440.1	SQE1,XF1	FAD/NAD(P)-binding oxidoreductase family protein
novel_mir_113	MD05G1112200	GO:0004506,GO:0050660,GO:0055114,GO:0016021	AT2G22830.1	SQE2	squalene epoxidase 2
novel_mir_508	MD05G1112200	GO:0004506,GO:0050660,GO:0055114,GO:0016021	AT2G22830.1	SQE2	squalene epoxidase 2
novel_mir_698	MD05G1112500		AT2G14260.1	PIP	proline iminopeptidase
novel_mir_1218	MD05G1112600	GO:0004672,GO:0005524,GO:0006468,GO:0005515	AT1G09970.1	LRR XI-23,RLK7	Leucine-rich receptor-like protein kinase family protein
novel_mir_1017	MD05G1116000
novel_mir_1022	MD05G1116000
novel_mir_28	MD05G1116000
novel_mir_365	MD05G1116000
novel_mir_620	MD05G1116000
novel_mir_794	MD05G1116000
novel_mir_911	MD05G1116000
novel_mir_4067	MD05G1120900	GO:0016881,GO:0006464,GO:0005622	AT4G38600.1	KAK,UPL3	HEAT repeat ;HECT-domain (ubiquitin-transferase)
novel_mir_516	MD05G1120900	GO:0016881,GO:0006464,GO:0005622	AT4G38600.1	KAK,UPL3	HEAT repeat ;HECT-domain (ubiquitin-transferase)
novel_mir_306	MD05G1122800		AT2G16900.1		Arabidopsis phospholipase-like protein (PEARLI 4) family
novel_mir_2297	MD05G1124400		AT1G21740.1		Protein of unknown function (DUF630 and DUF632)
novel_mir_2297	MD05G1124400		AT3G51290.2		Protein of unknown function (DUF630) ;Protein of unknown function (DUF632)
novel_mir_3119	MD05G1124600	GO:0009055,GO:0016491,GO:0055114	AT4G14210.1	PDE226,PDS,PDS3	phytoene desaturase 3
novel_mir_1675	MD05G1125400	GO:0043531,GO:0007165,GO:0005515,GO:0005622,GO:0045087,GO:0031224,GO:0004888,GO:0006915,GO:0005524	AT5G17680.1		disease resistance protein (TIR-NBS-LRR class), putative
novel_mir_541	MD05G1125700	GO:0005515	AT4G12020.3	ATWRKY19,MAPKKK11,MEKK4,WRKY19	protein kinase family protein
novel_mir_541	MD05G1125700	GO:0005515	AT5G51630.1		Disease resistance protein (TIR-NBS-LRR class) family
novel_mir_541	MD05G1126000	GO:0005515,GO:0043531,GO:0006915,GO:0005524	AT5G51630.1		Disease resistance protein (TIR-NBS-LRR class) family
novel_mir_541	MD05G1126000	GO:0043531,GO:0006915,GO:0005524	AT4G12010.1		Disease resistance protein (TIR-NBS-LRR class) family
novel_mir_1270	MD05G1126700		AT1G78610.1	MSL6	mechanosensitive channel of small conductance-like 6
novel_mir_1153	MD05G1127000		AT2G17020.1		F-box/RNI-like superfamily protein
novel_mir_3953	MD05G1127000		AT2G17020.1		F-box/RNI-like superfamily protein
novel_mir_448	MD05G1127000		AT2G17020.1		F-box/RNI-like superfamily protein
novel_mir_201	MD05G1127100	GO:0008299	AT4G38460.1	GGR	geranylgeranyl reductase
novel_mir_344	MD05G1127900	GO:0008171,GO:0008168,GO:0046983	AT4G35150.1		O-methyltransferase family protein
novel_mir_362	MD05G1129500		AT1G47670.1		Transmembrane amino acid transporter family protein
novel_mir_4069	MD05G1131400
novel_mir_3251	MD05G1131900	GO:0005515,GO:0043531,GO:0006915,GO:0005524	AT5G17680.1		disease resistance protein (TIR-NBS-LRR class), putative
novel_mir_76	MD05G1131900	GO:0005515,GO:0043531,GO:0006915,GO:0005524	AT5G17680.1		disease resistance protein (TIR-NBS-LRR class), putative
novel_mir_3041	MD05G1132400	GO:0005515,GO:0043531,GO:0006915,GO:0005524	AT1G27180.1		disease resistance protein (TIR-NBS-LRR class), putative
novel_mir_3251	MD05G1132400	GO:0005515,GO:0043531,GO:0006915,GO:0005524	AT1G27180.1		disease resistance protein (TIR-NBS-LRR class), putative
novel_mir_271	MD05G1132900		AT4G38390.1	RHS17	root hair specific 17
novel_mir_3118	MD05G1134200	GO:0005515,GO:0004842,GO:0016567,GO:0000151	AT5G42340.1	PUB15	Plant U-Box 15
novel_mir_2304	MD05G1134800		AT2G01510.1		Tetratricopeptide repeat (TPR)-like superfamily protein
novel_mir_2304	MD05G1134800		AT5G39350.1		Tetratricopeptide repeat (TPR)-like superfamily protein
novel_mir_374	MD05G1134800		AT5G39350.1		Tetratricopeptide repeat (TPR)-like superfamily protein
novel_mir_374	MD05G1134800		AT2G01510.1		Tetratricopeptide repeat (TPR)-like superfamily protein
novel_mir_3992	MD05G1134800		AT2G01510.1		Tetratricopeptide repeat (TPR)-like superfamily protein
novel_mir_3992	MD05G1134800		AT5G39350.1		Tetratricopeptide repeat (TPR)-like superfamily protein
novel_mir_405	MD05G1134800		AT2G01510.1		Tetratricopeptide repeat (TPR)-like superfamily protein
novel_mir_405	MD05G1134800		AT5G39350.1		Tetratricopeptide repeat (TPR)-like superfamily protein
novel_mir_537	MD05G1134800		AT2G01510.1		Tetratricopeptide repeat (TPR)-like superfamily protein
novel_mir_537	MD05G1134800		AT5G39350.1		Tetratricopeptide repeat (TPR)-like superfamily protein
novel_mir_621	MD05G1134800		AT2G01510.1		Tetratricopeptide repeat (TPR)-like superfamily protein
novel_mir_621	MD05G1134800		AT5G39350.1		Tetratricopeptide repeat (TPR)-like superfamily protein
novel_mir_558	MD05G1136700	GO:0005515,GO:0043531,GO:0007165,GO:0005622,GO:0045087,GO:0031224,GO:0004888,GO:0006915,GO:0005524	AT5G17680.1		disease resistance protein (TIR-NBS-LRR class), putative
novel_mir_558	MD05G1137900	GO:0043531,GO:0007165,GO:0005515,GO:0005622,GO:0045087,GO:0031224,GO:0004888,GO:0006915,GO:0005524	AT5G17680.1		disease resistance protein (TIR-NBS-LRR class), putative
novel_mir_2169	MD05G1138400	GO:0043531,GO:0007165,GO:0005515,GO:0005622,GO:0045087,GO:0031224,GO:0004888,GO:0006915,GO:0005524	AT5G17680.1		disease resistance protein (TIR-NBS-LRR class), putative
novel_mir_2238	MD05G1138800		AT2G17250.1	EMB2762	CCAAT-binding factor
novel_mir_41	MD05G1140600	GO:0004672,GO:0005524,GO:0006468,GO:0005515,GO:0043531,GO:0007165,GO:0005622,GO:0045087,GO:0031224,GO:0004888,GO:0006915	AT3G10660.1	ATCPK2,CPK2	calmodulin-domain protein kinase cdpk isoform 2
novel_mir_558	MD05G1140600	GO:0004672,GO:0005524,GO:0006468,GO:0005515,GO:0043531,GO:0007165,GO:0005622,GO:0045087,GO:0031224,GO:0004888,GO:0006915	AT3G10660.1	ATCPK2,CPK2	calmodulin-domain protein kinase cdpk isoform 2
novel_mir_2102	MD05G1141000	GO:0005351,GO:0008643,GO:0000139,GO:0016021	AT4G35335.1		Nucleotide-sugar transporter family protein
novel_mir_2102	MD05G1141000	GO:0005351,GO:0008643,GO:0000139,GO:0016021,GO:0055085	AT4G35335.1		Nucleotide-sugar transporter family protein
novel_mir_348	MD05G1141300	GO:0004650,GO:0005975	AT4G18180.1		Pectin lyase-like superfamily protein
novel_mir_40	MD05G1142600	GO:0005515,GO:0043531,GO:0006915,GO:0005524	AT3G25510.1		disease resistance protein (TIR-NBS-LRR class), putative
novel_mir_4069	MD05G1142600	GO:0005515,GO:0043531,GO:0006915,GO:0005524	AT3G25510.1		disease resistance protein (TIR-NBS-LRR class), putative
novel_mir_41	MD05G1142600	GO:0005515,GO:0043531,GO:0006915,GO:0005524	AT3G25510.1		disease resistance protein (TIR-NBS-LRR class), putative
novel_mir_113	MD05G1143300	GO:0005515,GO:0043531,GO:0007165,GO:0005622,GO:0045087,GO:0031224,GO:0004888,GO:0006915,GO:0005524	AT5G17680.1		disease resistance protein (TIR-NBS-LRR class), putative
novel_mir_1253	MD05G1143300	GO:0005515,GO:0043531,GO:0007165,GO:0005622,GO:0045087,GO:0031224,GO:0004888,GO:0006915,GO:0005524	AT5G17680.1		disease resistance protein (TIR-NBS-LRR class), putative
novel_mir_140	MD05G1143300	GO:0005515,GO:0043531,GO:0007165,GO:0005622,GO:0045087,GO:0031224,GO:0004888,GO:0006915,GO:0005524	AT5G17680.1		disease resistance protein (TIR-NBS-LRR class), putative
novel_mir_2452	MD05G1143300	GO:0005515,GO:0043531,GO:0007165,GO:0005622,GO:0045087,GO:0031224,GO:0004888,GO:0006915,GO:0005524	AT5G17680.1		disease resistance protein (TIR-NBS-LRR class), putative
novel_mir_285	MD05G1143300	GO:0005515,GO:0043531,GO:0007165,GO:0005622,GO:0045087,GO:0031224,GO:0004888,GO:0006915,GO:0005524	AT5G17680.1		disease resistance protein (TIR-NBS-LRR class), putative
novel_mir_290	MD05G1143300	GO:0005515,GO:0043531,GO:0007165,GO:0005622,GO:0045087,GO:0031224,GO:0004888,GO:0006915,GO:0005524	AT5G17680.1		disease resistance protein (TIR-NBS-LRR class), putative
novel_mir_4075	MD05G1143300	GO:0005515,GO:0043531,GO:0007165,GO:0005622,GO:0045087,GO:0031224,GO:0004888,GO:0006915,GO:0005524	AT5G17680.1		disease resistance protein (TIR-NBS-LRR class), putative
novel_mir_508	MD05G1143300	GO:0005515,GO:0043531,GO:0007165,GO:0005622,GO:0045087,GO:0031224,GO:0004888,GO:0006915,GO:0005524	AT5G17680.1		disease resistance protein (TIR-NBS-LRR class), putative
novel_mir_934	MD05G1143300	GO:0005515,GO:0043531,GO:0007165,GO:0005622,GO:0045087,GO:0031224,GO:0004888,GO:0006915,GO:0005524	AT5G17680.1		disease resistance protein (TIR-NBS-LRR class), putative
novel_mir_1245	MD05G1144900	GO:0004672,GO:0005524,GO:0006468,GO:0005488	AT5G06740.1		Concanavalin A-like lectin protein kinase family protein
novel_mir_274	MD05G1145200	GO:0043531,GO:0007165,GO:0005515,GO:0005622,GO:0045087,GO:0031224,GO:0004888,GO:0006915,GO:0005524	AT5G36930.2		Disease resistance protein (TIR-NBS-LRR class) family
novel_mir_558	MD05G1145200	GO:0005515,GO:0043531,GO:0007165,GO:0005622,GO:0045087,GO:0031224,GO:0004888,GO:0006915,GO:0005524	AT5G17680.1		disease resistance protein (TIR-NBS-LRR class), putative
novel_mir_558	MD05G1145200	GO:0043531,GO:0007165,GO:0005515,GO:0005622,GO:0045087,GO:0031224,GO:0004888,GO:0006915,GO:0005524	AT5G17680.1		disease resistance protein (TIR-NBS-LRR class), putative
novel_mir_3091	MD05G1145500		AT4G38140.1		RING/U-box superfamily protein
novel_mir_503	MD05G1146000		AT4G38130.1	ATHD1,ATHDA19,HD1,HDA1,HDA19,RPD3A	histone deacetylase 1
novel_mir_558	MD05G1146600	GO:0043531,GO:0007165,GO:0005515,GO:0005622,GO:0045087,GO:0031224,GO:0004888,GO:0006915,GO:0005524	AT5G41750.1		Disease resistance protein (TIR-NBS-LRR class) family
novel_mir_41	MD05G1147100	GO:0005515,GO:0043531,GO:0006915,GO:0005524	AT5G17680.1		disease resistance protein (TIR-NBS-LRR class), putative
novel_mir_558	MD05G1148300	GO:0007165,GO:0005515,GO:0005622,GO:0045087,GO:0031224,GO:0004888	AT4G16990.1	RLM3	disease resistance protein (TIR-NBS class), putative
novel_mir_1220	MD05G1149200	GO:0005247,GO:0006821,GO:0055085,GO:0016020	AT4G35440.1	ATCLC-E,CLC-E,CLCE	chloride channel E
novel_mir_41	MD05G1149500	GO:0043531,GO:0006915,GO:0005524	AT5G17680.1		disease resistance protein (TIR-NBS-LRR class), putative
novel_mir_41	MD05G1151200	GO:0043531,GO:0007165,GO:0005515,GO:0005622,GO:0045087,GO:0031224,GO:0004888,GO:0006915,GO:0005524	AT5G17680.1		disease resistance protein (TIR-NBS-LRR class), putative
novel_mir_558	MD05G1151200	GO:0043531,GO:0007165,GO:0005515,GO:0005622,GO:0045087,GO:0031224,GO:0004888,GO:0006915,GO:0005524	AT5G17680.1		disease resistance protein (TIR-NBS-LRR class), putative
novel_mir_1025	MD05G1152200	GO:0005515,GO:0043531,GO:0007165,GO:0005622,GO:0045087,GO:0031224,GO:0004888,GO:0006915,GO:0005524	AT5G36930.2		Disease resistance protein (TIR-NBS-LRR class) family
novel_mir_163	MD05G1152200	GO:0043531,GO:0007165,GO:0005515,GO:0005622,GO:0045087,GO:0031224,GO:0004888,GO:0006915,GO:0005524	AT5G36930.2		Disease resistance protein (TIR-NBS-LRR class) family
novel_mir_163	MD05G1152200	GO:0005515,GO:0043531,GO:0007165,GO:0005622,GO:0045087,GO:0031224,GO:0004888,GO:0006915,GO:0005524	AT5G36930.2		Disease resistance protein (TIR-NBS-LRR class) family
novel_mir_1771	MD05G1152200	GO:0005515,GO:0043531,GO:0007165,GO:0005622,GO:0045087,GO:0031224,GO:0004888,GO:0006915,GO:0005524	AT5G36930.2		Disease resistance protein (TIR-NBS-LRR class) family
novel_mir_257	MD05G1152200	GO:0005515,GO:0043531,GO:0007165,GO:0005622,GO:0045087,GO:0031224,GO:0004888,GO:0006915,GO:0005524	AT5G36930.2		Disease resistance protein (TIR-NBS-LRR class) family
novel_mir_602	MD05G1152200	GO:0005515,GO:0043531,GO:0007165,GO:0005622,GO:0045087,GO:0031224,GO:0004888,GO:0006915,GO:0005524	AT5G36930.2		Disease resistance protein (TIR-NBS-LRR class) family
novel_mir_85	MD05G1152200	GO:0005515,GO:0043531,GO:0007165,GO:0005622,GO:0045087,GO:0031224,GO:0004888,GO:0006915,GO:0005524	AT5G36930.2		Disease resistance protein (TIR-NBS-LRR class) family
novel_mir_138	MD05G1154100	GO:0003743,GO:0006413,GO:0005852	AT4G12840.1		Protein of unknown function (DUF707)
novel_mir_144	MD05G1155100	GO:0003824	AT5G23010.1	IMS3,MAM1	methylthioalkylmalate synthase 1
novel_mir_1726	MD05G1155100	GO:0003824	AT5G23010.1	IMS3,MAM1	methylthioalkylmalate synthase 1
novel_mir_339	MD05G1155500		AT3G07500.1		Far-red impaired responsive (FAR1) family protein
novel_mir_866	MD05G1157200
novel_mir_728	MD05G1160000
novel_mir_734	MD05G1160100		AT5G48520.1
novel_mir_1928	MD05G1162300
novel_mir_3091	MD05G1162300
novel_mir_1278	MD05G1163500	GO:0000166,GO:0004812,GO:0005524,GO:0006418,GO:0005737,GO:0006412	AT3G07420.1	ATNS2,NS2,SYNC2,SYNC2_ARATH	asparaginyl-tRNA synthetase 2
novel_mir_237	MD05G1163900	GO:0004806,GO:0006629	AT3G07400.1		lipase class 3 family protein
novel_mir_1553	MD05G1168700		AT4G13010.1		Oxidoreductase, zinc-binding dehydrogenase family protein
novel_mir_398	MD05G1168700		AT4G13010.1		Oxidoreductase, zinc-binding dehydrogenase family protein
novel_mir_178	MD05G1169100	GO:0004672,GO:0005524,GO:0006468	AT4G13020.1	MHK	Protein kinase superfamily protein
novel_mir_1256	MD05G1172300	GO:0006270	AT3G25100.1	CDC45	cell division cycle 45
novel_mir_1726	MD05G1172300	GO:0006270	AT3G25100.1	CDC45	cell division cycle 45
novel_mir_2174	MD05G1172400		AT3G25070.1	RIN4	RPM1 interacting protein 4
novel_mir_177	MD05G1174900	GO:0043531,GO:0006915,GO:0005524	AT3G14460.1		LRR and NB-ARC domains-containing disease resistance protein
novel_mir_130	MD05G1175000		AT3G14460.1		LRR and NB-ARC domains-containing disease resistance protein
novel_mir_615	MD05G1175700	GO:0005515	AT2G32700.7	LUH	LEUNIG_homolog
novel_mir_113	MD05G1175900	GO:0043531,GO:0006915,GO:0005524	AT3G14460.1		LRR and NB-ARC domains-containing disease resistance protein
novel_mir_130	MD05G1175900		AT3G14460.1		LRR and NB-ARC domains-containing disease resistance protein
novel_mir_508	MD05G1175900	GO:0043531,GO:0006915,GO:0005524	AT3G14460.1		LRR and NB-ARC domains-containing disease resistance protein
novel_mir_3598	MD05G1178400		AT3G24760.1		Galactose oxidase/kelch repeat superfamily protein
novel_mir_3697	MD05G1178400		AT3G24760.1		Galactose oxidase/kelch repeat superfamily protein
novel_mir_937	MD05G1179300	GO:0016758,GO:0008152,GO:0005975,GO:0030259	AT3G07020.1		UDP-Glycosyltransferase superfamily protein
novel_mir_541	MD05G1182700	GO:0000156,GO:0000160,GO:0006355	AT5G26594.1	ARR24,RR24	response regulator 24
novel_mir_362	MD05G1182800	GO:0005515	AT2G20190.1	ATCLASP,CLASP	CLIP-associated protein
novel_mir_37	MD05G1183900	GO:0015979,GO:0009522,GO:0009538	AT2G20260.1	PSAE-2	photosystem I subunit E-2
novel_mir_2102	MD05G1186600		AT1G04130.1		Tetratricopeptide repeat (TPR)-like superfamily protein
novel_mir_439	MD05G1187100
novel_mir_3598	MD05G1187200
novel_mir_3972	MD05G1188200	GO:0003735,GO:0006414,GO:0005622,GO:0005840	AT5G24510.1		60S acidic ribosomal protein family
novel_mir_1061	MD05G1189000		AT1G04090.1		Plant protein of unknown function (DUF946)
novel_mir_2002	MD05G1192100		AT5G46050.1	ATPTR3,PTR3	peptide transporter 3
novel_mir_3091	MD05G1192100		AT5G46050.1	ATPTR3,PTR3	peptide transporter 3
novel_mir_4010	MD05G1192100		AT5G46050.1	ATPTR3,PTR3	peptide transporter 3
novel_mir_622	MD05G1192100	GO:0005215,GO:0006857,GO:0016020	AT5G46050.1	ATPTR3,PTR3	peptide transporter 3
novel_mir_701	MD05G1193300	GO:0016756,GO:0046872,GO:0010038,GO:0046938	AT5G44070.1	ARA8,ATPCS1,CAD1,PCS1	phytochelatin synthase 1 (PCS1)
novel_mir_3020	MD05G1196500	GO:0005524,GO:0005694,GO:0005515,GO:0051276	AT3G54670.3	ATSMC1,SMC1,TTN8	Structural maintenance of chromosomes (SMC) family protein
novel_mir_3627	MD05G1196500	GO:0005524,GO:0005694,GO:0005515,GO:0051276	AT3G54670.3	ATSMC1,SMC1,TTN8	Structural maintenance of chromosomes (SMC) family protein
novel_mir_2102	MD05G1199500		AT2G31240.1		Tetratricopeptide repeat (TPR)-like superfamily protein
novel_mir_2278	MD05G1200200		AT1G06150.1	EMB1444	basic helix-loop-helix (bHLH) DNA-binding superfamily protein
novel_mir_96	MD05G1200200		AT1G06150.1	EMB1444	basic helix-loop-helix (bHLH) DNA-binding superfamily protein
novel_mir_795	MD05G1200600	GO:0004806,GO:0006629	AT2G42450.1		alpha/beta-Hydrolases superfamily protein
novel_mir_3313	MD05G1201700	GO:0003774,GO:0005524,GO:0016459,GO:0005515	AT3G58160.1	ATMYOS3,ATXIJ,MYA3,XI-16,XIJ	P-loop containing nucleoside triphosphate hydrolases superfamily protein
novel_mir_4057	MD05G1203100	GO:0005506,GO:0009055,GO:0016705,GO:0020037,GO:0055114	AT4G32170.1	CYP96A2	cytochrome P450, family 96, subfamily A, polypeptide 2
novel_mir_89	MD05G1203100	GO:0005506,GO:0009055,GO:0016705,GO:0020037,GO:0055114	AT4G32170.1	CYP96A2	cytochrome P450, family 96, subfamily A, polypeptide 2
novel_mir_4039	MD05G1207300		AT3G14440.1	ATNCED3,NCED3,SIS7,STO1	nine-cis-epoxycarotenoid dioxygenase 3
novel_mir_1872	MD05G1208500		AT1G78420.1		RING/U-box superfamily protein
novel_mir_2297	MD05G1208600		AT1G17140.1	ICR1,RIP1	interactor of constitutive active rops 1
novel_mir_2297	MD05G1208600		AT1G78430.1	RIP2	ROP interactive partner 2
novel_mir_575	MD05G1215400		AT5G43400.1		Uncharacterised conserved protein UCP015417, vWA
novel_mir_138	MD05G1216500
novel_mir_2002	MD05G1216700		AT3G57430.1	OTP84	Tetratricopeptide repeat (TPR)-like superfamily protein
novel_mir_3119	MD05G1218500	GO:0016747	AT3G26040.1		HXXXD-type acyl-transferase family protein
novel_mir_264	MD05G1219400	GO:0016758,GO:0016021	AT4G37690.1		Galactosyl transferase GMA12/MNN10 family protein
novel_mir_3061	MD05G1222500	GO:0019901,GO:0006355,GO:0000079	AT5G45190.1		Cyclin family protein
novel_mir_265	MD05G1224700	GO:0005515	AT2G34930.1		disease resistance family protein / LRR family protein
novel_mir_336	MD05G1227800		AT4G10120.1	ATSPS4F	Sucrose-phosphate synthase family protein
novel_mir_1175	MD05G1236200		AT1G16330.1	CYCB3;1	cyclin b3;1
novel_mir_1273	MD05G1236200		AT1G16330.1	CYCB3;1	cyclin b3;1
novel_mir_1395	MD05G1236200		AT1G16330.1	CYCB3;1	cyclin b3;1
novel_mir_1674	MD05G1236200		AT1G16330.1	CYCB3;1	cyclin b3;1
novel_mir_4064	MD05G1236200		AT1G16330.1	CYCB3;1	cyclin b3;1
novel_mir_421	MD05G1236200		AT1G16330.1	CYCB3;1	cyclin b3;1
novel_mir_744	MD05G1236200		AT1G16330.1	CYCB3;1	cyclin b3;1
novel_mir_86	MD05G1236200		AT1G16330.1	CYCB3;1	cyclin b3;1
novel_mir_925	MD05G1236200		AT1G16330.1	CYCB3;1	cyclin b3;1
novel_mir_452	MD05G1236300	GO:0005515	AT2G34930.1		disease resistance family protein / LRR family protein
novel_mir_265	MD05G1237200	GO:0005515	AT2G34930.1		disease resistance family protein / LRR family protein
novel_mir_3627	MD05G1237500	GO:0003824,GO:0055114,GO:0003938	AT1G16350.1		Aldolase-type TIM barrel family protein
novel_mir_3363	MD05G1239100		AT1G53645.1		hydroxyproline-rich glycoprotein family protein
novel_mir_2297	MD05G1240700		AT1G79270.1	ECT8	evolutionarily conserved C-terminal region 8
novel_mir_3118	MD05G1241900	GO:0004672,GO:0005524,GO:0006468,GO:0005515	AT4G20270.1	BAM3	Leucine-rich receptor-like protein kinase family protein
novel_mir_3003	MD05G1244500		AT4G20110.1	BP80-3;1,VSR3;1,VSR7	VACUOLAR SORTING RECEPTOR 7
novel_mir_658	MD05G1244500
novel_mir_76	MD05G1244500		AT4G20110.1	BP80-3;1,VSR3;1,VSR7	VACUOLAR SORTING RECEPTOR 7
novel_mir_76	MD05G1244600		AT1G74580.1		Pentatricopeptide repeat (PPR) superfamily protein
novel_mir_138	MD05G1245200		AT2G34960.1	CAT5	cationic amino acid transporter 5
novel_mir_265	MD05G1245900		AT2G25470.1	AtRLP21,RLP21	receptor like protein 21
novel_mir_265	MD05G1246100	GO:0005515	AT2G34930.1		disease resistance family protein / LRR family protein
novel_mir_409	MD05G1246100	GO:0005515	AT2G34930.1		disease resistance family protein / LRR family protein
novel_mir_265	MD05G1246400	GO:0005515	AT2G34930.1		disease resistance family protein / LRR family protein
novel_mir_265	MD05G1246500	GO:0005515	AT2G34930.1		disease resistance family protein / LRR family protein
novel_mir_1257	MD05G1246700	GO:0016758,GO:0008152	AT1G07250.1	UGT71C4	UDP-glucosyl transferase 71C4
novel_mir_144	MD05G1246900	GO:0003924,GO:0005525,GO:0005622	AT1G30960.1		GTP-binding family protein
novel_mir_2760	MD05G1247500		AT4G20050.1	QRT3	Pectin lyase-like superfamily protein
novel_mir_3039	MD05G1247900	GO:0000166,GO:0046872,GO:0030001,GO:0003824,GO:0008152	AT5G44790.1	HMA7,RAN1	copper-exporting ATPase / responsive-to-antagonist 1 / copper-transporting ATPase (RAN1)
novel_mir_265	MD05G1248100	GO:0005515	AT2G34930.1		disease resistance family protein / LRR family protein
novel_mir_517	MD05G1249700	GO:0015079,GO:0071805,GO:0016020	AT2G35060.2	KUP11	K+ uptake permease 11
novel_mir_96	MD05G1251600
novel_mir_3221	MD05G1256400	GO:0005515,GO:0016021	AT5G45110.1	ATNPR3,NPR3	NPR1-like protein 3
novel_mir_1139	MD05G1262500
novel_mir_3032	MD05G1264200		AT3G25690.1	CHUP1	Hydroxyproline-rich glycoprotein family protein
novel_mir_138	MD05G1265200
novel_mir_3209	MD05G1266000	GO:0008762,GO:0016491,GO:0050660,GO:0055114	AT1G30700.1		FAD-binding Berberine family protein
novel_mir_3598	MD05G1266000	GO:0008762,GO:0016491,GO:0050660,GO:0055114	AT1G30700.1		FAD-binding Berberine family protein
novel_mir_532	MD05G1266000	GO:0008762,GO:0016491,GO:0050660,GO:0055114	AT1G30700.1		FAD-binding Berberine family protein
novel_mir_3091	MD05G1266800
novel_mir_1589	MD05G1268600	GO:0008762,GO:0016491,GO:0050660,GO:0055114	AT5G44400.1		FAD-binding Berberine family protein
novel_mir_1080	MD05G1272300	GO:0005525,GO:0005622	AT1G30580.1		GTP binding
novel_mir_144	MD05G1273800	GO:0046872,GO:0030001	AT3G29130.2
novel_mir_151	MD05G1274100		AT1G30470.1		SIT4 phosphatase-associated family protein
novel_mir_68	MD05G1274500		AT2G34680.1	AIR9	Outer arm dynein light chain 1 protein
novel_mir_178	MD05G1274900	GO:0006810,GO:0055085,GO:0016020,GO:0015171,GO:0003333	AT4G21120.1	AAT1,CAT1	amino acid transporter 1
novel_mir_3209	MD05G1276300	GO:0004672,GO:0005524,GO:0006468	AT2G34650.1	ABR,PID	Protein kinase superfamily protein
novel_mir_3598	MD05G1276300	GO:0004672,GO:0005524,GO:0006468	AT2G34650.1	ABR,PID	Protein kinase superfamily protein
novel_mir_3697	MD05G1276300	GO:0004672,GO:0005524,GO:0006468	AT2G34650.1	ABR,PID	Protein kinase superfamily protein
novel_mir_53	MD05G1276300	GO:0004672,GO:0005524,GO:0006468	AT2G34650.1	ABR,PID	Protein kinase superfamily protein
novel_mir_987	MD05G1276300	GO:0004672,GO:0005524,GO:0006468	AT2G34650.1	ABR,PID	Protein kinase superfamily protein
novel_mir_3697	MD05G1281600	GO:0004252,GO:0006508	AT4G18370.1	DEG5,DEGP5,HHOA	DEGP protease 5
novel_mir_1061	MD05G1287500	GO:0004553,GO:0005975	AT3G19620.1		Glycosyl hydrolase family protein
novel_mir_1076	MD05G1287500	GO:0004553,GO:0005975	AT5G09700.1		Glycosyl hydrolase family protein
novel_mir_4039	MD05G1288500		AT1G29950.1		basic helix-loop-helix (bHLH) DNA-binding superfamily protein
novel_mir_1112	MD05G1288600	GO:0004553,GO:0005975	AT5G09700.1		Glycosyl hydrolase family protein
novel_mir_265	MD05G1289000	GO:0004672,GO:0005524,GO:0006468,GO:0005515	AT5G46330.1	FLS2	Leucine-rich receptor-like protein kinase family protein
novel_mir_3435	MD05G1290000
novel_mir_723	MD05G1293600	GO:0016788,GO:0006629	AT1G29660.1		GDSL-like Lipase/Acylhydrolase superfamily protein
novel_mir_138	MD05G1294300	GO:0004672,GO:0005524,GO:0006468	AT1G53430.2		Leucine-rich repeat transmembrane protein kinase
novel_mir_3091	MD05G1294300	GO:0004672,GO:0005524,GO:0006468	AT1G53430.2		Leucine-rich repeat transmembrane protein kinase
novel_mir_3091	MD05G1294300	GO:0004672,GO:0005524,GO:0006468,GO:0003676,GO:0008270	AT1G53430.2		Leucine-rich repeat transmembrane protein kinase
novel_mir_3091	MD05G1294700	GO:0004672,GO:0005524,GO:0006468,GO:0003676,GO:0008270	AT1G07650.2		Leucine-rich repeat transmembrane protein kinase
novel_mir_1735	MD05G1296600	GO:0016760,GO:0030244,GO:0016020	AT4G18780.1	ATCESA8,CESA8,IRX1,LEW2	cellulose synthase family protein
novel_mir_1735	MD05G1296600	GO:0016760,GO:0030244,GO:0016020,GO:0005515	AT4G18780.1	ATCESA8,CESA8,IRX1,LEW2	cellulose synthase family protein
novel_mir_138	MD05G1297400	GO:0004672,GO:0005524,GO:0006468,GO:0005515	AT5G45780.1		Leucine-rich repeat protein kinase family protein
novel_mir_2174	MD05G1297400	GO:0004672,GO:0005524,GO:0006468,GO:0005515	AT5G45780.1		Leucine-rich repeat protein kinase family protein
novel_mir_3313	MD05G1298900	GO:0004672,GO:0005524,GO:0006468	AT5G45820.1	CIPK20,PKS18,SnRK3.6	CBL-interacting protein kinase 20
novel_mir_3313	MD05G1298900	GO:0004672,GO:0005524,GO:0006468,GO:0007165	AT5G45820.1	CIPK20,PKS18,SnRK3.6	CBL-interacting protein kinase 20
novel_mir_634	MD05G1303400		AT1G29050.1	TBL38	TRICHOME BIREFRINGENCE-LIKE 38
novel_mir_2305	MD05G1309900	GO:0004672,GO:0005524,GO:0006468,GO:0005515	AT1G28440.1	HSL1	HAESA-like 1
novel_mir_100	MD05G1310200	GO:0003700,GO:0043565,GO:0006355	AT1G28420.1	HB-1	homeobox-1
novel_mir_199	MD05G1310200	GO:0003700,GO:0043565,GO:0006355	AT1G28420.1	HB-1	homeobox-1
novel_mir_1346	MD05G1312700	GO:0016881	AT2G33770.1	ATUBC24,PHO2,UBC24	phosphate 2
novel_mir_3179	MD05G1313700	GO:0003700,GO:0043565,GO:0006355,GO:0005634	AT5G62020.1	AT-HSFB2A,HSFB2A	heat shock transcription factor B2A
novel_mir_3179	MD05G1313800	GO:0003700,GO:0043565,GO:0006355,GO:0005634	AT4G21705.1		Tetratricopeptide repeat (TPR)-like superfamily protein
novel_mir_452	MD05G1316000	GO:0043531,GO:0006915,GO:0005524	AT5G36930.2		Disease resistance protein (TIR-NBS-LRR class) family
novel_mir_452	MD05G1316000	GO:0043531,GO:0007165,GO:0005515,GO:0005622,GO:0045087,GO:0031224,GO:0004888,GO:0006915,GO:0005524	AT4G04920.1	SFR6	sensitive to freezing 6
novel_mir_452	MD05G1316000	GO:0043531,GO:0007165,GO:0005515,GO:0005622,GO:0045087,GO:0031224,GO:0004888,GO:0006915,GO:0005524	AT5G36930.2		Disease resistance protein (TIR-NBS-LRR class) family
novel_mir_1659	MD05G1316500	GO:0003725,GO:0005622,GO:0005198,GO:0006886,GO:0016192,GO:0030130,GO:0030132,GO:0005515	AT4G21670.1	ATCPL1,CPL1,FRY2	C-terminal domain phosphatase-like 1
novel_mir_1017	MD05G1319100	GO:0016491,GO:0008152,GO:0004097,GO:0055114	AT2G20360.1		NAD(P)-binding Rossmann-fold superfamily protein
novel_mir_28	MD05G1319100	GO:0016491,GO:0008152,GO:0004097,GO:0055114	AT2G20360.1		NAD(P)-binding Rossmann-fold superfamily protein
novel_mir_620	MD05G1319100	GO:0016491,GO:0008152,GO:0004097,GO:0055114	AT2G20360.1		NAD(P)-binding Rossmann-fold superfamily protein
novel_mir_3119	MD05G1320000		AT1G56310.1		Polynucleotidyl transferase, ribonuclease H-like superfamily protein
novel_mir_3091	MD05G1323300	GO:0046854,GO:0004437	AT5G54390.1	AHL,ATAHL,HL	HAL2-like
novel_mir_243	MD05G1323700	GO:0003676,GO:0004519,GO:0006308	AT4G21585.1	ENDO4	endonuclease 4
novel_mir_1041	MD05G1324100	GO:0008060,GO:0008270,GO:0032312	AT4G21570.1		Protein of unknown function (DUF300)
novel_mir_3630	MD05G1325700	GO:0016491,GO:0050660,GO:0055114	AT4G05020.1	NDB2	NAD(P)H dehydrogenase B2
novel_mir_126	MD05G1329700	GO:0004672,GO:0005524,GO:0006468,GO:0048544,GO:0005529	AT1G61550.1		S-locus lectin protein kinase family protein
novel_mir_126	MD05G1329900	GO:0004672,GO:0005524,GO:0006468,GO:0048544,GO:0005529	AT1G61380.1	SD1-29	S-domain-1 29
novel_mir_126	MD05G1329900	GO:0004672,GO:0005524,GO:0006468,GO:0048544,GO:0005529	AT1G61500.1		S-locus lectin protein kinase family protein
novel_mir_126	MD05G1330100	GO:0004672,GO:0005524,GO:0006468	AT1G61490.1		S-locus lectin protein kinase family protein
novel_mir_126	MD05G1330700	GO:0004672,GO:0005524,GO:0006468,GO:0048544,GO:0005529	AT1G61550.1		S-locus lectin protein kinase family protein
novel_mir_1852	MD05G1332100	GO:0004672,GO:0005524,GO:0006468,GO:0048544,GO:0005529	AT1G11340.1		S-locus lectin protein kinase family protein
novel_mir_3630	MD05G1332100	GO:0004672,GO:0005524,GO:0006468,GO:0048544,GO:0005529	AT1G11340.1		S-locus lectin protein kinase family protein
novel_mir_3040	MD05G1332300	GO:0004672,GO:0005524,GO:0006468,GO:0048544,GO:0005529	AT1G11410.1		S-locus lectin protein kinase family protein
novel_mir_410	MD05G1332300	GO:0004672,GO:0005524,GO:0006468,GO:0048544,GO:0005529	AT1G11410.1		S-locus lectin protein kinase family protein
novel_mir_411	MD05G1332300	GO:0004672,GO:0005524,GO:0006468,GO:0048544,GO:0005529	AT1G11410.1		S-locus lectin protein kinase family protein
novel_mir_4020	MD05G1338300	GO:0004672,GO:0005524,GO:0006468	AT5G58950.1		Protein kinase superfamily protein
novel_mir_201	MD05G1339300	GO:0016702,GO:0046872,GO:0055114	AT1G17420.1	LOX3	lipoxygenase 3
novel_mir_201	MD05G1339300	GO:0016702,GO:0046872,GO:0055114	AT1G72520.1		PLAT/LH2 domain-containing lipoxygenase family protein
novel_mir_201	MD05G1339300	GO:0016702,GO:0046872,GO:0055114,GO:0005515	AT1G17420.1	LOX3	lipoxygenase 3
novel_mir_642	MD05G1339500	GO:0016702,GO:0046872,GO:0055114	AT1G17420.1	LOX3	lipoxygenase 3
novel_mir_3036	MD05G1342200	GO:0003700,GO:0043565,GO:0006355	AT4G04890.1	PDF2	protodermal factor 2
novel_mir_620	MD05G1343000	GO:0004672,GO:0005524,GO:0006468	AT3G20530.1		Protein kinase superfamily protein
novel_mir_1256	MD05G1344200		AT1G11655.1
novel_mir_398	MD05G1344200		AT1G11655.1
novel_mir_3118	MD05G1344900	GO:0015238,GO:0015297,GO:0006855,GO:0055085,GO:0016020	AT3G21690.1		MATE efflux family protein
novel_mir_146	MD05G1346800		AT2G35010.1	ATO1,TO1	thioredoxin O1
novel_mir_41	MD05G1349200		AT4G22030.1		F-box family protein with a domain of unknown function (DUF295)
novel_mir_3075	MD05G1349700
novel_mir_1645	MD05G1350000		AT4G22090.1		Pectin lyase-like superfamily protein
novel_mir_397	MD05G1351400	GO:0016020	AT4G22120.1		ERD (early-responsive to dehydration stress) family protein
novel_mir_4050	MD05G1356700		AT4G22310.1		Uncharacterised protein family (UPF0041)
novel_mir_1240	MD05G1357500
novel_mir_505	MD05G1358400	GO:0005515,GO:0016881,GO:0006464,GO:0005622	AT4G12570.1	UPL5	ubiquitin protein ligase 5
novel_mir_1942	MD05G1358900	GO:0004869	AT5G47550.1		Cystatin/monellin superfamily protein
novel_mir_178	MD05G1359100		AT5G47540.1		Mo25 family protein
novel_mir_3627	MD05G1360700	GO:0055085	AT4G16370.1	ATOPT3,OPT3	oligopeptide transporter
novel_mir_387	MD05G1363600	GO:0003872,GO:0006096,GO:0005945	AT5G47810.1	PFK2	phosphofructokinase 2
novel_mir_2036	MD06G1000600	GO:0005515	AT1G76630.2		Tetratricopeptide repeat (TPR)-like superfamily protein
novel_mir_3091	MD06G1002400		AT4G38170.1	FRS9	FAR1-related sequence 9
novel_mir_3091	MD06G1002400		AT4G38180.1	FRS5	FAR1-related sequence 5
novel_mir_3091	MD06G1002400		AT3G22170.1	FHY3	far-red elongated hypocotyls 3
novel_mir_4089	MD06G1012100		AT1G31600.1		RNA-binding (RRM/RBD/RNP motifs) family protein
novel_mir_3598	MD06G1013000
novel_mir_3598	MD06G1013000		AT5G45290.1		RING/U-box superfamily protein
novel_mir_28	MD06G1013100	GO:0003677,GO:0046983,GO:0043565,GO:0006355,GO:0005634,GO:0003700	AT5G48670.1	AGL80,FEM111	AGAMOUS-like 80
novel_mir_620	MD06G1013100	GO:0003677,GO:0046983,GO:0043565,GO:0006355,GO:0005634,GO:0003700	AT5G48670.1	AGL80,FEM111	AGAMOUS-like 80
novel_mir_3209	MD06G1014400		AT1G31880.1	BRX,NLM9	DZC (Disease resistance/zinc finger/chromosome condensation-like region) domain containing protein
novel_mir_3598	MD06G1014400		AT1G31880.1	BRX,NLM9	DZC (Disease resistance/zinc finger/chromosome condensation-like region) domain containing protein
novel_mir_673	MD06G1015000	GO:0008168,GO:0008152	AT4G19120.1	ERD3	S-adenosyl-L-methionine-dependent methyltransferases superfamily protein
novel_mir_673	MD06G1015000	GO:0004672,GO:0005524,GO:0006468,GO:0008168,GO:0008152	AT4G19120.1	ERD3	S-adenosyl-L-methionine-dependent methyltransferases superfamily protein
novel_mir_1270	MD06G1019500	GO:0030599,GO:0042545,GO:0005618	AT5G53370.1	ATPMEPCRF,PMEPCRF	pectin methylesterase PCR fragment F
novel_mir_280	MD06G1019500	GO:0030599,GO:0042545,GO:0005618	AT5G53370.1	ATPMEPCRF,PMEPCRF	pectin methylesterase PCR fragment F
novel_mir_29	MD06G1019500	GO:0030599,GO:0042545,GO:0005618	AT5G53370.1	ATPMEPCRF,PMEPCRF	pectin methylesterase PCR fragment F
novel_mir_177	MD06G1024500	GO:0043531,GO:0006915,GO:0005524	AT3G07040.1	RPM1,RPS3	NB-ARC domain-containing disease resistance protein
novel_mir_1061	MD06G1025400		AT5G01510.1	RUS5	Protein of unknown function, DUF647
novel_mir_3086	MD06G1026100	GO:0005634,GO:0005515	AT5G46910.1		Transcription factor jumonji (jmj) family protein / zinc finger (C5HC2 type) family protein
novel_mir_4039	MD06G1026500		AT5G37475.1		Translation initiation factor eIF3 subunit
novel_mir_402	MD06G1027400	GO:0019904	AT5G65430.1	14-3-3KAPPA,GF14 KAPPA,GRF8	general regulatory factor 8
novel_mir_3616	MD06G1031300	GO:0003824	AT2G35350.1	PLL1	poltergeist like 1
novel_mir_43	MD06G1032100		AT2G35330.1		RING/U-box superfamily protein
novel_mir_1595	MD06G1032900	GO:0005515,GO:0006886,GO:0016192,GO:0030131,GO:0030132	AT5G46630.1		Clathrin adaptor complexes medium subunit family protein
novel_mir_3025	MD06G1036300	GO:0016746,GO:0006506,GO:0005789,GO:0016021	AT4G17910.1		transferases, transferring acyl groups
novel_mir_553	MD06G1036300	GO:0016746,GO:0006506,GO:0005789,GO:0016021	AT4G17910.1		transferases, transferring acyl groups
novel_mir_3982	MD06G1038200		AT3G52220.1
novel_mir_3019	MD06G1040300		AT5G03905.1		Iron-sulphur cluster biosynthesis family protein
novel_mir_647	MD06G1040600	GO:0003676,GO:0006413,GO:0003743,GO:0003723	AT5G25780.1	ATEIF3B-2,EIF3B,EIF3B-2	eukaryotic translation initiation factor 3B-2
novel_mir_178	MD06G1040800		AT5G45420.1		Duplicated homeodomain-like superfamily protein
novel_mir_377	MD06G1042800		AT5G47020.1
novel_mir_1730	MD06G1043200
novel_mir_619	MD06G1043200	GO:0005524,GO:0004176,GO:0006508,GO:0004252,GO:0016887	AT5G47040.1	LON2	lon protease 2
novel_mir_981	MD06G1043200	GO:0005524,GO:0004176,GO:0006508,GO:0004252,GO:0016887	AT5G47040.1	LON2	lon protease 2
novel_mir_3331	MD06G1043800		AT4G17140.3		pleckstrin homology (PH) domain-containing protein
novel_mir_573	MD06G1048100	GO:0003700,GO:0008270,GO:0043565,GO:0006355	AT4G17570.1	GATA26	GATA transcription factor 26
novel_mir_1933	MD06G1048200		AT4G17010.1
novel_mir_1080	MD06G1049200	GO:0055114,GO:0004497	AT2G35660.1	CTF2A	FAD/NAD(P)-binding oxidoreductase family protein
[truncated: 4,182 more rows]
