# Supplementary material for: Identification and Characterization of miRNAs in Self-Rooted and Grafted Malus Reveals Critical Networks Associated with Flowering
Source: Int J Mol Sci. 2018 Aug 13;19(8):2384. doi: 10.3390/ijms19082384 (PMC6121270; doi:10.3390/ijms19082384)
Supplement: Supplementary file 1 [file ijms-19-02384-s001.zip › Supplementary Table S7. Differential expressed miRNAs in different apple combinations.xlsx]

## Sheet: Up (BS Vs BG)
Supplementary Table S7. Differential expressed miRNAs in different apple combinations
miR_name	BS	BG
mdm-miR167a	2	26.3333
mdm-miR319c	24	149.333
mdm-miR167h	3874	16953
mdm-miR167i	3874	16953
mdm-miR167j	3874	16953
mdm-miR390c	1248	4831.33
mdm-miR390d	1248	4831.33
mdm-miR390a	1249	4804.67
mdm-miR390b	1251	4795
mdm-miR390e	1251	4795
mdm-miR390f	1251	4795
mdm-miR171c	24	84.6667
mdm-miR171d	24	84.6667
mdm-miR171e	24	84.6667
mdm-miR171f	5	17.3333
mdm-miR5225c	1049	2574.33
mdm-miR391	847	2045.33
mdm-miR167c	20721	48801.7
mdm-miR167d	20721	48801.7
mdm-miR167f	20720	48776
mdm-miR167g	20735	48799.7
mdm-miR167b	16764	38498.7
mdm-miR167e	16764	38498.7
mdm-miR168b	6730	15179.3
mdm-miR168a	6730	15179
mdm-miR535c	1509	2431.67
mdm-miR535b	1510	2433
mdm-miR7122a	3941	6317.33
mdm-miR7122b	3941	6317.33
mdm-miR172e	10971	16592.7
mdm-miR172d	10972	16592.7
mdm-miR172f	10972	16592.7
mdm-miR172g	10979	16598.7
mdm-miR172h	10979	16598.7
mdm-miR159a	235	327.667
mdm-miR159b	235	327.667
mdm-miR166h	79604	109493
mdm-miR166a	79605	109492
mdm-miR166g	79605	109492
mdm-miR166d	79614	109495
mdm-miR166b	79621	109500
mdm-miR166c	79659	109549
mdm-miR166f	79814	109581
mdm-miR166e	79854	109631
mdm-miR166i	79854	109631
mdm-miR169e	5	6.33333
mdm-miR169f	5	6.33333
mdm-miR7126	154	191.333
mdm-miR535a	3755	4619.33
mdm-miR7121f	1093	1343.33
mdm-miR7121g	1099	1348.67
mdm-miR7121d	1095	1343.33
mdm-miR7121e	1095	1343.33
mdm-miR7121h	1095	1343.33
mdm-miR7121c	1103	1187.33
mdm-miR7121a	1109	1192.67
mdm-miR7121b	1109	1192.67
mdm-miR395c	136	144.667
mdm-miR395e	136	144.667
mdm-miR395f	136	144.667
mdm-miR395a	136	144.667
mdm-miR395d	136	144.667
mdm-miR395g	136	144.667
mdm-miR395h	136	144.667
mdm-miR395i	136	144.667
mdm-miR2118a	1673	1776.33
mdm-miR2118b	1673	1776.33
mdm-miR2118c	1673	1776.33
mdm-miR395b	132	138

## Sheet: Down (BS Vs BG)
Supplementary Table S7. Differential expressed miRNAs in different apple combinations
miR_name	BS	BG
mdm-miR482d	5020	4990
mdm-miR7125	44	43.6667
mdm-miR394a	28	25.6667
mdm-miR394b	28	25.6667
mdm-miR171b	260	238
mdm-miR171a	259	234.667
mdm-miR403a	52	42.6667
mdm-miR403b	52	42.6667
mdm-miR399i	24	18.3333
mdm-miR399j	24	18.3333
mdm-miR1511	4225	3198
mdm-miR396c	82	60
mdm-miR396d	82	60
mdm-miR396e	82	60
mdm-miR2111a	7	5
mdm-miR2111b	7	5
mdm-miR162a	251	177.667
mdm-miR162b	251	177.667
mdm-miR535d	54310	29107
mdm-miR160c	186	94.6667
mdm-miR160e	186	94.6667
mdm-miR477b	12	6
mdm-miR169c	2	1
mdm-miR169d	2	1
mdm-miR169a	125	61.6667
mdm-miR3627c	245	111
mdm-miR160a	209	94.6667
mdm-miR160b	209	94.6667
mdm-miR160d	209	94.6667
mdm-miR156w	2286	1000.67
mdm-miR156t	2287	1000.67
mdm-miR156u	2287	1000.67
mdm-miR156v	2287	1000.67
mdm-miR159c	7	3
mdm-miR3627a	243	103
mdm-miR3627b	243	103
mdm-miR171i	80	32.6667
mdm-miR482a-3p	2626	1068
mdm-miR171m	5	2
mdm-miR171n	5	2
mdm-miR171j	23	9
mdm-miR164d	6867	2676
mdm-miR164c	6866	2675.33
mdm-miR164b	6872	2677.33
mdm-miR164e	6866	2667.33
mdm-miR164f	6866	2667.33
mdm-miR7120a	2515	917.333
mdm-miR7120b	2515	917.333
mdm-miR172i	110	39.6667
mdm-miR172j	110	39.6667
mdm-miR172k	110	39.6667
mdm-miR171k	26	9.33333
mdm-miR171l	26	9.33333
mdm-miR827	451	154.667
mdm-miR398a	13	4.33333
mdm-miR477a	1	0.333333
mdm-miR171g	1	0.333333
mdm-miR171h	1	0.333333
mdm-miR482b	70	22
mdm-miR172a	194	55
mdm-miR172b	194	55
mdm-miR172c	194	55
mdm-miR172m	194	55
mdm-miR172n	194	55
mdm-miR172o	194	55
mdm-miR482c	199	55
mdm-miR482a-5p	176538	44551.3
mdm-miR399a	130	32.6667
mdm-miR399b	130	32.6667
mdm-miR399c	130	32.6667
mdm-miR156ad	9	0
mdm-miR156ae	9	0
mdm-miR7124a	155	36
mdm-miR7124b	155	36
mdm-miR828a	6	1.33333
mdm-miR828b	6	1.33333
mdm-miR393a	31	6
mdm-miR393b	31	6
mdm-miR393c	31	6
mdm-miR393d	62	11.6667
mdm-miR393e	62	11.6667
mdm-miR393f	62	11.6667
mdm-miR171o	4	0.666667
mdm-miR399d	2	0.333333
mdm-miR156ac	26477	4002.33
mdm-miR156ab	26477	4002
mdm-miR172l	14	2
mdm-miR858	208	28.6667
mdm-miR397b	4806	473.333
mdm-miR397a	4805	472.667
mdm-miR156p	609	45.6667
mdm-miR156r	609	45.6667
mdm-miR156x	609	45.6667
mdm-miR156z	609	45.6667
mdm-miR156aa	607	45.3333
mdm-miR156q	607	45.3333
mdm-miR156s	607	45.3333
mdm-miR156y	607	45.3333
mdm-miR396b	693	49
mdm-miR5225a	226	15.6667
mdm-miR5225b	226	15.6667
mdm-miR319a	378	25.3333
mdm-miR319b	378	25.3333
mdm-miR399e	1114	69.3333
mdm-miR399f	1114	69.3333
mdm-miR399g	1114	69.3333
mdm-miR399h	1114	69.3333
mdm-miR408c	155706	7376
mdm-miR408b	152819	7210.67
mdm-miR408d	152819	7210.67
mdm-miR398b	639	29.3333
mdm-miR398c	639	29.3333
mdm-miR156a	26865	1128.33
mdm-miR156c	26865	1128.33
mdm-miR156e	26865	1128.33
mdm-miR156h	26865	1128.33
mdm-miR156j	26865	1128.33
mdm-miR156k	26871	1127.67
mdm-miR156f	26874	1127.67
mdm-miR156n	26874	1127.67
mdm-miR396a	1747	70.6667
mdm-miR156m	21410	742.333
mdm-miR156b	21408	741.333
mdm-miR156o	21410	741.333
mdm-miR156g	21410	741.333
mdm-miR156i	21410	741.333
mdm-miR156d	21412	741.333
mdm-miR156l	21412	741.333
mdm-miR164a	106	3
mdm-miR396f	135	3.66667
mdm-miR396g	135	3.66667
mdm-miR408a	3311	57.6667

## Sheet: Up (UP Vs DP)
Supplementary Table S7. Differential expressed miRNAs in different apple combinations
miR_name	UP	DP
mdm-miR396f	222.333	508.333
mdm-miR396g	222.333	506.667
mdm-miR482b	33	70
mdm-miR167b	643.333	1078.67
mdm-miR167e	643.333	1078.67
mdm-miR535b	90	143.667
mdm-miR535c	90	143.333
mdm-miR167c	739.333	1123
mdm-miR167d	739.333	1123
mdm-miR167f	739.667	1122.33
mdm-miR167g	739.667	1122.33
mdm-miR169e	0.666667	1
mdm-miR169f	0.666667	1
mdm-miR156w	694.667	1032
mdm-miR156t	694.667	1032
mdm-miR156u	694.667	1032
mdm-miR156v	694.667	1032
mdm-miR477a	1	1.33333
mdm-miR172l	23	30.3333
mdm-miR482c	60.3333	79
mdm-miR172i	123.333	158
mdm-miR172j	123.333	158
mdm-miR172k	123.333	158
mdm-miR535d	27555.3	33689
mdm-miR482a-3p	4042.33	4916
mdm-miR858	74	89
mdm-miR156m	803	894.333
mdm-miR156o	803	893.333
mdm-miR156g	803	893.333
mdm-miR156b	803	893
mdm-miR156i	803	893
mdm-miR156d	803	893
mdm-miR156l	803	893
mdm-miR169a	78.6667	86.3333

## Sheet: Down (UP Vs DP)
Supplementary Table S7. Differential expressed miRNAs in different apple combinations
miR_name	UP	DP
mdm-miR482d	4593.33	4497.67
mdm-miR399e	12.3333	12
mdm-miR399f	12.3333	12
mdm-miR399g	12.3333	12
mdm-miR399h	12.3333	12
mdm-miR396a	1943.67	1702.67
mdm-miR477b	7.66667	6.33333
mdm-miR482a-5p	177157	139574
mdm-miR172g	8578.67	6356
mdm-miR172h	8578.67	6356
mdm-miR172e	8577	6350.67
mdm-miR172d	8577	6350.67
mdm-miR172f	8577	6350.67
mdm-miR398a	2.33333	1.66667
mdm-miR156aa	38.6667	27.3333
mdm-miR156q	38.6667	27.3333
mdm-miR156s	38.6667	27.3333
mdm-miR156y	38.6667	27.3333
mdm-miR156p	39.3333	27.6667
mdm-miR156r	39.3333	27.6667
mdm-miR156x	39.3333	27.6667
mdm-miR156z	39.3333	27.6667
mdm-miR167h	139.333	98
mdm-miR167i	139.333	98
mdm-miR167j	139.333	98
mdm-miR7121b	908.333	633.667
mdm-miR7121a	908.667	633.667
mdm-miR7121c	905.667	630
mdm-miR2118a	700.333	486.333
mdm-miR2118b	700.333	486.333
mdm-miR2118c	700.333	486.333
mdm-miR156ac	1805.67	1219.67
mdm-miR156ab	1805.67	1219.67
mdm-miR7120a	1584.67	1055.33
mdm-miR7120b	1584.67	1055.33
mdm-miR156k	2380.67	1577
mdm-miR156f	2381	1577
mdm-miR156n	2381	1577
mdm-miR156a	2381.67	1576
mdm-miR156c	2381.67	1576
mdm-miR156e	2381.67	1576
mdm-miR156h	2381.67	1576
mdm-miR156j	2381.67	1575.67
mdm-miR7126	29.3333	19.3333
mdm-miR535a	547.333	356.333
mdm-miR390c	609.667	383.667
mdm-miR390d	609.667	383.667
mdm-miR390a	610	383.333
mdm-miR7122a	1108.67	691.667
mdm-miR7122b	1108.67	691.667
mdm-miR390b	613	380.667
mdm-miR390e	613	380.667
mdm-miR390f	613	380.667
mdm-miR396b	536.333	322.667
mdm-miR160a	48.3333	28.6667
mdm-miR160b	48.3333	28.6667
mdm-miR160d	48.3333	28.6667
mdm-miR160c	41.3333	24
mdm-miR160e	41.3333	24
mdm-miR3627c	42.3333	23.6667
mdm-miR403a	17.3333	9.66667
mdm-miR403b	17.3333	9.66667
mdm-miR172a	157	87.3333
mdm-miR172b	157	87.3333
mdm-miR172c	157	87.3333
mdm-miR172m	157	87.3333
mdm-miR172n	157	87.3333
mdm-miR172o	157	87.3333
mdm-miR396c	34.6667	18.6667
mdm-miR396d	34.6667	18.6667
mdm-miR396e	34.6667	18.6667
mdm-miR5225a	81.3333	42
mdm-miR5225b	81.3333	42
mdm-miR408a	47.3333	24.3333
mdm-miR394a	12	6
mdm-miR394b	12	6
mdm-miR171m	0.333333	0
mdm-miR171n	0.333333	0
mdm-miR828a	1.33333	0
mdm-miR828b	1.33333	0
mdm-miR171o	0.333333	0
mdm-miR162a	114.333	54.6667
mdm-miR162b	114.333	54.6667
mdm-miR171i	31.6667	14.6667
mdm-miR171j	4.33333	2
mdm-miR3627a	37	17
mdm-miR3627b	37	16.6667
mdm-miR398b	10.6667	4.66667
mdm-miR398c	10.6667	4.66667
mdm-miR171k	4.66667	2
mdm-miR171l	4.66667	2
mdm-miR168a	6540.33	2766.33
mdm-miR168b	6540.67	2766.33
mdm-miR391	93	38.6667
mdm-miR7125	12.3333	5
mdm-miR169c	1.66667	0.666667
mdm-miR169d	1.66667	0.666667
mdm-miR166c	154053	61516.7
mdm-miR166e	154272	61599
mdm-miR166i	154272	61599
mdm-miR166b	153982	61482.3
mdm-miR166d	153974	61479
mdm-miR166h	153965	61473.7
mdm-miR166a	153972	61474.3
mdm-miR166g	153972	61474.3
mdm-miR166f	154197	61564
mdm-miR827	86.6667	32
mdm-miR164b	6549	2343.33
mdm-miR164d	6544.67	2337
mdm-miR164c	6543.33	2335.33
mdm-miR164e	6554	2319
mdm-miR164f	6554	2319
mdm-miR393d	89	30.6667
mdm-miR393e	89	30.6667
mdm-miR393f	88.6667	30.3333
mdm-miR408c	861.667	292.667
mdm-miR167a	1	0.333333
mdm-miR408b	817.667	272
mdm-miR408d	817.667	272
mdm-miR319a	336	109
mdm-miR319b	336	109
mdm-miR393a	38.6667	11.3333
mdm-miR393b	38.6667	11.3333
mdm-miR393c	38.6667	11.3333
mdm-miR399a	3.66667	1
mdm-miR399b	3.66667	1
mdm-miR399c	3.66667	1
mdm-miR171b	307.333	80.6667
mdm-miR171a	304	79.6667
mdm-miR395c	14.6667	3.66667
mdm-miR395e	14.6667	3.66667
mdm-miR395f	14.6667	3.66667
mdm-miR395a	14.6667	3.66667
mdm-miR395d	14.6667	3.66667
mdm-miR395g	14.6667	3.66667
mdm-miR395h	14.6667	3.66667
mdm-miR395i	14.6667	3.66667
mdm-miR395b	14.6667	3.66667
mdm-miR7124a	72.6667	17.6667
mdm-miR7124b	72.6667	17.6667
mdm-miR159a	71.3333	17
mdm-miR159b	71.3333	17
mdm-miR1511	1685.33	380.667
mdm-miR397a	12	2
mdm-miR397b	12.3333	2
mdm-miR399i	4.33333	0.666667
mdm-miR399j	4.33333	0.666667
mdm-miR164a	57.3333	8
mdm-miR5225c	416.667	29.3333
mdm-miR7121g	872	32
mdm-miR7121f	869.333	28.6667
mdm-miR7121d	869.667	28.6667
mdm-miR7121e	869.667	28.6667
mdm-miR7121h	869.667	28.6667
